# Supplementary material for: Scalable genetic screening for regulatory circuits using compressed Perturb-seq
Source: Nat Biotechnol. 2023 Oct 23;42(8):1282–95. doi: 10.1038/s41587-023-01964-9 (PMC11035494; doi:10.1038/s41587-023-01964-9)
Supplement: Supplementary file 3 — Supplementary Tables 1–5. [file 41587_2023_1964_MOESM3_ESM.xlsx]

## Sheet: Supplementary Table 1
Supplementary Table 1. List of 598 perturbed genes and sources
Curated: Manually curated list of 35 canonical LPS response genes
TNF CRISPR hit: Top 100 genes from a previous genome-wide CRISPR screen for regulation of TNF expression after LPS stimulation (Parnas 2015 Cell)
OMIM (Bacterial infection): 108 genes associated with Mendelian disorders identified by search for “bacterial infection” in the Online Mendelian Inheritance in Man (OMIM) database (Amberger 2019 Nucleic Acid Research)
OMIM (NF-kappa-b): 115 genes associated with Mendelian disorders identified by search for “NF-kappa-b” in the OMIM database
IBD GWAS: 95 genes near high confidence variants in IBD GWAS loci (Huang 2017 Nature)
Infection GWAS: 173 reported genes in studies identified by a GWAS Catalog (Buniello 2019 Nucleic Acid Research) search for “infection” (excluding liver disease and HIV-1 infection)
Trans eQTL regulator: 100 genes identified by Fairfax et al. (Fairfax 2014 Science) as being a cis eQTL target of SNPs that were associated with trans eQTL effects for at least 4 downstream genes
Final list: Union of all sources with genes expressed in our cell lines
Gene	Curated	TNF CRISPR hit	OMIM (Bacterial infection)	OMIM (NF-kappa-b)	IBD GWAS	Infection GWAS	Trans eQTL regulator	Final list
1110037F02RIK		X
9030624G23RIK		X
A4GALT			X					X
AAGAB					X			X
ABCF1						X	X	X
ABO						X
ABP1							X
ACKR1			X
ACP5			X					X
ACTL6A		X						X
ACVR1B		X						X
ADAP2							X
ADCY4							X	X
ADO					X			X
AGPAT1							X	X
AHR						X		X
AICDA			X					X
AKIRIN2		X						X
AKT1								X
ALG2		X						X
ANGPTL6							X	X
ANKRD55					X
ANO1						X
AP1AR								X
AP1S1							X
AP3B1			X					X
API2				X
APLP1						X		X
APOM							X	X
AQP11					X			X
ARAP2						X		X
ARIH2		X						X
ARPC4		X						X
ARPC4-TTLL3								X
ASCC1				X				X
ASH2L		X						X
ATAD2B						X		X
ATF1								X
ATF6B							X	X
ATG16L1			X					X
ATP13A1							X
ATP2B4						X		X
ATP5D					X			X
ATP6AP1			X					X
ATP6V1B2						X		X
ATXN7L3		X						X
AUTS2						X
AZI1							X
B3GALT3			X
B4GALT1						X		X
BACH2					X			X
BANP							X
BAT1						X
BAT2						X	X
BAT3							X
BAT4						X	X
BATF3							X
BBS9						X		X
BCL10				X				X
BCL3				X				X
BCL9L					X			X
BPTF		X						X
BRAF				X				X
BRD2		X						X
BRD7					X			X
BTBD1							X
BTK			X					X
BUD13						X		X
BYSL					X			X
C12ORF23						X
C13orf31						X
C16ORF7							X
C17ORF56							X
C1GALT1C1L					X			X
C1orf106					X			X
C1orf141					X			X
C1ORF54							X
C2							X	X
C20ORF3							X
C21ORF33							X
C3			X					X
C3AR1							X
C5			X					X
C6orf15						X
C6orf47						X		X
C6ORF48							X
CADM3						X
CAF				X
CAMLG							X
CAMP			X
CARD10				X				X
CARD11				X
CARD19				X				X
CARD6					X			X
CARD9				X				X
CASP1			X					X
CASP10				X				X
CASP12			X
CASP4			X					X
CASP8				X				X
CBARP					X			X
CBFB								X
CBLL1					X			X
CBX7					X			X
CCDC134							X
CCDC174		X						X
CCDC22				X				X
CCDC71							X
CCDC88B						X		X
CCL2				X				X
CCNG1						X		X
CCR6					X			X
CD14	X	X						X
CD151							X	X
CD19			X					X
CD27							X
CD36			X					X
CD40			X	X	X	X		X
CD47			X					X
CDC42SE2							X
CDHR3						X		X
CDK1		X						X
CDK10							X
CEBPA								X
CEBPA-AS1								X
CEBPB		X			X			X
CEBPG								X
CELIAC13			X
CENPK							X
CEP290						X		X
CFB						X	X	X
CFD			X					X
CFH			X			X		X
CFHR3						X
CFTR			X	X				X
CHKB							X
CHST7							X
CHUK	X			X				X
CIITA			X					X
CIR1							X
CISH			X					X
CLCN4						X		X
CLEC16A							X	X
CLEC4F						X
CLIC1							X	X
CNEP1R1				X				X
CNPY2							X
COMMD1				X				X
COMMD6				X				X
COMMD7							X	X
COMMD8				X				X
CR1			X					X
CREB1		X						X
CRIPAK							X	X
CRK								X
CSF2RB					X			X
CSGALNACT1						X		X
CSMD3						X		X
CSNK1A1				X				X
CSNK2B							X
CTBP1							X	X
CTBP1-AS2								X
CTCF		X						X
CTNND1				X				X
CTNS							X	X
CTPS1			X					X
CTR9		X						X
CTSB						X	X	X
CTSS							X
CTSZ							X	X
CXCL10							X	X
CXCR4			X					X
CYBA			X					X
CYBB			X					X
CYLD				X	X	X		X
CYP2A6				X
DAB2					X			X
DAD1		X						X
DARC						X
DBF4		X						X
DDAH2							X	X
DDC					X
DDOST		X						X
DDX18						X		X
DEPDC5						X		X
DGKA							X	X
DGKQ							X
DHRS1							X
DHX15		X						X
DLEC1				X				X
DLG2						X		X
DLG5					X			X
DLG5-AS1								X
DMAP1		X						X
DMD						X		X
DNAJC17							X
DNTTIP1		X						X
DOCK8			X					X
DOM3Z							X
DPP10						X		X
DRAP1						X		X
DSG1						X		X
DUSP1		X						X
E2F1								X
E2F7								X
ECGF1							X
ECSIT								X
EDAR				X
EDG4							X
EEF1A1							X
EFCAB4A							X
EFEMP1						X
EFR3A		X						X
EGFR				X				X
EGFR-AS1								X
EGR1								X
EGR2					X			X
EHMT2						X	X	X
EID2							X
EIF2AK1							X
EIF2AK2								X
EIF2S2							X
EIF3G							X
EIF5								X
ELK1								X
ENPP6						X		X
ERBB2				X				X
ERCC6				X				X
ERG					X			X
ETS2					X			X
FADD			X					X
FAM50A		X						X
FANCM						X		X
FASLG				X				X
FBXL5							X
FCGR2A			X	X				X
FCGR2B			X					X
FGF12						X		X
FGF3						X
FLI1		X						X
FLOT1							X	X
FOS								X
FOXF1					X			X
FOXJ2							X
FOXM1								X
FOXP3			X
FREM3						X
FUT2						X		X
FYB				X
G6PC3			X					X
G6PD			X					X
GABRG2						X		X
GCN20						X
GHITM						X		X
GIMAP2							X
GIMAP7							X
GM5862		X
GMPR2							X
GNRH1				X				X
GOSR2		X						X
GOT1					X			X
GPAA1		X						X
GPR18					X			X
GPR183					X			X
GPR25					X
GPR31					X
GPR84							X
GPSM3							X	X
GPX4					X		X	X
GPX7							X
GSDMC					X			X
GSK3B		X						X
GTF2H4							X
GTF2IRD1						X		X
GYPA			X			X
GYPB			X			X
GYPC			X					X
GYPE						X		X
HAL-DQB2						X
HAT1							X	X
HAX1			X					X
HBB			X			X
HCG27							X	X
HCP5						X
HDAC3		X						X
HIF1A		X	X					X
HIF1A-AS2								X
HIST1H3A				X				X
HIST1H3G		X						X
HK2							X
HLA						X
HLA-A						X		X
HLA-B						X		X
HLA-C						X		X
HLA-DMA								X
HLA-DMB								X
HLA-DOA						X		X
HLA-DOB							X	X
HLA-DP						X
HLA-DPA1						X	X
HLA-DPA3						X
HLA-DPB1						X	X
HLA-DQ						X
HLA-DQA1			X			X
HLA-DQA2						X
HLA-DQB1			X		X	X		X
HLA-DQB2						X	X
HLA-DR-DQ						X
HLA-DRA						X		X
HLA-DRADQA1						X
HLA-DRADQA2						X
HLA-DRB1						X		X
HLA-DRB5						X		X
HLA-DRB6								X
HLA-E							X	X
HLA-F							X	X
HLA-F-AS1								X
HLA-G								X
HLA-H								X
HLA-J								X
HLA-L								X
HMGB1								X
HS.133410							X
HS.37204							X
HS.395787							X
HS.400131							X
HS.91389							X
HSP90B1		X						X
HSPA1B							X	X
HSPA7							X
HSPD1								X
HYAL3							X
ICAM1			X					X
ICOS			X
IER3				X			X	X
IFFO1							X
IFI30							X	X
IFNAR1					X			X
IFNG			X
IFNGR2					X			X
IGLL1			X
IGSF11						X		X
IKBKAP				X
IKBKB	X	X	X	X				X
IKBKE				X				X
IKBKG			X	X				X
IKZF1		X	X		X			X
IKZF4							X
IL-28B						X
IL10					X			X
IL12B						X		X
IL15RA					X			X
IL17A			X
IL17RA			X					X
IL18R1						X		X
IL18RAP						X		X
IL19					X
IL1B			X	X				X
IL20					X
IL22			X
IL23R					X	X		X
IL28A						X
IL28B						X
IL29						X
IL2RA			X		X			X
IL2RG			X					X
IL6				X
IL6ST					X			X
INPP5D			X					X
intergenic						X
INTS10						X		X
IQCH					X			X
IQCH-AS1								X
IRAK1	X	X						X
IRAK2								X
IRAK3								X
IRAK4	X	X	X					X
IRF1				X				X
IRF2								X
IRF3	X							X
IRF4		X						X
IRF5	X							X
IRF7	X							X
IRF8					X			X
IRF9							X
ITGAL					X			X
ITGB2			X				X	X
ITGB2-AS1								X
ITPA						X		X
JAGN1			X					X
JAK2					X			X
JAZF1					X			X
JRK						X		X
JUN	X							X
JUNB								X
KAT2A				X				X
KAT5		X						X
KCNS2						X
KCNU1						X		X
KIAA0892							X
KIAA1267							X
KIAA1530							X
KIAA1683							X	X
KIAA1751						X
KIDINS220		X						X
KIF13A							X
KIF15						X		X
KIF23		X						X
KIND3			X
KLRC4-KLRK1								X
KLRK1			X
KMT2D		X						X
KRAS				X				X
KRT10			X					X
KSR1					X			X
KSR2				X				X
L3MBTL3						X		X
LACC1						X		X
LBP	X		X
LCN2			X
LEF1				X				X
LEO1		X						X
LGALS9					X			X
LINC00923						X		X
LINGO2						X		X
LINGO4					X
LITAF							X
LMF2							X
LOC100129668							X
LOC101927286						X
LOC286114						X
LOC339166						X		X
LOC388210						X
LOC440836							X
LOC642073							X
LOC678655							X
LPHN2						X
LPL						X		X
LRP1B						X		X
LRRC32					X			X
LRRC33							X
LRRFIP2				X				X
LSM2							X
LST1							X	X
LTB						X	X
LY6G5C							X
LY96	X	X					X	X
LYZ							X	X
LZTS1						X		X
MALT1				X				X
MAN1C1						X		X
MAP2K1	X			X				X
MAP2K2	X							X
MAP2K3	X							X
MAP2K4	X							X
MAP2K6	X							X
MAP2K7	X							X
MAP3K1								X
MAP3K14				X				X
MAP3K14-AS1								X
MAP3K7	X			X				X
MAP3K8		X		X				X
MAPK1								X
MAPK14	X							X
MAPK3								X
MAPK7								X
MAPK8								X
MAPKAPK2		X						X
MAPKAPK3							X
MAX		X						X
MBL2			X					X
MCCD1						X
MDC1							X	X
MED20					X			X
MED30						X		X
MEF2A								X
MEF2C							X	X
MIB2								X
MICA						X		X
MICB						X	X	X
MIDN		X						X
MIR146A				X
MIR622						X
MITF						X		X
MKX						X		X
MPTX						X
MRPL32							X
MRPL51							X	X
MRPS17							X
MS4A14							X	X
MS4A6A							X
MS4A7							X	X
MSN			X					X
MSRA							X	X
MUC21						X		X
MUC22						X		X
MUC5AC			X
MUC5B			X
MXRA7							X
MYC					X			X
MYCBP2		X						X
MYD88	X	X	X	X				X
NAAA							X	X
NAMPT		X						X
NARG2							X
NCAPD2							X	X
NCF4					X			X
NCOA5					X			X
NEDD8		X						X
NEUROD4						X		X
NFATC1								X
NFATC2								X
NFE2							X
NFIC								X
NFKB1	X		X	X				X
NFKB2				X				X
NFKBIA	X			X				X
NFKBIB				X				X
NFKBIE				X				X
NFKBIZ				X				X
NFYC								X
NFYC-AS1								X
NHP2L1							X
NIPAL2						X		X
NIPBL		X						X
NIPBL-AS1								X
NIPSNAP3A							X
NKX2-3					X
NLN							X
NLRC5				X				X
NLRP3			X					X
NLRX1				X				X
NME6							X
NOD1				X				X
NOD2			X	X		X		X
NOS2A			X
NOTCH4						X		X
NPL							X	X
NR						X
NR1H3			X					X
NR3C1								X
NRG3						X
NSF							X	X
NSMCE2					X			X
NT5C1B						X
NT5C1B-RDH14						X
NUMA1						X		X
NUP54							X
OAS2								X
OAS3								X
ODF3B							X
OLFM1							X
OR9K2						X
OSR1						X
OTUD3					X			X
OTUD7B				X				X
OTULIN				X				X
P2RY11							X	X
PABPC1		X						X
PAF1		X						X
PAIP1		X						X
PARD3B						X
PCDH7						X		X
PDCD10		X						X
PDDC1							X
PDGFB					X			X
PDPK1				X				X
PEG3				X
PELI1	X							X
PFKFB4							X
PGM3			X					X
PHRF1							X
PICALM								X
PIGT		X						X
PIK3CA	X			X				X
PIK3CD								X
PIK3R1			X					X
PIP4K2A						X		X
PLA2G7							X
PLD3							X
PLEKHB2							X	X
PNLIPRP3						X
POL2RE					X
POLR2D							X
POLR2E					X			X
POLR2L							X	X
POMC							X
POU2F2								X
PPAN-P2RY11								X
PPARA								X
PPIF					X			X
PPM1D				X				X
PPP1R10		X						X
PPP2R1A		X						X
PPP2R1B				X				X
PPWD1							X
PRDM1					X			X
PRF1				X				X
PRIM1							X
PRKAA1					X			X
PRKCE								X
PRKCH						X		X
PRKCQ				X				X
PRKCQ-AS1								X
PRKN				X				X
PRKRA								X
PRM3					X
PRRT1						X
PSCA						X		X
PSMB8							X	X
PSMB8-AS1								X
PSMB9							X	X
PSORS1C1						X
PSORS1C3						X
PTGER4					X			X
PTPN2					X			X
PTPRR						X		X
RAB18						X		X
RAB32						X		X
RAB5C		X						X
RAB7		X
RABGGTA							X	X
RAC1								X
RAD54B				X				X
RAD54L				X				X
RALBP1								X
RASSF1				X				X
RBCK1		X						X
RBM6							X
RBX1		X						X
RC3H1		X						X
RCAN1				X				X
RCL1					X			X
RDBP							X
RDH14						X		X
REC8							X
REL								X
RELA	X	X		X				X
RELB				X				X
RFWD2		X						X
RFX5			X					X
RFXANK			X					X
RFXAP			X					X
RHOA								X
RIC8B						X		X
RIPK1	X			X				X
RIPK2				X		X		X
RNF186					X
RNF25				X				X
RNF31		X		X				X
RNF40		X						X
RNGTT		X						X
RORC					X
RPL10L						X
RPN1		X						X
RPN2		X						X
RPP21							X
RPS26							X	X
RPSA			X					X
RRAGB							X
RWDD3				X				X
RXRA								X
S100A12							X
S100A8								X
S100A9								X
SAA1								X
SAMD9			X					X
SBDS			X					X
SBNO2					X			X
SCNM1							X
SCO2							X
SDE2		X						X
SEC61A1		X						X
SEPHS2					X			X
SERHL2						X		X
SERTAD3							X
SFPQ		X						X
SGMS1		X						X
SGTB							X
SHARPIN		X		X				X
SIGLEC5						X		X
SIRT1				X				X
SKIV2L							X	X
SLC12A5					X			X
SLC18A1						X
SLC22A1L				X
SLC26A4					X			X
SLC26A4-AS1								X
SLC2A3							X
SLC2A5							X
SLC2A8							X	X
SLC2A9							X
SLC35A1			X					X
SLC35C1			X					X
SLC37A4			X					X
SLC38A10							X
SLC39A4							X
SLC39A7							X	X
SLC4A1			X					X
SLITRK4						X		X
SLITRK5						X		X
SMAD7					X			X
SMARCC2							X	X
SMIM25					X
SNAP23							X
SNX13						X		X
SOCS1					X			X
SPATA8						X
SPINK4						X
SPIRE1					X			X
SPP1			X					X
SPRED2						X		X
SRP14							X
SRPR		X
STAT1			X					X
STAT2			X				X	X
STAT3			X					X
STAT5B		X						X
STK11					X			X
STK4			X					X
STK4-AS1								X
STX3							X
SUOX							X	X
TAB1	X							X
TAB2	X			X				X
TAB3				X				X
TADA3		X						X
TANK				X				X
TAP1			X				X	X
TAP2			X				X	X
TAPBP			X					X
TBCE			X					X
TBK1	X			X				X
TBX1						X		X
TCF19						X		X
TDRD9							X
TFDP1						X		X
TGFB1			X	X				X
TGIF1								X
TH1L							X
TICAM1	X	X						X
TICAM2		X						X
TIFAB				X				X
TIRAP	X	X	X					X
TLR1								X
TLR10								X
TLR2			X					X
TLR4	X	X	X	X				X
TLR5								X
TLR6								X
TLR7								X
TLR8								X
TLR8-AS1								X
TLR9								X
TM9SF1							X
TMC03						X
TMCO4					X			X
TMED7-TICAM2								X
TMEM176A							X	X
TMEM176B							X	X
TMEM18							X
TMEM258		X						X
TMEM56-RWDD3								X
TMEM70							X	X
TMEM80							X	X
TMPRSS11F						X		X
TMTC1							X
TMX2-CTNND1								X
TNF			X	X		X		X
TNFAIP3				X				X
TNFRSF11A				X				X
TNFRSF14				X				X
TNFRSF1A				X				X
TNFSF11				X				X
TNFSF15						X		X
TNFSF5			X
TNFSF8					X
TOLLIP								X
TOLLIP-AS1								X
TPST1							X
TRADD	X			X				X
TRAF2				X				X
TRAF3				X				X
TRAF6	X	X		X				X
TRAM1	X							X
TRAPPC9				X				X
TRIB1					X			X
TRIM26							X	X
TRIM40				X
TRP53		X
TRPS1						X		X
TSGA10IP						X
TSPAN4							X	X
TTC33					X			X
TTLL7						X		X
TUBA1C		X						X
TUBGCP2						X	X	X
TUSC7						X
TXNDC17				X				X
TYK2			X					X
TYMP							X	X
UBA7							X
UBE2F		X						X
UBE2F-SCLY								X
UBE2L3						X		X
UBE2N				X				X
UNG			X					X
UPK2					X
UQCR10					X			X
UQCRH							X	X
USP21				X				X
USP4							X
VAMP1							X	X
VARS2							X	X
VCAN								X
VHL				X				X
VMN1R48		X
VPS28							X
VPS45A			X
WAS			X					X
WASHC5					X			X
WDR34				X				X
WDR46							X
WDR61		X						X
WIPF1							X
WM1				X
WWC3						X		X
XKR6							X	X
XPR1		X						X
YEATS4							X	X
YWHAG							X
YY1		X						X
ZBTB7C					X			X
ZC3H13		X						X
ZCCHC11				X				X
ZCCHC24					X			X
ZEB2		X						X
ZEB2-AS1								X
ZFP36		X						X
ZFP57							X
ZMAT5					X			X
ZMIZ1					X			X
ZMIZ1-AS1								X
ZNF187							X
ZNF23							X
ZNF384							X	X
ZNF589							X
ZNF703						X		X
ZNF79							X	X
ZNRD1							X	X
ZPBP					X

## Sheet: Supplementary Table 2a
Supplementary Table 2a. Perturbation modules from knock-out screen (Figure 5d)
Perturbed_gene	Label
IRAK4	M1
IRAK1	M1
MYD88	M1
TRAF6	M1
HSP90B1	M1
TLR2	M1
RELA	M1
IKBKG	M1
MAP3K7	M1
PGM3	M1
MIDN	M1
RNF31	M1
PPP2R1A	M1
IKBKB	M1
TLR1	M1
TIRAP	M1
AHR	M1
MAPK14	M1
ALG2	M1
HDAC3	M1
DAD1	M1
TAB1	M1
FOS	M1
YEATS4	M1
RAB5C	M1
JUNB	M1
STAT2	M2
STAT1	M2
TYK2	M2
IFNAR1	M2
XPR1	M3
KIDINS220	M3
MEF2C	M3
STK11	M3
CYLD	M3
FLI1	M3
TRIB1	M3
SEPHS2	M3
ATXN7L3	M3
ZFP36	M3
EHMT2	M3
DNTTIP1	M3
ARPC4	M3
TNFAIP3	M3
MAP2K2	M3
MAP2K1	M3
CSNK1A1	M3
RFWD2	M3
SBDS	M3
MAPK1	M3

## Sheet: Supplementary Table 2b
Supplementary Table 2b. Downstream gene programs from knock-out screen (Figure 5d)
Downstream_gene	Cluster	Label
CCL3L1	1	P1
CCL3	1	P1
CXCL8	1	P1
CCL4	1	P1
LINC00520	1	P1
CCL4L2	1	P1
AL450468.1	1	P1
LIF	1	P1
F3	1	P1
AC078850.1	1	P1
SLC16A6	1	P1
CXCL3	1	P1
IER3	1	P1
ACP5	1	P1
TNF	1	P1
IL1B	1	P1
GFPT2	1	P1
MFSD2A	1	P1
ATP6V0D2	1	P1
C22orf42	1	P1
SCG5	1	P1
CSF2	1	P1
CXCL2	1	P1
SNCB	1	P1
CHIT1	1	P1
OLFML2B	1	P1
LINC00973	1	P1
AC006967.3	1	P1
CHST2	1	P1
ATP2B1-AS1	1	P1
PTGER2	1	P1
CDCP1	1	P1
LINC02228	1	P1
LINC00243	1	P1
CXCL1	1	P1
IL6R-AS1	1	P1
SMIM25	1	P1
CSF3	1	P1
BHLHE41	1	P1
FCGR3A	1	P1
SH3PXD2B	1	P1
FCRLA	1	P1
SLC39A14	1	P1
AC245128.3	1	P1
AC005304.2	1	P1
HSPB3	1	P1
CX3CL1	1	P1
MYC	1	P1
FRMD4A	1	P1
CD163	1	P1
MSMO1	1	P1
SIGLEC15	1	P1
ATP2B1	1	P1
EFNB2	1	P1
AL513283.1	1	P1
ADGRG1	1	P1
GUCY1A2	1	P1
CYP27B1	1	P1
HCAR2	1	P1
LINC02201	1	P1
ETV3L	1	P1
PLPP3	1	P1
CSF1R	1	P1
VIM	1	P1
AL133163.2	1	P1
LINC01602	1	P1
HK2	1	P1
LINC02015	1	P1
AC007126.1	1	P1
FCAMR	1	P1
LAT	1	P1
ZMIZ1-AS1	1	P1
CAV1	1	P1
LUCAT1	1	P1
HS3ST3A1	1	P1
TNFAIP6	1	P1
FBLN5	1	P1
DDR1	1	P1
KITLG	1	P1
GNG11	1	P1
ANKRD30B	1	P1
AC003092.1	1	P1
HS3ST3B1	1	P1
AC116563.1	1	P1
AC126178.1	1	P1
COL22A1	1	P1
AC117402.1	1	P1
AC022509.2	1	P1
ASPH	1	P1
AC004921.1	1	P1
NECTIN3	1	P1
FTH1	1	P1
LINC00603	1	P1
NT5E	1	P1
AL356270.1	1	P1
IL1R1	1	P1
SYT1	1	P1
NDRG2	1	P1
DYRK3	1	P1
CRTAM	1	P1
S100B	1	P1
IL23A	1	P1
SLC11A1	1	P1
SLAMF7	1	P1
RNASE1	1	P1
MGAT4C	1	P1
AC005224.4	1	P1
CTRC	1	P1
BASP1	1	P1
LINC01215	1	P1
PTGES	1	P1
AC005224.3	1	P1
NEK10	1	P1
SLC4A7	1	P1
IL36G	1	P1
AC099552.1	1	P1
CACNA2D3	1	P1
TWIST1	1	P1
ZFYVE28	1	P1
MMP9	1	P1
AL355607.2	1	P1
ADORA2B	1	P1
TNIP3	1	P1
CD1E	1	P1
CD82	1	P1
ADAMDEC1	1	P1
EVA1A	1	P1
RND3	1	P1
CYP1B1	1	P1
GLIS3	1	P1
AK4	1	P1
MSC	1	P1
RRAD	1	P1
NRP2	1	P1
BCL11A	1	P1
CD14	1	P1
SBSN	1	P1
PILRA	1	P1
SVIL	1	P1
LGMN	1	P1
RNF144B	1	P1
PVT1	1	P1
IL6	1	P1
EGLN3	1	P1
AL356215.1	1	P1
CCL5	1	P1
STEAP1	1	P1
AL139124.1	1	P1
FGF13	1	P1
GAPLINC	1	P1
CLMP	1	P1
PTGS2	1	P1
LACC1	1	P1
NOP16	1	P1
SLC16A1	1	P1
LYN	1	P1
EMX1	1	P1
AC010980.2	1	P1
FNIP2	1	P1
ACOD1	1	P1
NT5DC2	1	P1
LRP1	1	P1
UCN2	1	P1
ME1	1	P1
SLN	1	P1
AP003354.2	1	P1
MYO10	1	P1
IGFBP3	1	P1
USP12-AS2	1	P1
C3AR1	1	P1
CASP5	1	P1
SLAMF8	1	P1
FHAD1	1	P1
AC113418.1	1	P1
AC113145.1	1	P1
LINC01050	1	P1
AC120193.1	1	P1
SLC7A8	1	P1
OLIG2	1	P1
CHST15	1	P1
GPR84	1	P1
CACNA1G	1	P1
TBX3	1	P1
CCRL2	1	P1
DGKI	1	P1
LDLR	1	P1
EPHA10	1	P1
PI3	1	P1
ADPGK-AS1	1	P1
MPZL1	1	P1
FOSL1	1	P1
PID1	1	P1
LINC00604	1	P1
LINC00460	1	P1
SRPX2	1	P1
DMKN	1	P1
IL24	1	P1
TRIM47	1	P1
ETV3	1	P1
EOMES	1	P1
MMP8	1	P1
TREM1	1	P1
CLEC5A	1	P1
SLC26A11	1	P1
DPP4	1	P1
C11orf96	1	P1
LINC02427	1	P1
BTG3	1	P1
LST1	1	P1
NCF2	1	P1
TEX14	1	P1
TSLP	1	P1
SNHG15	1	P1
POU3F1	1	P1
NEDD4L	1	P1
AC005899.8	1	P1
SLC25A37	1	P1
HCAR3	1	P1
AC011294.1	1	P1
ACSL1	1	P1
IL1R2	1	P1
DIRC1	1	P1
TIMP3	1	P1
AL365434.2	1	P1
GSDME	1	P1
FCAR	1	P1
AC131956.2	1	P1
ELOVL7	1	P1
NRG1	1	P1
AC004988.1	1	P1
HCK	1	P1
C1QTNF1	1	P1
AC022816.1	1	P1
GIMAP8	1	P1
AC006329.1	1	P1
HOXD11	1	P1
AP000919.4	1	P1
LINC00877	1	P1
PHLDA2	1	P1
NCF1	1	P1
MCTP1	1	P1
DLL1	1	P1
AC243829.4	1	P1
DDIT4	1	P1
AC012640.1	1	P1
AHR	1	P1
SHROOM3	1	P1
MIR222HG	1	P1
ADAM28	1	P1
AC007336.2	1	P1
CD1A	1	P1
RAB7B	1	P1
ZP3	1	P1
LPL	1	P1
FAP	1	P1
TPCN1	1	P1
POPDC3	1	P1
DUSP1	1	P1
VSIG4	1	P1
EPB41L3	1	P1
NIFK	1	P1
AC092484.1	1	P1
ACKR3	1	P1
AC091808.1	1	P1
SLC1A3	1	P1
TNIK	1	P1
PLIN2	1	P1
MMP19	1	P1
ZNF503	1	P1
CD36	1	P1
SERPINB8	1	P1
DNAAF1	1	P1
DTX4	1	P1
NAMPT	1	P1
NANOS1	1	P1
G0S2	1	P1
TMEM132A	1	P1
LINC01588	1	P1
ADRA2A	1	P1
IL33	1	P1
DDX21	1	P1
PLD6	1	P1
IL10	1	P1
IQCD	1	P1
AC069209.1	1	P1
IGSF6	1	P1
NIPAL1	1	P1
AQP9	1	P1
RPS6KA2	1	P1
MITF	1	P1
STEAP2	1	P1
RDH8	1	P1
DOCK4	1	P1
OTUD1	1	P1
CXorf57	1	P1
HCN4	1	P1
OLIG1	1	P1
TWNK	1	P1
P3H2	1	P1
PLK2	1	P1
TFPI2	1	P1
CREG2	1	P1
PLAU	1	P1
MMP3	1	P1
LGI2	1	P1
NTN1	1	P1
COL6A1	1	P1
AL512506.3	1	P1
ABCA13	1	P1
FAM43A	1	P1
GPR35	1	P1
DGAT2	1	P1
KDM7A	1	P1
AP003559.1	1	P1
MSC-AS1	1	P1
KMO	1	P1
CD38	1	P1
MUC12	1	P1
TSHZ2	1	P1
DNAJB6	1	P1
ZNF300	1	P1
SGIP1	1	P1
MMP10	1	P1
KREMEN1	1	P1
MGAM	1	P1
PTGFR	1	P1
NR2F1-AS1	1	P1
TMCC3	1	P1
TDO2	1	P1
ITGA1	1	P1
AC025580.2	1	P1
IL1RN	1	P1
SORBS1	1	P1
HAMP	1	P1
CLEC4E	1	P1
PREX1	1	P1
TNFSF15	1	P1
C2CD4A	2	P2
C2CD4B	2	P2
BATF	2	P2
DLL4	2	P2
IL12B	2	P2
LAMP3	2	P2
AL031590.1	2	P2
PDGFB	2	P2
EBI3	2	P2
LINC01268	2	P2
SOD2	2	P2
WNT4	2	P2
CHAC1	2	P2
CYP7B1	2	P2
BCL9L	2	P2
IRF8	2	P2
CCL20	2	P2
TUBB2B	2	P2
TRAF1	2	P2
VASH2	2	P2
CD40	2	P2
INSIG1	2	P2
TNC	2	P2
IL1A	2	P2
IL18R1	2	P2
BCL2A1	2	P2
GBP2	2	P2
AC020743.2	2	P2
MIR155HG	2	P2
FGF18	2	P2
JADE2	2	P2
TNFAIP2	2	P2
MARCKS	2	P2
C2orf40	2	P2
SERPINE2	2	P2
SFRP1	2	P2
AC100803.3	2	P2
ZBTB10	2	P2
GUCY1A1	2	P2
LRIG1	2	P2
CGN	2	P2
P2RX7	2	P2
RIPK2	2	P2
BCL2L11	2	P2
PXDC1	2	P2
PLAC8	2	P2
BMP5	2	P2
TNFRSF4	2	P2
AC010976.2	2	P2
CLEC9A	2	P2
DUSP2	2	P2
SCN1B	2	P2
DENND4A	2	P2
BCL2L1	2	P2
PTGIR	2	P2
LINC00158	2	P2
MIR503HG	2	P2
SCRT2	2	P2
AC087645.2	2	P2
BMP2	2	P2
ANKRD33B	2	P2
LINC01686	2	P2
STAT5A	2	P2
PLK3	2	P2
CD70	2	P2
CD83	2	P2
PLAT	2	P2
IL7R	2	P2
CD80	2	P2
PRRG4	2	P2
CFLAR	2	P2
TWISTNB	2	P2
RCN1	2	P2
REL	2	P2
IKZF1	2	P2
CEBPD	2	P2
POPDC2	2	P2
TUBB2A	2	P2
KCNQ4	2	P2
UBASH3A	2	P2
NUB1	2	P2
MYOSLID	2	P2
AC009812.4	2	P2
PLEK	2	P2
SPRY4	2	P2
SLC7A2	2	P2
ITGB8	2	P2
TNFSF9	2	P2
SNN	2	P2
CDC42EP5	2	P2
AF117829.1	2	P2
AL365361.1	2	P2
ICAM5	2	P2
ATP1B1	2	P2
STK26	2	P2
MMD	2	P2
DRAM1	2	P2
SOCS3	2	P2
PIM1	2	P2
IL32	2	P2
MAGEB3	2	P2
ABTB2	2	P2
INHBA	2	P2
OLFM2	2	P2
WTAP	2	P2
TNFRSF18	2	P2
PGLYRP2	2	P2
AC008691.1	2	P2
RUNX1	2	P2
SLC1A2	2	P2
MAP3K8	2	P2
CCDC68	2	P2
PTX3	2	P2
PLEKHF2	2	P2
TMCC2	2	P2
AC020743.1	2	P2
ABCG1	2	P2
NFKB2	2	P2
NFKB1	2	P2
PBX4	2	P2
LTB	2	P2
RAP2C	2	P2
AP000851.2	2	P2
ELF3	2	P2
AC083837.1	2	P2
MUCL3	2	P2
IL15RA	2	P2
STYK1	2	P2
RASL11A	2	P2
ICAM1	2	P2
CCDC85A	2	P2
NR4A1	2	P2
COL5A3	2	P2
XIRP1	2	P2
MMP2-AS1	2	P2
AC103770.1	2	P2
AC074387.1	2	P2
CAPSL	2	P2
IL2RA	2	P2
MEIS2	2	P2
JDP2	2	P2
PLAC1	2	P2
CBR3	2	P2
BARX2	2	P2
CCL19	2	P2
PTP4A3	2	P2
HMSD	2	P2
MAATS1	2	P2
DUSP8	2	P2
GUCY1B1	2	P2
NKX3-1	2	P2
AC090136.3	2	P2
NTNG1	2	P2
NECAB1	2	P2
EHD1	2	P2
FLVCR2	2	P2
PIK3C2B	2	P2
STARD4	2	P2
PLA1A	2	P2
AMPD3	2	P2
ERICD	2	P2
FJX1	2	P2
SLC2A6	2	P2
BAIAP2L1	2	P2
DACT3	2	P2
CCL1	2	P2
KCNA3	2	P2
MT1F	2	P2
OLR1	2	P2
AL512363.1	2	P2
KDM6B	2	P2
RAB27B	2	P2
MAPKBP1	2	P2
PIK3R5	2	P2
SLC22A23	2	P2
PHF24	2	P2
MED14	2	P2
NOL4L	2	P2
AC032011.1	2	P2
HPN	2	P2
FCHSD2	2	P2
VGLL2	2	P2
SLC43A2	2	P2
SLC23A2	2	P2
KYNU	2	P2
SELE	2	P2
BIRC3	2	P2
GNG4	2	P2
LINC02541	2	P2
SH2D3A	2	P2
AC022001.3	2	P2
AC120036.4	2	P2
HEY1	2	P2
EPS8L2	2	P2
AL354719.2	2	P2
C1orf61	2	P2
PPARGC1B	2	P2
TRIP10	2	P2
ANKRD16	2	P2
AL135746.1	2	P2
CIITA	2	P2
DENND5A	2	P2
SLC52A3	2	P2
TNFAIP3	2	P2
JAG1	2	P2
ADORA2A-AS1	2	P2
TNFAIP8	2	P2
MEP1A	2	P2
MT1E	2	P2
EFNA1	2	P2
AP000355.1	2	P2
PCDH17	2	P2
AC007743.1	2	P2
FOXO1	2	P2
CPM	2	P2
PSD3	2	P2
SYNPO	2	P2
SMAD1	2	P2
BDKRB2	2	P2
BCL2	2	P2
IRAK2	2	P2
USP12	2	P2
ICOSLG	2	P2
RHOG	2	P2
SRC	2	P2
MT2A	2	P2
RBM17	2	P2
TMEM218	2	P2
RASGEF1B	2	P2
ZC3H12C	2	P2
AL137186.1	2	P2
WT1	2	P2
AC061992.1	2	P2
PRAG1	2	P2
FAM129A	2	P2
ROBO1	2	P2
TSPAN15	2	P2
AC040970.1	2	P2
STAT4	2	P2
SOX9	2	P2
AL355304.1	2	P2
HIP1	2	P2
OGFRL1	2	P2
RNF19B	2	P2
SHB	2	P2
GPR55	2	P2
DNAJB5	2	P2
F8A1	2	P2
RASSF4	2	P2
MCOLN2	2	P2
GPR132	2	P2
DENND3	2	P2
RGS16	2	P2
PERP	2	P2
BMPER	2	P2
TNIP1	2	P2
AC007608.1	2	P2
AC009414.2	2	P2
EN2	2	P2
CYP26B1	2	P2
RFTN1	2	P2
PAQR8	2	P2
ACVR2A	2	P2
AC073641.1	2	P2
SDC4	2	P2
POU2F2	2	P2
CCDC184	2	P2
TMEM106A	2	P2
ECE1	2	P2
AC126175.1	2	P2
CTNNA2	2	P2
MACC1	2	P2
SRGN	2	P2
B4GALT5	2	P2
HIVEP2	2	P2
RCAN2	2	P2
AC117465.1	2	P2
CRIM1	2	P2
AHDC1	2	P2
AC100800.1	2	P2
NINJ1	2	P2
EXOC3L4	2	P2
PIM3	2	P2
SSPN	2	P2
CD58	2	P2
KIF25-AS1	2	P2
CACNA1E	2	P2
ADAMTS15	2	P2
CALML5	2	P2
ACHE	2	P2
CLIC5	2	P2
SPP1	2	P2
NFKBIZ	2	P2
UPB1	2	P2
P2RX4	2	P2
PLXNA2	2	P2
ADORA2A	2	P2
TMOD2	2	P2
TNFSF10	3	P3
HESX1	3	P3
CXCL11	3	P3
CXCL10	3	P3
IFIT2	3	P3
IFIT1	3	P3
RSAD2	3	P3
HSH2D	3	P3
MLKL	3	P3
GBP4	3	P3
TNFSF13B	3	P3
IFI44L	3	P3
TRIM58	3	P3
ANXA2R	3	P3
FYB1	3	P3
HERC5	3	P3
CXCL9	3	P3
NTNG2	3	P3
BATF2	3	P3
TRANK1	3	P3
STAP1	3	P3
GMPR	3	P3
MX2	3	P3
AC245297.3	3	P3
IFIT3	3	P3
GRAMD1B	3	P3
NCOA7	3	P3
NEXN	3	P3
RNF213	3	P3
USP18	3	P3
CMPK2	3	P3
JMJD1C	3	P3
CD69	3	P3
PSMB9	3	P3
OR52K1	3	P3
ISG20	3	P3
AC016745.2	3	P3
HAPLN3	3	P3
APOL6	3	P3
TLR3	3	P3
RUBCNL	3	P3
GBP7	3	P3
CD1D	3	P3
TRIM25	3	P3
ETV7	3	P3
CD7	3	P3
LRG1	3	P3
IFI16	3	P3
TAGAP	3	P3
OR52K2	3	P3
PDE3A	3	P3
AIM2	3	P3
SP110	3	P3
LILRA5	3	P3
PHACTR3	3	P3
AC025171.2	3	P3
TRIM22	3	P3
DDX58	3	P3
CFH	3	P3
RTP4	3	P3
ATP10A	3	P3
P2RY6	3	P3
PAX5	3	P3
ARHGAP25	3	P3
AXL	3	P3
FLT3	3	P3
PTPRO	3	P3
IFNB1	3	P3
SAMD9	3	P3
AC007336.1	3	P3
FGD2	3	P3
GBP1	3	P3
GBP3	3	P3
HELB	3	P3
SAMD9L	3	P3
TENT5A	3	P3
AL683807.1	3	P3
CD274	3	P3
DAPP1	3	P3
AC025171.4	3	P3
CLDN23	3	P3
FAM84B	3	P3
APOL1	3	P3
CD3G	3	P3
SIGLEC1	3	P3
AC008619.1	3	P3
CEACAM6	3	P3
IL27	3	P3
ID1	3	P3
SLFN12	3	P3
TMEM154	3	P3
AC012038.2	3	P3
TRIM38	3	P3
PPP1R16B	3	P3
TRIM31	3	P3
TXNIP	3	P3
GOLPH3	3	P3
PLPPR3	3	P3
RNF144A	3	P3
LYSMD2	3	P3
HMCN1	3	P3
LILRB2	3	P3
BSPRY	3	P3
PARP8	3	P3
ARMH1	3	P3
LIFR	3	P3
NCK1-DT	3	P3
RAB29	3	P3
ISG15	3	P3
LTC4S	3	P3
TMEM140	3	P3
TRIM5	3	P3
AL162414.1	3	P3
IFI44	3	P3
IDO1	3	P3
EPSTI1	3	P3
APOL4	3	P3
C3orf80	3	P3
NIPAL3	3	P3
PPM1K	3	P3
CDKL1	3	P3
IRF2BP2	3	P3
RCAN3	3	P3
SEMA6D	3	P3
OAS1	3	P3
LY6E-DT	3	P3
SERPINI1	3	P3
TRAFD1	3	P3
ZNF107	3	P3
EPB41L1	3	P3
ANKRD45	3	P3
2022-09-06	3	P3
APOBEC3G	3	P3
P2RY8	3	P3
IFIH1	3	P3
IFITM3	3	P3
AC083862.2	3	P3
SNX20	3	P3
PLSCR4	3	P3
AC090152.1	3	P3
NT5C3A	3	P3
IL3RA	3	P3
SOBP	3	P3
DOCK8	3	P3
AC124319.2	3	P3
OASL	3	P3
C1GALT1	3	P3
RNASEL	3	P3
AC012603.1	3	P3
2022-09-04	3	P3
SAMSN1	3	P3
AC239800.2	3	P3
GAPT	3	P3
AL359551.1	3	P3
CGAS	3	P3
AC008875.1	3	P3
CLEC7A	3	P3
AL158013.1	3	P3
EXOC3L1	3	P3
SPTLC2	3	P3
AP005530.1	3	P3
RXFP1	3	P3
TEX11	3	P3
ITIH4	3	P3
IFI35	3	P3
ASPHD2	3	P3
TNK2	3	P3
KCNIP1	3	P3
LINC01480	3	P3
RBM43	3	P3
MBNL1-AS1	3	P3
HNF4G	3	P3
NEURL3	3	P3
NR4A2	3	P3
PLEKHA4	3	P3
XAF1	3	P3
DISC1	3	P3
SERPING1	3	P3
IFITM1	3	P3
AC239800.3	3	P3
IFITM2	3	P3
RSBN1L	3	P3
MS4A7	3	P3
SAMHD1	3	P3
PARP9	3	P3
NPR3	3	P3
LINC01684	3	P3
ERAP2	3	P3
CXorf21	3	P3
JMJD1C-AS1	3	P3
FES	3	P3
RAMP1	3	P3
GNAQ	3	P3
FBXO38	3	P3
SLC8A1	3	P3
AC008079.2	3	P3
GBP5	3	P3
SKIDA1	3	P3
FBXO6	3	P3
ZNF385B	3	P3
RARRES3	3	P3
PARP14	3	P3
CLEC12A	3	P3
DGKE	3	P3
CREM	3	P3
SUN3	3	P3
LGALS8	3	P3
CES3	3	P3
EIF2AK2	3	P3
EPS8	3	P3
THSD7A	3	P3
AC131009.2	3	P3
OAS2	3	P3
ALPK1	3	P3
TSGA13	3	P3
TSPOAP1-AS1	3	P3
TAP1	3	P3
STARD5	3	P3
BMPR2	3	P3
TMEM62	3	P3
SAMD11	3	P3
AC009948.1	3	P3
GIMAP1	3	P3
GIMAP2	3	P3
VWDE	3	P3
TRIM14	3	P3
MR1	3	P3
OAS3	3	P3
CD37	3	P3
DGLUCY	3	P3
OGA	3	P3
PDGFRL	3	P3
PHACTR4	3	P3
RICTOR	3	P3
EMB	3	P3
C21orf91	3	P3
CASP10	3	P3
TCF12	3	P3
APOBEC3A	3	P3
LINC00472	3	P3
SERPINB1	3	P3
MX1	3	P3
PPP1R1C	3	P3
PLSCR1	3	P3
PLPPR4	3	P3
UBE2L6	3	P3
STAT1	3	P3
SCAMP1-AS1	3	P3
KCNIP2	3	P3
FCGR1B	3	P3
FCGBP	3	P3
CHRM3	3	P3
PPFIA2-AS1	3	P3
GMDS-DT	3	P3
NRIR	3	P3
FPR1	3	P3
PLAGL1	3	P3
IL12A	3	P3
GPR160	3	P3
NKX2-4	3	P3
AL391704.1	3	P3
MS4A14	3	P3
MYO1G	3	P3
FAM71A	3	P3
SWAP70	3	P3
BTK	3	P3
CARD16	3	P3
XRN1	3	P3
UBA7	3	P3
AL137779.1	3	P3
PCDHB14	3	P3
PCLO	3	P3
FCGR1A	3	P3
PDE7B	3	P3
HERPUD1	3	P3
USP33	3	P3
PCDHB13	3	P3
WARS	3	P3
LNPEP	3	P3
CASP1	3	P3
TNK2-AS1	3	P3
LIFR-AS1	3	P3
HERC6	3	P3
MYCBP2	3	P3
AC013470.2	3	P3
ADGRL3	3	P3
DAPK2	3	P3
ID3	3	P3
DPEP1	3	P3
TMEM229B	3	P3
PRSS22	4	P4
TNFAIP8L3	4	P4
VSTM2L	4	P4
FA2H	4	P4
TRIM54	4	P4
GABRB2	4	P4
RTN4R	4	P4
SDS	4	P4
ANKRD29	4	P4
LONRF2	4	P4
USP2	4	P4
KCNF1	4	P4
GABRA1	4	P4
FIGN	4	P4
DUSP13	4	P4
OCSTAMP	4	P4
FGL2	4	P4
MERTK	4	P4
UBL4B	4	P4
ITPKB	4	P4
ATP1B4	4	P4
LRRC10B	4	P4
TM4SF19	4	P4
TRIM9	4	P4
TIFAB	4	P4
GSG1L	4	P4
VIPR1	4	P4
ROR1-AS1	4	P4
TIMP4	4	P4
AL356417.3	4	P4
KIAA1211L	4	P4
ZBTB7C	4	P4
GLDN	4	P4
KAZN	4	P4
PLEKHF1	4	P4
SERPINE1	4	P4
GPAT3	4	P4
KLHDC8B	4	P4
TRERF1	4	P4
CEBPE	4	P4
HES7	4	P4
CRABP2	4	P4
EVI2B	4	P4
GABRG2	4	P4
AL034397.3	4	P4
RASGEF1C	4	P4
ARC	4	P4
THBD	4	P4
GFOD1	4	P4
GABBR2	4	P4
LINC01705	4	P4
FAM129B	4	P4
LINC02257	4	P4
ANKRD36B	4	P4
RAB11FIP4	4	P4
FBXO32	4	P4
LINC02458	4	P4
ACVR1	4	P4
MICAL2	4	P4
CRB2	4	P4
ENC1	4	P4
ENTHD1	4	P4
VIT	4	P4
PRELID2	4	P4
DACT1	4	P4
FCRLB	4	P4
RAB6B	4	P4
ZNF365	4	P4
TEC	4	P4
SH3BP5	4	P4
ZMYND8	4	P4
TM4SF19-TCTEX1D2	4	P4
S100A16	4	P4
MID1IP1	4	P4
TXK	4	P4
CMKLR1	4	P4
SYPL2	4	P4
NUPR1	4	P4
TNNT3	4	P4
CD180	4	P4
PEAK3	4	P4
ATF3	4	P4
RPP25	4	P4
PAQR5	4	P4
SLCO4C1	4	P4
SECTM1	4	P4
LMO4	4	P4
DCSTAMP	4	P4
GPR65	4	P4
CEBPA	4	P4
CYP19A1	4	P4
SLC30A3	4	P4
ANKRD66	4	P4
AC027031.2	4	P4
EVI2A	4	P4
SNX18	4	P4
NRROS	4	P4
AL136317.2	4	P4
EEPD1	4	P4
TTC7A	4	P4
NPY1R	4	P4
RNF125	4	P4
PTPN22	4	P4
VSIR	4	P4
PRSS23	4	P4
NUMBL	4	P4
KLHL4	4	P4
GRXCR2	4	P4
SGTB	4	P4
MNDA	4	P4
CDR2L	4	P4
SSTR2	4	P4
AC078864.2	4	P4
EDDM13	4	P4
FPR3	4	P4
PFKFB4	4	P4
FAM20C	4	P4
DMTN	4	P4
TBC1D2	4	P4
ZNF385A	4	P4
IGSF1	4	P4
ERG	4	P4
AKAP1	4	P4
CCL8	4	P4
AC018529.2	4	P4
BOC	4	P4
ANK1	4	P4
NPPC	4	P4
NDRG1	4	P4
NMUR1	4	P4
UBL4A	4	P4
GPR85	4	P4
MYCL	4	P4
AC073611.1	4	P4
BEND5	4	P4
CAPN5	4	P4
PRR32	4	P4
BAIAP2	4	P4
VGF	4	P4
SLCO2B1	4	P4
FAM131B	4	P4
THNSL1	4	P4
TSPAN1	4	P4
CAMK2B	4	P4
CD226	4	P4
EPB41L4B	4	P4
CD300A	4	P4
CD209	4	P4
AF287957.1	4	P4
SLC9A3	4	P4
SLFN11	4	P4
GAL	4	P4
GALM	4	P4
DGKG	4	P4
TIE1	4	P4
LINC02185	4	P4
AC015660.3	4	P4
AC022182.2	4	P4
SERPINI2	4	P4
CCDC88C	4	P4
ENHO	4	P4
C2orf92	4	P4
ARL4D	4	P4
AC006238.1	4	P4
GABRA4	4	P4
HSPB7	4	P4
GPRIN3	4	P4
ADO	4	P4
ST6GALNAC4	4	P4
TNNC1	4	P4
HSD3B7	4	P4
PNMA1	4	P4
FAM184B	4	P4
CHST13	4	P4
RANBP2	4	P4
NRSN1	4	P4
LSP1	4	P4
SETBP1	4	P4
AC074131.1	4	P4
ZMYM3	4	P4
CEBPA-DT	4	P4
ENOX1	4	P4
RHOH	4	P4
HRH2	4	P4
LINC01615	4	P4
ISM1	4	P4
SHC4	4	P4
MRAS	4	P4
KCNMA1	4	P4
MMRN2	4	P4
SLAMF6	4	P4
TGFBR2	4	P4
LINGO1	4	P4
CDC20	4	P4
TFAP2C	4	P4
ANXA11	4	P4
GPR68	4	P4
C9	4	P4
ZFP36L1	4	P4
C15orf39	4	P4
AC093627.4	4	P4
SLAMF9	4	P4
TLE1	4	P4
DAG1	4	P4
PHYHIP	4	P4
BAALC	4	P4
UBTD1	4	P4
SYT7	4	P4
SYTL1	4	P4
CCDC149	4	P4
AC092683.1	4	P4
AL928921.2	4	P4
MS4A6A	4	P4
CHD7	4	P4
ABCG2	4	P4
GZMB	4	P4
ADAMTS4	4	P4
ALOX15	4	P4
DOCK3	4	P4
PLA2G2C	4	P4
GPR34	4	P4
AC011893.1	4	P4
TTC39C	4	P4
GPD1	4	P4
CHKA	4	P4
LINC00900	4	P4
FBXO16	4	P4
DENND5B	4	P4
ABHD2	4	P4
FZD3	4	P4
TBC1D8	4	P4
PIGR	4	P4
LINC00672	4	P4
LINC01160	4	P4
KCNA2	4	P4
DBH	4	P4
PRKCB	4	P4
WIPI1	4	P4
CMYA5	4	P4
CNKSR2	4	P4
LPAR5	4	P4
AC069503.1	4	P4
FAM225A	4	P4
AK5	4	P4
DNAJC5B	4	P4
TBX21	4	P4
AC099489.1	4	P4
PHLDA1	4	P4
ADRA2C	4	P4
NAT2	4	P4
AC079313.1	4	P4
AGPAT5	4	P4
CSF1	4	P4
SIT1	4	P4
PPP1R3G	4	P4
FAM53B	4	P4
NOS1AP	4	P4
HPCAL4	4	P4
ELFN2	4	P4
GDF9	4	P4
CKAP4	4	P4
AC005332.5	4	P4
SLC45A3	4	P4
SPOCD1	4	P4
CYBB	4	P4
TGM2	4	P4
PXDNL	4	P4
RGS19	4	P4
LRRC73	4	P4
PMFBP1	4	P4
MPEG1	4	P4
TSPAN14	4	P4
TBKBP1	4	P4
AC145124.1	4	P4
FANCE	4	P4
RTL3	4	P4
ARRB2	4	P4
KDM6A	4	P4
CYTH4	4	P4
ABCB9	4	P4
FUT8-AS1	4	P4
MYBPH	4	P4
DSP	4	P4
SH3RF2	4	P4
PLA2G7	4	P4
GPNMB	4	P4
COQ8A	4	P4
AP001574.1	4	P4
NR2F2-AS1	4	P4
RASL11B	4	P4
IDH1	4	P4
RARA	4	P4
ARHGAP20	4	P4
EMILIN3	4	P4
SNX2	4	P4
KRT15	4	P4
WNT5B	4	P4
MAN1C1	4	P4
RIN1	4	P4
KLF16	4	P4
IL17RA	4	P4
RASGRF1	4	P4
HMX2	4	P4
BATF3	4	P4
KLHL21	4	P4
FNDC1	4	P4
CDH22	4	P4
NCOA3	4	P4
CNIH3	4	P4
RASSF3	4	P4
CD84	4	P4
PPM1M	4	P4
AL450992.1	4	P4
FCMR	4	P4
DIRAS1	4	P4
SCIMP	4	P4
HPCAL1	4	P4
AC099062.1	4	P4
GRIP2	4	P4
SLC35F3	4	P4
TPM2	4	P4
SDSL	4	P4
MCPH1-AS1	4	P4
AC004816.2	4	P4
RGCC	4	P4
LASP1	4	P4
AC011899.2	4	P4
LINC01010	4	P4
STUM	4	P4
TSC22D1	4	P4
GSTA4	4	P4
CLSTN3	4	P4
CDK20	4	P4
CUX2	4	P4
HOXA-AS2	4	P4
DPYSL3	4	P4
AVPI1	4	P4
HAVCR2	4	P4
CAMKK1	4	P4
AC015660.2	4	P4
ITPKB-AS1	4	P4
ENTPD1	4	P4
TRIB2	4	P4
EFR3B	4	P4
DIRC3	4	P4
ZBTB1	4	P4
PLA2G15	4	P4
CCDC112	4	P4
ARID3B	4	P4
PTPN6	4	P4
ARL4C	4	P4
CLIP4	4	P4
SEPHS2	4	P4
CD55	4	P4
FGFR1	4	P4
CBARP	4	P4
LTBR	4	P4
DOPEY2	4	P4
DHRS9	4	P4
OVOL1-AS1	4	P4
ARHGAP6	4	P4
BAIAP2-DT	4	P4
MAF	4	P4
TPRN	4	P4
AC004233.3	4	P4
PCOLCE2	4	P4
FAM117B	4	P4
ANKRD36	4	P4
FAM210B	4	P4
ZNF366	4	P4
MESP1	4	P4
PXYLP1	4	P4
RPS6KA1	4	P4
MALT1	4	P4
MIDN	4	P4
RNF149	4	P4
KBTBD11	4	P4
SPATA17	4	P4
SFMBT2	4	P4
ITGA5	4	P4
GAS2L3	4	P4
OTOA	4	P4
GIMAP4	4	P4
RHPN2	4	P4
ALOX5	4	P4
SOHLH1	4	P4
KIAA1958	4	P4
EHMT2	4	P4
AHNAK	4	P4
PPP1R3B	4	P4
CTSH	4	P4
FOXA1	4	P4
SELPLG	4	P4
C1orf226	4	P4
NPC1	4	P4
MAP3K7CL	4	P4
RAB11FIP5	4	P4
AC013731.1	4	P4
LINC00599	4	P4
DUSP14	4	P4
TBL2	4	P4
AC004817.3	4	P4
GPR162	4	P4
AL355512.1	4	P4
IRF2BPL	4	P4
C11orf86	4	P4
AC010864.1	4	P4
KIAA1522	4	P4
TEX2	4	P4
CBR1	4	P4
HBEGF	4	P4
SEC14L1	4	P4
AC079313.2	4	P4
AC007681.1	4	P4
AC064805.1	4	P4
AC016575.1	4	P4
PDP2	4	P4
CSGALNACT1	4	P4
C4orf54	4	P4
RUSC2	4	P4
AP000238.1	4	P4
CCL18	4	P4
NT5DC4	4	P4
AC093323.1	4	P4
TFAP4	4	P4
VPS33B-DT	4	P4
THY1	4	P4
ALG1L2	4	P4
LINC00311	4	P4
SPOCK2	4	P4
RAB20	4	P4
HOXA4	4	P4
GPR82	4	P4
LRRC3B	4	P4
SLC6A13	4	P4
ZNRF2	4	P4
PGP	4	P4
CCSAP	4	P4
CIB3	5	P4
PRG2	5	P4
HEY2	5	P4
FRMD6	5	P4
RASD2	5	P4
CCR1	5	P4
RHEX	5	P4
PBX1	5	P4
ARHGEF3	5	P4
INMT	5	P4
DUSP7	5	P4
CASS4	5	P4
CX3CR1	5	P4
TIAM1	5	P4
GRM4	5	P4
ABI3BP	5	P4
NGFR	5	P4
AMOTL2	5	P4
TNFSF14	5	P4
APLNR	5	P4
NUGGC	5	P4
BMP4	5	P4
SYT17	5	P4
DLX3	5	P4
PMP22	5	P4
PTHLH	5	P4
PLEKHA2	5	P4
GFI1	5	P4
LPAR6	5	P4
LHX9	5	P4
LDLRAP1	5	P4
SPRY2	5	P4
ZNF608	5	P4
ZNF395	5	P4
SNX30	5	P4
ST3GAL5	5	P4
C16orf54	5	P4
ARAP2	5	P4
AL033527.3	5	P4
LMO2	5	P4
CALHM2	5	P4
NEDD9	5	P4
PAK5	5	P4
EXOC3L2	5	P4
NOS2	5	P4
LINC02024	5	P4
KLHL6	5	P4
VWC2	5	P4
MINDY2	5	P4
SYTL2	5	P4
HTR2A	5	P4
HEG1	5	P4
SEMA4D	5	P4
MBP	5	P4
MDFI	5	P4
GGT5	5	P4
LAMA3	5	P4
RNF217	5	P4
GPR88	5	P4
PPP1R14A	5	P4
RAB37	5	P4
AC068633.1	5	P4
RAB40B	5	P4
INPP4A	5	P4
GJA3	5	P4
TACC2	5	P4
SLC12A8	5	P4
ADORA3	5	P4
HOMER2	5	P4
FGD4	5	P4
MLC1	5	P4
GOLGA8R	5	P4
RASA1	5	P4
SOX12	5	P4
PLEKHG5	5	P4
CISH	5	P4
KLF12	5	P4
TNS3	5	P4
ILDR2	5	P4
ENDOD1	5	P4
DYSF	5	P4
SCUBE1	5	P4
GAREM1	5	P4
KCNK15	5	P4
GOLGA8Q	5	P4
PALD1	5	P4
IER5L	5	P4
SPTBN1	5	P4
EGR2	5	P4
TET1	5	P4
SLC20A1	5	P4
LINC01800	5	P4
AC108863.1	5	P4
PRF1	5	P4
IPCEF1	5	P4
AL031280.1	5	P4
TMEM173	5	P4
PRICKLE1	5	P4
SSFA2	5	P4
MTHFR	5	P4
CFAP161	5	P4
AC084782.1	5	P4
SLC30A1	5	P4
TRAM2	5	P4
RPS6KA5	5	P4
TMC5	5	P4
RFX7	5	P4
MAP1A	5	P4
SPNS2	5	P4
LYL1	5	P4
DAB2	5	P4
ROPN1L	5	P4
VASN	5	P4
SLC13A3	5	P4
TMEM121B	5	P4
NFATC3	5	P4
DACH1	5	P4
DGKZ	5	P4
OSMR-AS1	5	P4
THEM6	5	P4
AFAP1L1	5	P4
AC104958.1	5	P4
IMP3	5	P4
ARX	5	P4
JAK3	5	P4
SNAI3	5	P4
HTRA4	5	P4
CSPG4	5	P4
PLXNA4	5	P4
RAX	5	P4
STEAP4	5	P4
LRRC8C	5	P4
TSKU	5	P4
DENND1B	5	P4
SPIN4	5	P4
AC090515.2	5	P4
BMP8B	5	P4
GATA2	5	P4
RERGL	5	P4
CHD9	5	P4
F2R	5	P4
AL450332.1	5	P4
INPP5D	5	P4
LINC01140	5	P4
EPDR1	5	P4
CHN2	5	P4
LSAMP	5	P4
PPFIA2	5	P4
AQP3	5	P4
SLC17A5	5	P4
FGF9	5	P4
FGD3	5	P4
CRHR2	5	P4
TGFB2	5	P4
SMIM10	5	P4
PNMA2	5	P4
AC084782.3	5	P4
NHLRC4	5	P4
MYO18A	5	P4
RNF166	5	P4
HMX3	5	P4
KIRREL1	5	P4
CHSY1	5	P4
ZNF532	5	P4
AL096865.1	5	P4
AC092691.1	5	P4
SLC9A3R2	5	P4
NEGR1	5	P4
ZFP36L2	5	P4
PI16	5	P4
PDLIM1	5	P4
RGS18	5	P4
DOK1	5	P4
FGFBP2	5	P4
KALRN	5	P4
SFRP4	5	P4
HOXA11-AS	5	P4
ADGRD1	5	P4
STRADB	5	P4
ADAMTS6	5	P4
RREB1	5	P4
FHL1	5	P4
ARPP21	5	P4
CDC42EP3	5	P4
LRMP	5	P4
INAFM2	5	P4
DMRTA2	5	P4
AC012150.2	5	P4
INKA1	5	P4
AC003991.1	5	P4
GNAI1	5	P4
AP000808.1	5	P4
LRRC8B	5	P4
TIAF1	5	P4
FHL3	5	P4
SPIB	5	P4
TMEM87B	5	P4
HYDIN	5	P4
PLPP1	5	P4
ZNF618	5	P4
PKDCC	5	P4
NCALD	5	P4
TCF7L1	5	P4
AC021086.1	5	P4
CLEC19A	5	P4
KLHDC3	5	P4
GSE1	5	P4
RHOBTB1	5	P4
CCDC85B	5	P4
SETDB2	5	P4
KLHL13	5	P4
ACAD11	5	P4
SLC16A2	5	P4
NGEF	5	P4
DCAF16	5	P4
AL731566.2	5	P4
CACNB1	5	P4
AL139095.4	5	P4
TBXA2R	5	P4
SESN1	5	P4
GIMAP6	5	P4
AC055876.5	5	P4
AL031123.2	5	P4
FAM217B	5	P4
HOXA13	5	P4
LINC01513	5	P4
CORO2B	5	P4
AL645568.1	5	P4
AL713998.1	5	P4
ODF3L1	5	P4
OTX1	5	P4
MYBPC2	5	P4
ATP13A2	5	P4
AP000787.1	5	P4
MTMR12	5	P4
MUC1	5	P4
MDK	5	P4
AC011498.4	5	P4
FLT1	5	P4
LGALS12	5	P4
OSBPL5	5	P4
RGS1	5	P4
SLC2A3	5	P4
SOX18	5	P4
AC002456.1	5	P4
CD300LF	5	P4
ZFP14	5	P4
SPEF2	5	P4
LRRN3	5	P4
SPRY1	5	P4
DMP1	5	P4
RNF217-AS1	5	P4
CCL28	5	P4
TRG-AS1	5	P4
C9orf139	5	P4
TNRC6B	5	P4
AC104958.2	5	P4
SNAP91	5	P4
LINC02256	5	P4
UBASH3B	5	P4
IL17RE	5	P4
MB	5	P4
SATB1	5	P4
PLEKHG3	5	P4
SPN	5	P4
PWAR6	5	P4
JUP	5	P4
RARG	5	P4
HOXA10	5	P4
LZTS1	5	P4
DBN1	5	P4
IGDCC3	5	P4
OLFM3	5	P4
AL133163.3	5	P4
ANGPT1	5	P4
RGS2	5	P4
KLHL41	5	P4
HOXA1	5	P4
CBX8	5	P4
LAMC3	5	P4
WDR49	5	P4
LINC01704	5	P4
NOS3	5	P4
DDHD1	5	P4
GPR174	5	P4
NR2F6	5	P4
RAP2B	5	P4
DEPP1	5	P4
MMP17	5	P4
CHST12	5	P4
AC096992.2	5	P4
AL158151.4	5	P4
PNOC	5	P4
HAPLN1	5	P4
LZTS2	5	P4
DIRAS2	5	P4
RTKN	5	P4
TRGC2	5	P4
PCDHB11	5	P4
SHROOM2	5	P4
KLHL24	5	P4
ANXA3	5	P4
BSN	5	P4
PHACTR1	5	P4
UBE2F	5	P4
HES6	5	P4
AC092118.1	5	P4
RAG1	5	P4
COL11A2	5	P4
GPRC5C	5	P4
SLITRK5	5	P4
ASB13	5	P4
TNFSF18	5	P4
UBA5	5	P4
PCDH7	5	P4
PLIN5	5	P4
LRRFIP1	5	P4
KLHL30	5	P4
SLC40A1	5	P4
ST6GALNAC2	5	P4
AC004687.1	5	P4
GPR153	5	P4
C2orf73	5	P4
SEMA4B	5	P4
SLC2A1-AS1	5	P4
AC096642.1	5	P4
RHOBTB2	5	P4
AL391056.1	5	P4
PIP4K2A	5	P4
NET1	5	P4
ABHD4	5	P4
IQSEC2	5	P4
GOLGA8N	5	P4
CENPV	5	P4
FAXC	5	P4
ZCCHC24	5	P4
GJA1	5	P4
ELP3	5	P4
SUSD4	5	P4
ELK3	5	P4
LINC02249	5	P4
EMILIN1	5	P4
LMNB1	5	P4
MTMR10	5	P4
CCDC87	5	P4
FOXO6	5	P4
ELFN1	5	P4
PCDHB9	5	P4
TNRC18	5	P4
CDK14	5	P4
GFRA2	5	P4
ZSCAN30	5	P4
TRIM7	5	P4
AC092171.3	5	P4
STAMBPL1	5	P4
RGS8	5	P4
AL359711.2	5	P4
JMY	5	P4
TSHZ1	5	P4
HDAC5	5	P4
ZNF48	5	P4
MCF2L	5	P4
DNMT3B	5	P4
ADAMTS10	5	P4
IRAK1BP1	5	P4
PITPNC1	5	P4
PRR5L	5	P4
ETV4	5	P4
SNX33	5	P4
CABYR	5	P4
IL2RB	5	P4
TMEM170B	5	P4
UBTF	5	P4
PCDHGA12	5	P4
TESC	5	P4
PRR12	5	P4
STRBP	5	P4
SLC9A3R1	5	P4
SLC6A16	5	P4
TNXB	5	P4
B4GALT3	5	P4
PCDHGA10	5	P4
EDIL3	5	P4
MIR181A2HG	5	P4
RAB44	5	P4
DNM1P35	5	P4
PGF	5	P4
UNCX	5	P4
NRN1	5	P4
ICA1	5	P4
BARX1	5	P4
C1GALT1C1L	5	P4
AC012358.1	5	P4
WWTR1	5	P4
MEF2C	5	P4
FGF11	5	P4
AL158151.1	5	P4
TNFAIP8L2	5	P4
GOLPH3L	5	P4
GDF7	5	P4
SAC3D1	5	P4
AC024257.3	5	P4
ZFP69	5	P4
ECEL1	5	P4
KLK1	5	P4
EDNRA	5	P4
QRFP	5	P4
ZFP30	5	P4
ZNF652	5	P4
VANGL1	5	P4
PCDHGC4	5	P4
LOXL4	5	P4
MIF4GD	5	P4
NPPA-AS1	5	P4
ADCK2	5	P4
LINC00211	5	P4
VPS37D	5	P4
NPHP3	5	P4
FZD7	5	P4
TNFRSF9	5	P4
FUT7	5	P4
AC092171.5	5	P4
POLG2	5	P4
KIF21A	5	P4
IGDCC4	5	P4
AP003419.3	5	P4
AL021707.2	5	P4
NTRK2	5	P4
ZSCAN31	5	P4
OSBPL7	5	P4
TMEM223	5	P4
ST3GAL1	5	P4
SUSD2	5	P4
NTRK1	5	P4
OBSCN	5	P4
TBX1	5	P4
FBXL20	5	P4
TEX9	5	P4
MBLAC2	5	P4
ZNF292	5	P4
PEX11A	5	P4
LINC00923	5	P4
PDGFD	5	P4
HOXA9	5	P4
KBTBD7	5	P4
ACAP1	5	P4
AC107419.1	5	P4
KLF5	5	P4
AC137630.4	5	P4
AL353593.1	5	P4
DPY19L2	5	P4
DOK3	5	P4
INSM2	5	P4
HOXB6	5	P4
AC104823.1	5	P4
KCNIP3	5	P4
AC026801.2	5	P4
PGPEP1	5	P4
RAP1GAP2	5	P4
RET	5	P4
TMEM221	5	P4
ZNF280D	5	P4
ATP23	5	P4
P3H4	5	P4
CARMN	5	P4
ZNF445	5	P4
RASSF7	5	P4
ANKMY2	5	P4
ANTXR2	5	P4
KANTR	5	P4
RAB3IL1	5	P4
FBLN1	5	P4
MYO7A	5	P4
SP7	5	P4
CLCN4	5	P4
ANKRD36C	5	P4
WHAMM	5	P4
OSMR	5	P4
EHHADH	5	P4
ZNF521	5	P4
CHD4	5	P4
TOMM40L	5	P4
PRKCQ	5	P4
ZNF541	5	P4
RADIL	5	P4
KLF13	5	P4
AL451062.1	5	P4
YPEL3	5	P4
ZNF582-AS1	5	P4
NUDT6	5	P4
ZNF827	5	P4
INIP	5	P4
CYSLTR2	5	P4
IL16	5	P4
ZKSCAN4	5	P4
KCNK6	5	P4
U47924.2	5	P4
ALDH5A1	5	P4
ZNF546	5	P4
WDR93	5	P4
XPC	5	P4
AC123768.4	5	P4
PUS7L	5	P4
BIN2	5	P4
DRAXIN	5	P4
CELF5	5	P4
ARID4A	5	P4
PHF21A	5	P4
TNFSF4	5	P4
TCHH	5	P4
PCDHGA6	5	P4
AL358473.1	5	P4
AKAP9	5	P4
NOVA2	5	P4
LINC01949	5	P4
MAP10	5	P4
IQCN	5	P4
ARHGAP12	5	P4
MAGI3	5	P4
AL590428.1	5	P4
SH3TC1	5	P4
AC011416.3	5	P4
USP3	5	P4
SLC29A1	5	P4
FSTL1	5	P4
TLR5	5	P4
SMAD5	5	P4
CACNB4	5	P4
SUCNR1	5	P4
ATP8B2	5	P4
NAPSA	5	P4
CBFA2T3	5	P4
AL049552.1	5	P4
SNX4	5	P4
PROS1	5	P4
ARAP3	5	P4
CTSW	5	P4
MIR181A1HG	5	P4
GSDMB	5	P4
METTL25	5	P4
GABRD	5	P4
NOV	5	P4
DLX6-AS1	5	P4
ITGA2	5	P4
ANKRD13D	5	P4
C15orf65	5	P4
REEP3	5	P4
AC005697.2	5	P4
SSBP4	5	P4
BORCS6	5	P4
PGR	5	P4
CPEB1	5	P4
EPM2AIP1	5	P4
CARD10	5	P4
SKI	5	P4
AL365181.2	5	P4
DSPP	5	P4
SYCP2L	5	P4
SYK	5	P4
NCOR1	5	P4
ARL4A	5	P4
AL450998.2	5	P4
SPATA1	5	P4
ZNF74	5	P4
TRAK2	5	P4
PTBP3	5	P4
ADAMTS14	5	P4
AL050341.2	5	P4
GNA14	5	P4
AC079922.2	5	P4
SERPINF2	5	P4
BAZ1B	5	P4
BRD3	5	P4
MTF2	5	P4
C6orf132	5	P4
ZNF791	5	P4
TSC22D3	5	P4
PLAG1	5	P4
PIGM	5	P4
PCP2	5	P4
PCDHB3	5	P4
DUBR	5	P4
FAM102B	5	P4
RBM38	5	P4
AC009163.7	5	P4
ATG9B	5	P4
STIM2	5	P4
AC243960.1	5	P4
SH3TC2	5	P4
RUNX2	5	P4
SORCS2	5	P4
PABPC4L	5	P4
SRSF8	5	P4
RANBP6	5	P4
PTPN3	5	P4
NTHL1	5	P4
OSGEPL1	5	P4
CTDSP2	5	P4
AMIGO1	5	P4
UBE3D	5	P4
ZNF362	5	P4
ADAM10	5	P4
MAGEE1	5	P4
TTC30B	5	P4
ZBED3-AS1	5	P4
MAGEF1	5	P4
SUOX	5	P4
AC099568.2	5	P4
AC011462.1	5	P4
RNF168	5	P4
PHF3	5	P4
ARRDC4	5	P4
CACTIN-AS1	5	P4
CCDC102B	5	P4
PROSER2	5	P4
CELF2	5	P4
GDPGP1	5	P4
MYCBPAP	5	P4
JCAD	5	P4
MEF2D	5	P4
DENND2C	5	P4
TMEM163	5	P4
BMI1	5	P4
FYN	5	P4
NSD1	5	P4
NKAPL	5	P4
PRKACB	5	P4
VWA8	5	P4
PAG1	5	P4
TGFB2-AS1	5	P4
LINC01068	5	P4
ANKS1A	5	P4
PRUNE1	5	P4
DZANK1	5	P4
TOR4A	5	P4
[truncated: 2 more rows]

## Sheet: Supplementary Table 2c
Supplementary Table 2c. Gene set enrichment results for knock-out gene programs (see Supplementary Table 2b)
Cluster: Gene cluster number
Geneset: Name of gene set
Gene_ratio: # genes in gene set present in cluster / total # of genes in cluster
Background_ratio: # of genes in gene set present in universe / size of universe
Enrichment_qval: FDR q-value for enrichment over background
Genes: List of genes in gene set that are present in the cluster
Cluster	Geneset	Gene_ratio	Background_ratio	Enrichment_qval	Genes
1	REACTOME_INTERLEUKIN_10_SIGNALING	18/220	43/9446	8.02111e-16	CCL3L1/CCL3/CXCL8/CCL4/LIF/TNF/IL1B/CSF2/CXCL2/CXCL1/CSF3/IL1R1/IL6/CCL5/PTGS2/IL1R2/IL10/IL1RN
1	GOMF_CYTOKINE_ACTIVITY	26/255	141/12801	1.26934e-14	CCL3L1/CCL3/CXCL8/CCL4/LIF/CXCL3/TNF/IL1B/CSF2/CXCL2/CXCL1/CSF3/CX3CL1/KITLG/IL23A/IL36G/IL6/CCL5/IL24/TSLP/NRG1/NAMPT/IL33/IL10/IL1RN/TNFSF15
1	NABA_MATRISOME_ASSOCIATED	42/220	425/9446	3.57543e-13	CCL3/CXCL8/CCL4/CCL4L2/LIF/CXCL3/TNF/IL1B/CSF2/CXCL2/CXCL1/CSF3/CX3CL1/KITLG/S100B/IL23A/IL36G/MMP9/ADAMDEC1/IL6/EGLN3/CCL5/FGF13/PI3/IL24/MMP8/CLEC5A/TIMP3/NRG1/C1QTNF1/ADAM28/MMP19/SERPINB8/IL10/P3H2/PLAU/MMP3/MUC12/MMP10/IL1RN/CLEC4E/TNFSF15
1	GOBP_LEUKOCYTE_MIGRATION	34/255	350/12801	2.30253e-11	CCL3L1/CCL3/CXCL8/CCL4/CXCL3/TNF/CXCL2/CXCL1/CX3CL1/CSF1R/FCAMR/CAV1/KITLG/IL1R1/CRTAM/IL23A/MMP9/LGMN/IL6/CCL5/SLC16A1/LYN/C3AR1/SLAMF8/SLC7A8/TREM1/DPP4/HCK/ZP3/DUSP1/IL33/IL10/ITGA1/PREX1
1	GOMF_RECEPTOR_REGULATOR_ACTIVITY	31/255	292/12801	2.30253e-11	CCL3L1/CCL3/CXCL8/CCL4/LIF/CXCL3/TNF/IL1B/CSF2/CXCL2/CXCL1/CSF3/CX3CL1/KITLG/IL23A/IL36G/IL6/CCL5/FGF13/UCN2/IL24/DPP4/TSLP/NRG1/ZP3/NAMPT/IL33/IL10/IL1RN/HAMP/TNFSF15
1	GOBP_CELLULAR_RESPONSE_TO_MOLECULE_OF_BACTERIAL_ORIGIN	24/255	167/12801	2.30253e-11	CCL3/CXCL8/CXCL3/TNF/IL1B/CSF2/CXCL2/CXCL1/CSF3/CX3CL1/VIM/IL36G/TNIP3/CD14/IL6/CCL5/LYN/ACOD1/IL24/HCK/CD36/IL10/KMO/HAMP
1	GOBP_REGULATION_OF_INFLAMMATORY_RESPONSE	28/255	250/12801	7.45946e-11	CCL3/TNF/IL1B/CX3CL1/TNFAIP6/NT5E/IL1R1/IL23A/PTGES/MMP9/IL6/CCL5/PTGS2/LACC1/LYN/ACOD1/CASP5/SLAMF8/LDLR/MMP8/TSLP/HCK/ZP3/LPL/IL33/IL10/MMP3/HAMP
1	KEGG_CYTOKINE_CYTOKINE_RECEPTOR_INTERACTION	25/220	178/9446	1.24856e-10	CCL3L1/CCL3/CXCL8/CCL4/CCL4L2/LIF/CXCL3/TNF/IL1B/CSF2/CXCL2/CXCL1/CSF3/CX3CL1/CSF1R/KITLG/IL1R1/IL23A/IL6/CCL5/IL24/TSLP/IL1R2/IL10/TNFSF15
1	GOBP_RESPONSE_TO_MOLECULE_OF_BACTERIAL_ORIGIN	28/255	262/12801	2.01737e-10	CCL3/CXCL8/CXCL3/TNF/IL1B/CSF2/CXCL2/CXCL1/CSF3/CX3CL1/CYP27B1/VIM/SLC11A1/PTGES/IL36G/TNIP3/CD14/IL6/CCL5/LYN/ACOD1/IL24/HCK/CD36/IL10/KMO/PTGFR/HAMP
1	GOMF_CYTOKINE_RECEPTOR_BINDING	24/255	189/12801	2.14976e-10	CCL3L1/CCL3/CXCL8/CCL4/LIF/CXCL3/TNF/IL1B/CSF2/CXCL2/CXCL1/CSF3/CX3CL1/KITLG/IL23A/IL36G/IL6/CCL5/CCRL2/TSLP/IL33/IL10/IL1RN/TNFSF15
1	GOBP_CELLULAR_RESPONSE_TO_BIOTIC_STIMULUS	24/255	191/12801	2.37707e-10	CCL3/CXCL8/CXCL3/TNF/IL1B/CSF2/CXCL2/CXCL1/CSF3/CX3CL1/VIM/IL36G/TNIP3/CD14/IL6/CCL5/LYN/ACOD1/IL24/HCK/CD36/IL10/KMO/HAMP
1	NABA_SECRETED_FACTORS	25/220	189/9446	3.73467e-10	CCL3/CXCL8/CCL4/CCL4L2/LIF/CXCL3/TNF/IL1B/CSF2/CXCL2/CXCL1/CSF3/CX3CL1/KITLG/S100B/IL23A/IL36G/IL6/CCL5/FGF13/IL24/NRG1/IL10/IL1RN/TNFSF15
1	GOBP_RESPONSE_TO_BACTERIUM	34/255	410/12801	5.52333e-10	CCL3/CXCL8/CXCL3/TNF/IL1B/CSF2/CXCL2/CHIT1/CXCL1/CSF3/CX3CL1/CYP27B1/VIM/CAV1/IL23A/SLC11A1/PTGES/IL36G/TNIP3/CD14/IL6/CCL5/LYN/ACOD1/SLAMF8/PI3/IL24/HCK/LPL/CD36/IL10/KMO/PTGFR/HAMP
1	KEGG_HEMATOPOIETIC_CELL_LINEAGE	15/220	63/9446	1.97698e-09	TNF/IL1B/CSF2/CSF3/CSF1R/KITLG/IL1R1/CD1E/CD14/IL6/IL1R2/CD1A/CD36/CD38/ITGA1
1	REACTOME_SIGNALING_BY_INTERLEUKINS	34/220	386/9446	2.6017e-09	CCL3L1/CCL3/CXCL8/CCL4/LIF/TNF/IL1B/CSF2/CXCL2/CXCL1/CSF3/MYC/CSF1R/VIM/IL1R1/S100B/IL23A/IL36G/TWIST1/MMP9/IL6/CCL5/PTGS2/LYN/IL24/TSLP/IL1R2/HCK/CD36/IL33/IL10/RPS6KA2/MMP3/IL1RN
1	GOBP_NEUROINFLAMMATORY_RESPONSE	11/255	32/12801	4.99312e-09	CCL3/TNF/IL1B/CX3CL1/MMP9/IL6/PTGS2/LDLR/MMP8/IL33/MMP3
1	GOBP_MYELOID_LEUKOCYTE_MIGRATION	21/255	170/12801	6.78563e-09	CCL3L1/CCL3/CXCL8/CCL4/CXCL3/CXCL2/CXCL1/CX3CL1/CSF1R/IL1R1/IL23A/LGMN/IL6/CCL5/LYN/C3AR1/SLAMF8/DPP4/DUSP1/ITGA1/PREX1
1	GOBP_CELL_CHEMOTAXIS	24/255	227/12801	6.78563e-09	CCL3L1/CCL3/CXCL8/CCL4/CXCL3/CXCL2/CXCL1/CX3CL1/CSF1R/IL23A/LGMN/IL6/CCL5/LYN/C3AR1/SLAMF8/CCRL2/DPP4/DUSP1/ACKR3/IL10/DOCK4/ITGA1/PREX1
1	GOBP_POSITIVE_REGULATION_OF_LOCOMOTION	33/255	438/12801	1.1301e-08	CCL3/CXCL8/CCL4/F3/TNF/IL1B/CX3CL1/PLPP3/CSF1R/CAV1/TNFAIP6/KITLG/IL1R1/IL23A/TWIST1/MMP9/NRP2/LGMN/IL6/CCL5/PTGS2/LYN/LRP1/C3AR1/SRPX2/ZP3/ACKR3/ADRA2A/DOCK4/PLK2/PLAU/NTN1/PREX1
1	GOBP_LEUKOCYTE_CHEMOTAXIS	21/255	177/12801	1.23831e-08	CCL3L1/CCL3/CXCL8/CCL4/CXCL3/CXCL2/CXCL1/CX3CL1/CSF1R/IL23A/LGMN/IL6/CCL5/LYN/C3AR1/SLAMF8/DPP4/DUSP1/IL10/ITGA1/PREX1
1	GOBP_NEUTROPHIL_MIGRATION	16/255	100/12801	2.74581e-08	CCL3L1/CCL3/CXCL8/CCL4/CXCL3/CXCL2/CXCL1/CX3CL1/IL1R1/IL23A/CCL5/C3AR1/SLAMF8/DPP4/ITGA1/PREX1
1	GOBP_GRANULOCYTE_MIGRATION	17/255	116/12801	2.80143e-08	CCL3L1/CCL3/CXCL8/CCL4/CXCL3/CXCL2/CXCL1/CX3CL1/CSF1R/IL1R1/IL23A/CCL5/C3AR1/SLAMF8/DPP4/ITGA1/PREX1
1	GOBP_TAXIS	33/255	467/12801	4.67678e-08	CCL3L1/CCL3/CXCL8/CCL4/F3/CXCL3/CXCL2/CXCL1/CX3CL1/EFNB2/CSF1R/IL23A/NRP2/LGMN/IL6/CCL5/LYN/LRP1/C3AR1/SLAMF8/CCRL2/EPHA10/FOSL1/DPP4/NRG1/DUSP1/ACKR3/IL10/DOCK4/PLAU/NTN1/ITGA1/PREX1
1	WP_LUNG_FIBROSIS	12/220	46/9446	5.68909e-08	CCL3/CXCL8/CCL4/TNF/IL1B/CSF2/CXCL2/CSF3/MMP9/IL6/CCL5/PLAU
1	REACTOME_CHEMOKINE_RECEPTORS_BIND_CHEMOKINES	11/220	38/9446	8.03594e-08	CCL3L1/CCL3/CXCL8/CCL4/CXCL3/CXCL2/CXCL1/CX3CL1/CCL5/CCRL2/ACKR3
1	GOBP_RESPONSE_TO_CHEMOKINE	13/255	66/12801	9.02347e-08	CCL3L1/CCL3/CXCL8/CCL4/CXCL3/CXCL2/CXCL1/CX3CL1/CCL5/CCRL2/DUSP1/ACKR3/GPR35
1	WP_IL18_SIGNALING_PATHWAY	24/220	233/9446	9.77001e-08	CCL3/CXCL8/CCL4/CXCL3/IER3/TNF/IL1B/CXCL2/HCAR2/KITLG/SLC4A7/MMP9/TNIP3/IL6/CCL5/PTGS2/ACOD1/MMP8/NCF2/TIMP3/NCF1/CD36/IL10/MMP3
1	GOBP_REGULATION_OF_LEUKOCYTE_MIGRATION	19/255	164/12801	1.1861e-07	CCL3/CXCL8/CCL4/TNF/CX3CL1/CSF1R/KITLG/IL1R1/IL23A/LGMN/IL6/CCL5/LYN/C3AR1/SLAMF8/DPP4/ZP3/DUSP1/IL33
1	GOBP_CELLULAR_RESPONSE_TO_LIPID	31/255	436/12801	1.26491e-07	CCL3/CXCL8/CXCL3/TNF/IL1B/CSF2/CXCL2/CXCL1/CSF3/CX3CL1/ATP2B1/CYP27B1/VIM/IL36G/TNIP3/CD14/IL6/CCL5/LYN/ACOD1/PID1/IL24/HCK/DDIT4/AHR/LPL/CD36/IL10/DGAT2/KMO/HAMP
1	GOBP_GRANULOCYTE_CHEMOTAXIS	15/255	98/12801	1.44432e-07	CCL3L1/CCL3/CXCL8/CCL4/CXCL3/CXCL2/CXCL1/CX3CL1/CSF1R/IL23A/CCL5/C3AR1/DPP4/ITGA1/PREX1
1	GOBP_NEUTROPHIL_CHEMOTAXIS	14/255	84/12801	1.60191e-07	CCL3L1/CCL3/CXCL8/CCL4/CXCL3/CXCL2/CXCL1/CX3CL1/IL23A/CCL5/C3AR1/DPP4/ITGA1/PREX1
1	GOBP_POSITIVE_REGULATION_OF_CYTOKINE_PRODUCTION	27/255	348/12801	2.27576e-07	CCL3/F3/TNF/IL1B/CSF2/CSF1R/IL1R1/CRTAM/IL23A/SLC11A1/TWIST1/CYP1B1/CD14/IL6/PTGS2/LRP1/C3AR1/MMP8/TSLP/RAB7B/ZP3/LPL/CD36/ADRA2A/IL33/DDX21/IL10
1	WP_COVID19_ADVERSE_OUTCOME_PATHWAY	7/220	12/9446	2.64111e-07	CCL3/CXCL8/TNF/IL1B/CSF3/IL6/IL10
1	REACTOME_CLASS_A_1_RHODOPSIN_LIKE_RECEPTORS	19/220	158/9446	3.91864e-07	CCL3L1/CCL3/CXCL8/CCL4/CXCL3/CXCL2/PTGER2/CXCL1/CX3CL1/HCAR2/ADORA2B/CCL5/C3AR1/CCRL2/HCAR3/ACKR3/ADRA2A/GPR35/PTGFR
1	WP_CYTOKINES_AND_INFLAMMATORY_RESPONSE	8/220	20/9446	6.85287e-07	TNF/IL1B/CSF2/CXCL2/CXCL1/CSF3/IL6/IL10
1	GOMF_CHEMOKINE_RECEPTOR_BINDING	10/255	42/12801	1.02321e-06	CCL3L1/CCL3/CXCL8/CCL4/CXCL3/CXCL2/CXCL1/CX3CL1/CCL5/CCRL2
1	WP_DEVELOPMENT_AND_HETEROGENEITY_OF_THE_ILC_FAMILY	8/220	22/9446	1.54241e-06	TNF/IL1B/IL23A/IL6/EOMES/TSLP/AHR/IL33
1	REACTOME_INTERLEUKIN_4_AND_INTERLEUKIN_13_SIGNALING	14/220	91/9446	1.55612e-06	CXCL8/LIF/TNF/IL1B/MYC/VIM/IL23A/TWIST1/MMP9/IL6/PTGS2/CD36/IL10/MMP3
1	GOBP_METAL_ION_HOMEOSTASIS	29/255	442/12801	2.29194e-06	CCL3/PTGER2/SLC39A14/CX3CL1/MYC/ATP2B1/CYP27B1/CAV1/FTH1/SLC11A1/CTRC/CCL5/STEAP1/LYN/LRP1/C3AR1/SLC7A8/CCRL2/NEDD4L/SLC25A37/C1QTNF1/TPCN1/ACKR3/CD36/STEAP2/GPR35/CD38/PTGFR/HAMP
1	GOBP_VASCULAR_ENDOTHELIAL_GROWTH_FACTOR_PRODUCTION	8/255	25/12801	2.44321e-06	TNF/IL1B/ADGRG1/NDRG2/CYP1B1/IL6/PTGS2/C3AR1
1	WP_PHOTODYNAMIC_THERAPYINDUCED_NFKB_SURVIVAL_SIGNALING	9/220	33/9446	2.94977e-06	CXCL8/TNF/IL1B/CSF2/CXCL2/MMP9/IL6/PTGS2/MMP3
1	GOBP_POSITIVE_REGULATION_OF_PEPTIDYL_TYROSINE_PHOSPHORYLATION	16/255	143/12801	3.19491e-06	LIF/TNF/CSF2/CSF3/CSF1R/KITLG/IL23A/IL6/CCL5/LYN/IL24/TSLP/NRG1/NCF1/CD36/ADRA2A
1	GOMF_CHEMOKINE_ACTIVITY	9/255	36/12801	3.19491e-06	CCL3L1/CCL3/CXCL8/CCL4/CXCL3/CXCL2/CXCL1/CX3CL1/CCL5
1	REACTOME_GPCR_LIGAND_BINDING	21/220	223/9446	3.26106e-06	CCL3L1/CCL3/CXCL8/CCL4/CXCL3/CXCL2/PTGER2/CXCL1/CX3CL1/HCAR2/GNG11/ADORA2B/CCL5/UCN2/C3AR1/CCRL2/HCAR3/ACKR3/ADRA2A/GPR35/PTGFR
1	GOBP_TYROSINE_PHOSPHORYLATION_OF_STAT_PROTEIN	11/255	61/12801	3.27564e-06	LIF/TNF/CSF2/CSF1R/CAV1/IL23A/IL6/CCL5/LYN/IL24/TSLP
1	GOBP_POSITIVE_REGULATION_OF_TYROSINE_PHOSPHORYLATION_OF_STAT_PROTEIN	10/255	48/12801	3.27564e-06	LIF/TNF/CSF2/CSF1R/IL23A/IL6/CCL5/LYN/IL24/TSLP
1	GOBP_POSITIVE_REGULATION_OF_LEUKOCYTE_MIGRATION	14/255	109/12801	3.68714e-06	CCL3/CXCL8/CCL4/TNF/CX3CL1/CSF1R/KITLG/IL1R1/IL23A/LGMN/IL6/CCL5/C3AR1/ZP3
1	GOBP_MONOCYTE_CHEMOTAXIS	10/255	49/12801	3.79136e-06	CCL3L1/CCL3/CCL4/CX3CL1/LGMN/IL6/CCL5/LYN/SLAMF8/DUSP1
1	GOBP_REGULATION_OF_LEUKOCYTE_CHEMOTAXIS	13/255	94/12801	4.41719e-06	CCL3/CXCL8/CCL4/CSF1R/IL23A/LGMN/IL6/CCL5/LYN/C3AR1/SLAMF8/DPP4/DUSP1
1	GOBP_EXTRACELLULAR_MATRIX_DISASSEMBLY	11/255	64/12801	4.81844e-06	SH3PXD2B/DDR1/MMP9/IL6/LRP1/MMP8/DPP4/FAP/MMP19/MMP3/MMP10
1	WP_SPINAL_CORD_INJURY	13/220	86/9446	5.17414e-06	CXCL8/TNF/IL1B/CXCL2/CXCL1/MYC/EFNB2/VIM/IL1R1/MMP9/IL6/PTGS2/NTN1
1	GOBP_MACROPHAGE_ACTIVATION	12/255	80/12801	5.53401e-06	CCL3/TNF/CSF2/CX3CL1/SLC11A1/IL6/LDLR/MMP8/VSIG4/IL33/IL10/HAMP
1	GOBP_PEPTIDYL_TYROSINE_MODIFICATION	22/255	286/12801	6.06604e-06	LIF/TNF/CSF2/CSF3/CSF1R/CAV1/DDR1/KITLG/DYRK3/IL23A/ZFYVE28/IL6/CCL5/LYN/EPHA10/IL24/TSLP/NRG1/HCK/NCF1/CD36/ADRA2A
1	GOBP_RECEPTOR_SIGNALING_PATHWAY_VIA_STAT	14/255	116/12801	6.71787e-06	LIF/TNF/CSF2/CSF1R/CAV1/IL23A/CYP1B1/IL6/CCL5/LYN/IL24/TSLP/IL10/HAMP
1	GOBP_POSITIVE_REGULATION_OF_RESPONSE_TO_EXTERNAL_STIMULUS	26/255	391/12801	6.71787e-06	CCL3/CXCL8/CCL4/F3/TNF/IL1B/CX3CL1/CSF1R/CRTAM/IL23A/LGMN/IL6/CCL5/PTGS2/LYN/ACOD1/LRP1/C3AR1/MMP8/TSLP/HCK/ZP3/LPL/IL33/MUC12/CLEC4E
1	GOBP_LIPOPOLYSACCHARIDE_MEDIATED_SIGNALING_PATHWAY	10/255	53/12801	6.8822e-06	CCL3/TNF/IL1B/CX3CL1/CD14/CCL5/LYN/ACOD1/HCK/CD36
1	GOBP_REACTIVE_OXYGEN_SPECIES_METABOLIC_PROCESS	18/255	198/12801	7.46782e-06	TNF/IL1B/SH3PXD2B/HK2/CAV1/FBLN5/CYP1B1/PTGS2/ACOD1/PID1/MMP8/NCF2/NCF1/DDIT4/CD36/IL10/MMP3/PREX1
1	GOBP_POSITIVE_REGULATION_OF_NEUROINFLAMMATORY_RESPONSE	6/255	13/12801	7.77258e-06	CCL3/TNF/IL1B/IL6/MMP8/IL33
1	WP_OLIGODENDROCYTE_SPECIFICATION_AND_DIFFERENTIATION_LEADING_TO_MYELIN_COMPONENTS_FOR_CNS	7/220	19/9446	8.12086e-06	LIF/TNF/IL1B/CXCL2/CXCL1/OLIG2/OLIG1
1	WP_SARSCOV2_INNATE_IMMUNITY_EVASION_AND_CELLSPECIFIC_IMMUNE_RESPONSE	11/220	62/9446	8.74443e-06	CCL3/CXCL8/CCL4/CXCL3/TNF/CSF2/CXCL2/CXCL1/IL6/CCL5/IL10
1	GOBP_REGULATION_OF_PEPTIDYL_TYROSINE_PHOSPHORYLATION	18/255	201/12801	8.94812e-06	LIF/TNF/CSF2/CSF3/CSF1R/CAV1/KITLG/IL23A/ZFYVE28/IL6/CCL5/LYN/IL24/TSLP/NRG1/NCF1/CD36/ADRA2A
1	GOBP_REGULATION_OF_MACROPHAGE_ACTIVATION	9/255	44/12801	1.36235e-05	CCL3/CX3CL1/IL6/LDLR/MMP8/VSIG4/IL33/IL10/HAMP
1	GOBP_CELLULAR_ION_HOMEOSTASIS	28/255	464/12801	1.36235e-05	CCL3/ATP6V0D2/PTGER2/SLC39A14/CX3CL1/MYC/ATP2B1/CAV1/FTH1/SLC11A1/CTRC/SLC4A7/CCL5/LACC1/LYN/LRP1/C3AR1/SLAMF8/CCRL2/NEDD4L/C1QTNF1/TPCN1/ACKR3/CD36/GPR35/CD38/PTGFR/HAMP
1	GOBP_GLIOGENESIS	18/255	208/12801	1.40334e-05	CCL3/LIF/TNF/IL1B/CX3CL1/ADGRG1/CSF1R/VIM/IL6/LYN/EMX1/LRP1/OLIG2/LDLR/POU3F1/DLL1/IL33/OLIG1
1	GOBP_NEGATIVE_REGULATION_OF_TRANSMEMBRANE_TRANSPORT	12/255	89/12801	1.41552e-05	TNF/IL1B/CAV1/TWIST1/MMP9/RRAD/SLN/PID1/NEDD4L/ADRA2A/GPR35/HAMP
1	GOBP_POSITIVE_REGULATION_OF_CHEMOKINE_PRODUCTION	9/255	45/12801	1.53196e-05	TNF/IL1B/CSF1R/TWIST1/IL6/LRP1/TSLP/LPL/IL33
1	GOBP_HUMORAL_IMMUNE_RESPONSE	14/255	127/12801	1.67227e-05	CXCL8/CXCL3/TNF/IL1B/CXCL2/CXCL1/SLC11A1/IL6/ACOD1/C3AR1/PI3/TREM1/ZP3/VSIG4
1	GOBP_POSITIVE_REGULATION_OF_MAPK_CASCADE	25/255	401/12801	3.19642e-05	CCL3L1/CCL3/CCL4/LIF/TNF/IL1B/CX3CL1/CSF1R/KITLG/NEK10/ADORA2B/IL6/CCL5/LRP1/IGFBP3/MMP8/GSDME/NRG1/C1QTNF1/NCF1/ACKR3/TNIK/CD36/ADRA2A/ITGA1
1	GOBP_REGULATION_OF_HORMONE_LEVELS	22/255	325/12801	4.02765e-05	LIF/TNF/IL1B/SCG5/SLC39A14/CYP27B1/HCAR2/CYP1B1/IL6/CCL5/SLC16A1/LYN/LRP1/SLC7A8/TBX3/DPP4/C1QTNF1/ADRA2A/RDH8/DGAT2/CD38/IL1RN
1	GOBP_REGULATION_OF_RECEPTOR_SIGNALING_PATHWAY_VIA_STAT	10/255	66/12801	4.53627e-05	LIF/TNF/CAV1/IL23A/CYP1B1/IL6/CCL5/IL24/TSLP/IL10
1	GOBP_POSITIVE_REGULATION_OF_INFLAMMATORY_RESPONSE	12/255	100/12801	4.56435e-05	CCL3/TNF/IL1B/CX3CL1/IL23A/IL6/PTGS2/MMP8/TSLP/ZP3/LPL/IL33
1	GOBP_ERK1_AND_ERK2_CASCADE	18/255	232/12801	6.01792e-05	CCL3L1/CCL3/CCL4/LIF/TNF/IL1B/CX3CL1/MYC/CSF1R/NDRG2/NEK10/CCL5/LYN/LRP1/TIMP3/DUSP1/ACKR3/CD36
1	WP_MATRIX_METALLOPROTEINASES	7/220	25/9446	6.18876e-05	TNF/MMP9/MMP8/TIMP3/MMP19/MMP3/MMP10
1	WP_LTF_DANGER_SIGNAL_RESPONSE_PATHWAY	6/220	17/9446	7.72112e-05	CXCL8/TNF/IL1B/CD14/IL6/TREM1
1	REACTOME_PEPTIDE_LIGAND_BINDING_RECEPTORS	12/220	94/9446	8.08538e-05	CCL3L1/CCL3/CXCL8/CCL4/CXCL3/CXCL2/CXCL1/CX3CL1/CCL5/C3AR1/CCRL2/ACKR3
1	REACTOME_SIGNALING_BY_GPCR	27/220	423/9446	8.08538e-05	CCL3L1/CCL3/CXCL8/CCL4/CCL4L2/CXCL3/CXCL2/PTGER2/CXCL1/CX3CL1/HCAR2/GNG11/ADORA2B/CCL5/UCN2/C3AR1/GPR84/CCRL2/DGKI/HCAR3/ACKR3/ADRA2A/RPS6KA2/MMP3/GPR35/PTGFR/PREX1
1	GOBP_POSITIVE_REGULATION_OF_INTERLEUKIN_6_PRODUCTION	10/255	72/12801	9.6407e-05	TNF/IL1B/TWIST1/IL6/MMP8/TSLP/RAB7B/LPL/CD36/IL33
1	GOBP_HORMONE_TRANSPORT	17/255	216/12801	9.6407e-05	LIF/TNF/IL1B/SCG5/HCAR2/IL6/CCL5/SLC16A1/LYN/LRP1/SLC7A8/TBX3/DPP4/C1QTNF1/ADRA2A/CD38/IL1RN
1	GOBP_CHEMOKINE_PRODUCTION	10/255	73/12801	0.000107656	TNF/IL1B/CSF1R/TWIST1/IL6/LRP1/TSLP/LPL/IL33/IL10
1	GOBP_MONONUCLEAR_CELL_MIGRATION	14/255	150/12801	0.000108377	CCL3L1/CCL3/CCL4/TNF/CX3CL1/CSF1R/CRTAM/LGMN/IL6/CCL5/LYN/C3AR1/SLAMF8/DUSP1
1	GOBP_REGULATION_OF_CHEMOTAXIS	15/255	173/12801	0.000115296	CCL3/CXCL8/CCL4/F3/EFNB2/CSF1R/IL23A/LGMN/IL6/CCL5/LYN/C3AR1/SLAMF8/DPP4/DUSP1
1	GOBP_ACUTE_PHASE_RESPONSE	7/255	31/12801	0.000120296	TNF/IL1B/CD163/PTGES/IL6/PTGS2/HAMP
1	BIOCARTA_ERYTH_PATHWAY	5/220	11/9446	0.000122027	CCL3/CSF2/CSF3/KITLG/IL6
1	KEGG_CHEMOKINE_SIGNALING_PATHWAY	15/220	154/9446	0.000122027	CCL3L1/CCL3/CXCL8/CCL4/CCL4L2/CXCL3/CXCL2/CXCL1/CX3CL1/GNG11/CCL5/LYN/HCK/NCF1/PREX1
1	GOBP_INTERLEUKIN_6_PRODUCTION	12/255	112/12801	0.000132434	TNF/IL1B/CX3CL1/TWIST1/IL6/MMP8/TSLP/RAB7B/LPL/CD36/IL33/IL10
1	GOBP_REGULATION_OF_RESPONSE_TO_WOUNDING	12/255	112/12801	0.000132434	F3/TNF/PLPP3/CAV1/LRP1/C1QTNF1/FAP/CD36/ADRA2A/IL10/PLAU/KREMEN1
1	GOBP_ACUTE_INFLAMMATORY_RESPONSE	10/255	76/12801	0.000141758	F3/TNF/IL1B/CD163/PTGES/IL6/PTGS2/TREM1/ZP3/HAMP
1	BIOCARTA_INFLAM_PATHWAY	6/220	20/9446	0.00018419	CXCL8/TNF/CSF2/CSF3/IL6/IL10
1	GOBP_NEGATIVE_REGULATION_OF_CATION_TRANSMEMBRANE_TRANSPORT	9/255	62/12801	0.000194751	CAV1/TWIST1/MMP9/RRAD/SLN/NEDD4L/ADRA2A/GPR35/HAMP
1	GOBP_POSITIVE_REGULATION_OF_LIPID_LOCALIZATION	10/255	79/12801	0.000196695	IL1B/CAV1/PTGES/LRP1/ACSL1/C1QTNF1/LPL/PLIN2/CD36/KMO
1	GOBP_DIVALENT_INORGANIC_CATION_HOMEOSTASIS	21/255	336/12801	0.000201837	CCL3/PTGER2/SLC39A14/CX3CL1/ATP2B1/CYP27B1/CAV1/SLC11A1/CTRC/CCL5/LYN/LRP1/C3AR1/CCRL2/C1QTNF1/TPCN1/ACKR3/CD36/GPR35/CD38/PTGFR
1	GOBP_REGULATION_OF_LEUKOCYTE_PROLIFERATION	15/255	183/12801	0.000204195	IL1B/CSF1R/KITLG/CRTAM/IL23A/IL6/CCL5/LYN/LST1/AHR/ZP3/VSIG4/IL33/IL10/CD38
1	PID_AMB2_NEUTROPHILS_PATHWAY	7/220	31/9446	0.000222624	TNF/MMP9/IL6/LYN/LRP1/HCK/PLAU
1	GOBP_LEUKOCYTE_PROLIFERATION	17/255	234/12801	0.000235859	IL1B/CX3CL1/CSF1R/KITLG/CRTAM/IL23A/SLC11A1/IL6/CCL5/LYN/LST1/AHR/ZP3/VSIG4/IL33/IL10/CD38
1	GOBP_POSITIVE_REGULATION_OF_RECEPTOR_SIGNALING_PATHWAY_VIA_STAT	7/255	35/12801	0.000249355	TNF/IL23A/CYP1B1/IL6/CCL5/TSLP/IL10
1	GOMF_CXCR_CHEMOKINE_RECEPTOR_BINDING	5/255	14/12801	0.000267682	CXCL8/CXCL3/CXCL2/CXCL1/CX3CL1
1	PID_AP1_PATHWAY	9/220	59/9446	0.000304237	CXCL8/CSF2/MYC/MMP9/IL6/FOSL1/DUSP1/IL10/PLAU
1	GOBP_REGULATION_OF_LIPID_LOCALIZATION	12/255	123/12801	0.000309663	TNF/IL1B/CAV1/PTGES/IL6/LRP1/ACSL1/C1QTNF1/LPL/PLIN2/CD36/KMO
1	GOBP_REGULATION_OF_TRANSMEMBRANE_TRANSPORT	22/255	376/12801	0.000312979	TNF/IL1B/CX3CL1/HK2/CAV1/CACNA2D3/TWIST1/MMP9/RRAD/FGF13/LYN/SLN/CACNA1G/PID1/NEDD4L/ACSL1/TPCN1/ADRA2A/HCN4/GPR35/SORBS1/HAMP
1	GOBP_REGULATION_OF_REACTIVE_OXYGEN_SPECIES_METABOLIC_PROCESS	13/255	146/12801	0.000340263	TNF/IL1B/HK2/CAV1/FBLN5/CYP1B1/PTGS2/ACOD1/PID1/MMP8/CD36/IL10/MMP3
1	GOBP_REGULATION_OF_CELL_ACTIVATION	24/255	438/12801	0.000349079	CCL3/IL1B/CX3CL1/LAT/CAV1/CRTAM/IL23A/IL6/CCL5/LYN/SLAMF8/LDLR/MMP8/DPP4/LST1/TSLP/C1QTNF1/AHR/ZP3/VSIG4/IL33/IL10/CD38/HAMP
1	GOBP_POSITIVE_REGULATION_OF_IMMUNE_EFFECTOR_PROCESS	14/255	170/12801	0.00036341	TNF/IL1B/IL1R1/CRTAM/IL23A/CD1E/IL6/LYN/CD1A/ZP3/CD36/IL33/DDX21/IL10
1	GOBP_REGULATION_OF_EXTRACELLULAR_MATRIX_DISASSEMBLY	5/255	15/12801	0.00036341	DDR1/IL6/LRP1/DPP4/FAP
1	GOBP_REGULATION_OF_CYTOSOLIC_CALCIUM_ION_CONCENTRATION	16/255	220/12801	0.000389792	CCL3/PTGER2/CX3CL1/ATP2B1/CAV1/LYN/LRP1/C3AR1/CCRL2/C1QTNF1/TPCN1/ACKR3/CD36/GPR35/CD38/PTGFR
1	GOBP_GLIAL_CELL_PROLIFERATION	7/255	38/12801	0.000389792	TNF/IL1B/CX3CL1/CSF1R/IL6/LYN/IL33
1	GOBP_INTERFERON_GAMMA_PRODUCTION	10/255	87/12801	0.000389792	TNF/IL1B/IL1R1/CRTAM/IL23A/SLC11A1/CD14/ZP3/IL33/IL10
1	GOBP_POSITIVE_REGULATION_OF_INTERFERON_GAMMA_PRODUCTION	8/255	53/12801	0.000406786	TNF/IL1B/IL1R1/CRTAM/IL23A/SLC11A1/CD14/ZP3
1	GOMF_CCR_CHEMOKINE_RECEPTOR_BINDING	6/255	26/12801	0.000429832	CCL3L1/CCL3/CCL4/CX3CL1/CCL5/CCRL2
1	REACTOME_ANTI_INFLAMMATORY_RESPONSE_FAVOURING_LEISHMANIA_PARASITE_INFECTION	11/220	95/9446	0.000448551	PTGER2/FCGR3A/CD163/GNG11/ADORA2B/IL6/LYN/GPR84/HCK/IL10/PLK2
1	GOBP_RESPONSE_TO_INTERLEUKIN_1	14/255	175/12801	0.000464947	CCL3L1/CCL3/CXCL8/CCL4/IL1B/CX3CL1/IL1R1/IL6/CCL5/ACOD1/IL1R2/KMO/CD38/IL1RN
1	GOBP_SIGNAL_RELEASE	20/255	332/12801	0.000473629	LIF/TNF/IL1B/SCG5/HCAR2/SYT1/PTGES/IL6/CCL5/SLC16A1/LYN/LRP1/TBX3/DPP4/C1QTNF1/MCTP1/ADRA2A/KMO/CD38/IL1RN
1	GOBP_MICROGLIAL_CELL_ACTIVATION	7/255	40/12801	0.000520255	CCL3/TNF/CX3CL1/IL6/LDLR/MMP8/IL33
1	REACTOME_LEISHMANIA_INFECTION	15/220	176/9446	0.000524545	IL1B/PTGER2/FCGR3A/CD163/GNG11/NT5E/ADORA2B/IL6/LYN/MYO10/C3AR1/GPR84/HCK/IL10/PLK2
1	GOBP_REGULATION_OF_MONONUCLEAR_CELL_MIGRATION	10/255	91/12801	0.000542273	CCL3/CCL4/TNF/CSF1R/LGMN/CCL5/LYN/C3AR1/SLAMF8/DUSP1
1	GOBP_POSITIVE_REGULATION_OF_LEUKOCYTE_CHEMOTAXIS	9/255	73/12801	0.0005688	CCL3/CXCL8/CCL4/CSF1R/IL23A/LGMN/IL6/CCL5/C3AR1
1	GOBP_NEGATIVE_REGULATION_OF_TRANSPORTER_ACTIVITY	8/255	56/12801	0.0005688	CAV1/TWIST1/MMP9/RRAD/SLN/NEDD4L/ADRA2A/GPR35
1	GOBP_POSITIVE_REGULATION_OF_DEFENSE_RESPONSE	18/255	282/12801	0.000571895	CCL3/TNF/IL1B/CX3CL1/CRTAM/IL23A/IL6/CCL5/PTGS2/LYN/MMP8/TSLP/HCK/ZP3/LPL/IL33/MUC12/CLEC4E
1	GOBP_REGULATION_OF_MICROGLIAL_CELL_ACTIVATION	5/255	17/12801	0.000617696	CCL3/CX3CL1/IL6/LDLR/MMP8
1	GOBP_POSITIVE_REGULATION_OF_TUMOR_NECROSIS_FACTOR_SUPERFAMILY_CYTOKINE_PRODUCTION	9/255	75/12801	0.000681312	CCL3/IL23A/TWIST1/CD14/IL6/MMP8/LPL/CD36/IL33
1	GOBP_EXTERNAL_ENCAPSULATING_STRUCTURE_ORGANIZATION	18/255	287/12801	0.000700955	TNF/SH3PXD2B/CAV1/FBLN5/DDR1/COL22A1/MMP9/CYP1B1/IL6/LRP1/MMP8/DPP4/FAP/MMP19/MMP3/COL6A1/MMP10/ITGA1
1	GOBP_CIRCULATORY_SYSTEM_PROCESS	22/255	403/12801	0.000725059	MFSD2A/PTGER2/ATP2B1/CAV1/ASPH/CACNA2D3/FGF13/PTGS2/SLC16A1/LRP1/C3AR1/SLC7A8/CACNA1G/NEDD4L/DLL1/SLC1A3/CD36/ADRA2A/DOCK4/HCN4/CD38/ITGA1
1	GOBP_REGULATION_OF_MACROPHAGE_MIGRATION	6/255	29/12801	0.000733454	CCL3/CX3CL1/CSF1R/CCL5/C3AR1/SLAMF8
1	GOCC_TERTIARY_GRANULE	12/255	138/12801	0.000757801	CHIT1/CXCL1/TNFAIP6/FTH1/SLC11A1/MMP9/GPR84/MMP8/CLEC5A/FCAR/PLAU/MGAM
1	GOCC_BASAL_PART_OF_CELL	14/255	186/12801	0.000799892	SLC39A14/ATP2B1/PLPP3/SLC4A7/SLC16A1/LRP1/SLC7A8/LDLR/FAP/SLC1A3/ADRA2A/AQP9/CD38/ITGA1
1	GOCC_APICAL_PART_OF_CELL	17/255	265/12801	0.000853903	ATP6V0D2/SLC39A14/ATP2B1/SLC4A7/LGMN/SLC16A1/LRP1/SLC7A8/LDLR/DPP4/DLL1/SHROOM3/FAP/TNIK/CD36/MGAM/HAMP
1	GOBP_REGULATION_OF_LIPID_CATABOLIC_PROCESS	7/255	44/12801	0.000863846	TNF/IL1B/MFSD2A/HCAR2/TWIST1/LDLR/ADRA2A
1	GOBP_REACTIVE_NITROGEN_SPECIES_METABOLIC_PROCESS	8/255	61/12801	0.000959467	TNF/IL1B/CAV1/CYP1B1/PTGS2/MMP8/CD36/IL10
1	GOBP_TUMOR_NECROSIS_FACTOR_SUPERFAMILY_CYTOKINE_PRODUCTION	11/255	120/12801	0.000975289	CCL3/CX3CL1/IL23A/TWIST1/CD14/IL6/MMP8/LPL/CD36/IL33/IL10
1	GOBP_POSITIVE_REGULATION_OF_T_CELL_MEDIATED_IMMUNITY	7/255	45/12801	0.000975289	IL1B/IL1R1/IL23A/CD1E/IL6/CD1A/ZP3
1	GOBP_POSITIVE_REGULATION_OF_MACROPHAGE_MIGRATION	5/255	19/12801	0.00097883	CCL3/CX3CL1/CSF1R/CCL5/C3AR1
1	GOBP_POSITIVE_REGULATION_OF_VASCULAR_ENDOTHELIAL_GROWTH_FACTOR_PRODUCTION	5/255	19/12801	0.00097883	IL1B/CYP1B1/IL6/PTGS2/C3AR1
1	GOBP_FEVER_GENERATION	4/255	10/12801	0.00102086	TNF/IL1B/PTGES/PTGS2
1	NABA_ECM_REGULATORS	13/220	144/9446	0.00104248	MMP9/ADAMDEC1/EGLN3/PI3/MMP8/TIMP3/ADAM28/MMP19/SERPINB8/P3H2/PLAU/MMP3/MMP10
1	GOBP_ASTROCYTE_DEVELOPMENT	6/255	32/12801	0.00118871	TNF/VIM/IL6/LRP1/LDLR/DLL1
1	GOBP_POSITIVE_REGULATION_OF_LEUKOCYTE_MEDIATED_IMMUNITY	10/255	102/12801	0.00119849	TNF/IL1B/IL1R1/CRTAM/IL23A/CD1E/IL6/CD1A/ZP3/DDX21
1	GOBP_NEGATIVE_REGULATION_OF_LIPID_CATABOLIC_PROCESS	5/255	20/12801	0.00123507	TNF/IL1B/MFSD2A/HCAR2/ADRA2A
1	PID_IL23_PATHWAY	6/220	28/9446	0.00124445	TNF/IL1B/CXCL1/IL23A/IL6/IL24
1	WP_ARYL_HYDROCARBON_RECEPTOR_NETPATH	7/220	41/9446	0.00127752	TNF/MYC/CYP1B1/PTGS2/AHR/LPL/CD36
1	GOBP_COLLAGEN_METABOLIC_PROCESS	9/255	83/12801	0.00130354	VIM/MMP9/IL6/MMP8/FAP/MMP19/P3H2/MMP3/MMP10
1	GOBP_MULTICELLULAR_ORGANISMAL_HOMEOSTASIS	20/255	363/12801	0.00131197	ACP5/TNF/IL1B/MFSD2A/SIGLEC15/CSF1R/CAV1/SLC11A1/PTGES/IL6/PTGS2/SLN/ACSL1/DLL1/CD36/NANOS1/G0S2/CD38/SGIP1/HAMP
1	GOBP_REGULATION_OF_NITRIC_OXIDE_METABOLIC_PROCESS	7/255	48/12801	0.00137861	TNF/IL1B/CAV1/PTGS2/MMP8/CD36/IL10
1	GOMF_GROWTH_FACTOR_RECEPTOR_BINDING	10/255	105/12801	0.00146991	IL1B/CSF2/CSF3/IL1R1/IL36G/IL6/LYN/TSLP/IL10/IL1RN
1	GOBP_BLOOD_VESSEL_MORPHOGENESIS	23/255	459/12801	0.0014819	CXCL8/F3/TNF/IL1B/EFNB2/ADGRG1/HK2/CAV1/COL22A1/TWIST1/CYP1B1/NRP2/IL6/PTGS2/LRP1/C3AR1/SRPX2/DLL1/FAP/ACKR3/MMP19/IL10/PLK2
1	GOBP_GLIAL_CELL_DEVELOPMENT	9/255	85/12801	0.0014819	TNF/VIM/IL6/LYN/LRP1/LDLR/POU3F1/DLL1/OLIG1
1	GOBP_POSITIVE_REGULATION_OF_MACROPHAGE_ACTIVATION	5/255	21/12801	0.0014819	CCL3/MMP8/IL33/IL10/HAMP
1	GOBP_REGULATION_OF_MONOCYTE_CHEMOTAXIS	5/255	21/12801	0.0014819	LGMN/CCL5/LYN/SLAMF8/DUSP1
1	GOBP_MYELOID_LEUKOCYTE_DIFFERENTIATION	13/255	175/12801	0.00149173	CCL3/LIF/TNF/CSF2/CSF3/MYC/SIGLEC15/CSF1R/KITLG/IL23A/MMP9/LYN/MITF
1	GOBP_GLIAL_CELL_DIFFERENTIATION	12/255	151/12801	0.00150045	LIF/TNF/VIM/IL6/LYN/EMX1/LRP1/OLIG2/LDLR/POU3F1/DLL1/OLIG1
1	GOBP_POSITIVE_REGULATION_OF_IMMUNE_RESPONSE	24/255	494/12801	0.00155967	TNF/IL1B/FCGR3A/LAT/IL1R1/CRTAM/IL23A/SLC11A1/CD1E/IL6/CCL5/LYN/ACOD1/MYO10/C3AR1/HCK/CD1A/ZP3/VSIG4/IL33/IL10/CD38/MUC12/CLEC4E
1	GOBP_REGULATION_OF_LIPID_METABOLIC_PROCESS	18/255	311/12801	0.00155967	TNF/IL1B/MFSD2A/CYP27B1/HCAR2/CAV1/TWIST1/PTGS2/LYN/ME1/LDLR/ACSL1/PLIN2/CD36/G0S2/ADRA2A/DGAT2/SORBS1
1	GOBP_POSITIVE_REGULATION_OF_ADAPTIVE_IMMUNE_RESPONSE	9/255	87/12801	0.00170518	TNF/IL1B/IL1R1/IL23A/SLC11A1/CD1E/IL6/CD1A/ZP3
1	KEGG_NOD_LIKE_RECEPTOR_SIGNALING_PATHWAY	8/220	58/9446	0.00171729	CXCL8/TNF/IL1B/CXCL2/CXCL1/IL6/CCL5/CASP5
1	GOBP_REGULATION_OF_ACUTE_INFLAMMATORY_RESPONSE	6/255	35/12801	0.0017473	TNF/IL1B/PTGES/IL6/PTGS2/ZP3
1	GOBP_POSITIVE_REGULATION_OF_ACUTE_INFLAMMATORY_RESPONSE	5/255	22/12801	0.0017473	TNF/IL1B/IL6/PTGS2/ZP3
1	GOBP_REGULATION_OF_MEMBRANE_PROTEIN_ECTODOMAIN_PROTEOLYSIS	5/255	22/12801	0.0017473	TNF/IL1B/TIMP3/ADRA2A/IL10
1	GOBP_REGULATION_OF_HORMONE_SECRETION	13/255	179/12801	0.0017473	LIF/TNF/IL1B/SCG5/HCAR2/IL6/CCL5/SLC16A1/LRP1/DPP4/C1QTNF1/ADRA2A/CD38
1	GOBP_NEGATIVE_REGULATION_OF_CYTOKINE_PRODUCTION	15/255	231/12801	0.0017473	TNF/CX3CL1/ATP2B1/NDRG2/IL23A/SLC11A1/TWIST1/IL6/ACOD1/MMP8/IL1R2/DLL1/VSIG4/IL33/IL10
1	GOBP_REGULATION_OF_WOUND_HEALING	9/255	88/12801	0.00176692	F3/TNF/PLPP3/CAV1/C1QTNF1/FAP/CD36/ADRA2A/PLAU
1	GOBP_POSITIVE_REGULATION_OF_CHEMOTAXIS	10/255	109/12801	0.00176692	CCL3/CXCL8/CCL4/F3/CSF1R/IL23A/LGMN/IL6/CCL5/C3AR1
1	GOBP_IRON_ION_HOMEOSTASIS	8/255	69/12801	0.00182846	SLC39A14/MYC/FTH1/SLC11A1/STEAP1/SLC25A37/STEAP2/HAMP
1	GOBP_POSITIVE_REGULATION_OF_HUMORAL_IMMUNE_RESPONSE	4/255	12/12801	0.00184365	TNF/IL1B/ACOD1/ZP3
1	GOBP_POSITIVE_REGULATION_OF_T_HELPER_1_TYPE_IMMUNE_RESPONSE	4/255	12/12801	0.00184365	IL1B/IL1R1/IL23A/SLC11A1
1	GOBP_REGULATION_OF_HEAT_GENERATION	4/255	12/12801	0.00184365	TNF/IL1B/PTGES/PTGS2
1	GOBP_NEGATIVE_REGULATION_OF_RESPONSE_TO_EXTERNAL_STIMULUS	16/255	261/12801	0.00186557	TNF/CX3CL1/TNFAIP6/NT5E/ACOD1/SLAMF8/LDLR/DPP4/C1QTNF1/FAP/DUSP1/VSIG4/IL10/PLAU/KREMEN1/HAMP
1	GOCC_EXTERNAL_SIDE_OF_PLASMA_MEMBRANE	14/255	207/12801	0.00186557	F3/TNF/FCGR3A/CD163/NT5E/IL1R1/CD1E/CD14/CCRL2/LDLR/CD1A/ACKR3/CD36/ITGA1
1	GOBP_ASTROCYTE_DIFFERENTIATION	7/255	52/12801	0.00191521	LIF/TNF/VIM/IL6/LRP1/LDLR/DLL1
1	GOBP_REGULATION_OF_T_HELPER_1_TYPE_IMMUNE_RESPONSE	5/255	23/12801	0.00201519	IL1B/IL1R1/IL23A/SLC11A1/IL33
1	GOBP_REGULATION_OF_SECRETION	22/255	443/12801	0.00204535	LIF/TNF/IL1B/SCG5/FRMD4A/HCAR2/SYT1/PTGES/IL6/CCL5/SLC16A1/LYN/LRP1/CACNA1G/DPP4/NRG1/C1QTNF1/MCTP1/ZP3/ADRA2A/KMO/CD38
1	GOBP_LIPID_STORAGE	8/255	71/12801	0.0020983	TNF/IL1B/CAV1/IL6/LPL/PLIN2/CD36/DGAT2
1	GOBP_ANTIMICROBIAL_HUMORAL_RESPONSE	7/255	53/12801	0.00210579	CXCL8/CXCL3/CXCL2/CXCL1/SLC11A1/ACOD1/PI3
1	GOBP_RESPONSE_TO_INORGANIC_SUBSTANCE	21/255	414/12801	0.0021667	CSF2/SNCB/CAV1/FBLN5/SYT1/PTGES/MMP9/CYP1B1/CD14/LGMN/IL6/CACNA1G/FOSL1/NEDD4L/NCF1/DUSP1/CD36/IL10/AQP9/MMP3/HAMP
1	WP_KYNURENINE_PATHWAY_AND_LINKS_TO_CELLULAR_SENESCENCE	5/220	20/9446	0.0023739	TNF/IL1R2/AHR/KMO/TDO2
1	GOBP_CELLULAR_DEFENSE_RESPONSE	6/255	38/12801	0.00239898	ADORA2B/FOSL1/CLEC5A/NCF2/NCF1/IL33
1	GOBP_REGULATION_OF_NEUTROPHIL_MIGRATION	6/255	38/12801	0.00239898	CXCL8/IL1R1/IL23A/C3AR1/SLAMF8/DPP4
1	GOBP_BLASTODERM_SEGMENTATION	4/255	13/12801	0.00239898	BASP1/NRP2/TBX3/PLD6
1	GOBP_MUSCLE_SYSTEM_PROCESS	17/255	297/12801	0.00239898	IL1B/ATP2B1/VIM/CAV1/ASPH/FGF13/SLN/CACNA1G/TBX3/NEDD4L/ADRA2A/DOCK4/HCN4/CD38/ITGA1/SORBS1/HAMP
1	BIOCARTA_CYTOKINE_PATHWAY	4/220	11/9446	0.00251346	CXCL8/TNF/IL6/IL10
1	GOBP_LEUKOCYTE_DIFFERENTIATION	21/255	420/12801	0.00256077	CCL3/LIF/TNF/IL1B/CSF2/CSF3/MYC/SIGLEC15/CSF1R/KITLG/CRTAM/IL23A/MMP9/IL6/LYN/SLAMF8/EOMES/DLL1/IL10/MITF/PREX1
1	GOBP_COLLAGEN_CATABOLIC_PROCESS	6/255	39/12801	0.00270524	MMP9/MMP8/FAP/MMP19/MMP3/MMP10
1	GOBP_MACROPHAGE_MIGRATION	6/255	39/12801	0.00270524	CCL3/CX3CL1/CSF1R/CCL5/C3AR1/SLAMF8
1	GOBP_REGULATION_OF_GRANULOCYTE_CHEMOTAXIS	6/255	39/12801	0.00270524	CXCL8/CSF1R/IL23A/CCL5/C3AR1/DPP4
1	PID_FRA_PATHWAY	6/220	33/9446	0.00287075	CXCL8/LIF/MMP9/IL6/FOSL1/PLAU
1	GOBP_LIPID_LOCALIZATION	19/255	363/12801	0.00296188	TNF/IL1B/MFSD2A/CAV1/SYT1/PTGES/IL6/LRP1/LDLR/ACSL1/C1QTNF1/LPL/SLC1A3/PLIN2/CD36/AQP9/ABCA13/DGAT2/KMO
1	GOMF_GROWTH_FACTOR_ACTIVITY	9/255	96/12801	0.00296188	LIF/CSF2/CXCL1/CSF3/KITLG/IL6/FGF13/NRG1/IL10
1	GOBP_EOSINOPHIL_CHEMOTAXIS	4/255	14/12801	0.00312784	CCL3/CCL4/CX3CL1/CCL5
1	GOBP_SEQUESTERING_OF_TRIGLYCERIDE	4/255	14/12801	0.00312784	TNF/IL1B/LPL/PLIN2
1	GOBP_VASCULAR_PROCESS_IN_CIRCULATORY_SYSTEM	12/255	168/12801	0.00321703	MFSD2A/ATP2B1/CAV1/SLC16A1/LRP1/SLC7A8/SLC1A3/CD36/ADRA2A/DOCK4/CD38/ITGA1
1	GOBP_REGULATION_OF_ADAPTIVE_IMMUNE_RESPONSE	11/255	144/12801	0.0033566	TNF/IL1B/IL1R1/IL23A/SLC11A1/CD1E/IL6/CD1A/ZP3/IL33/IL10
1	GOBP_CELL_ADHESION_MEDIATED_BY_INTEGRIN	7/255	58/12801	0.0033771	LIF/PLPP3/CYP1B1/CCL5/LYN/DPP4/PLAU
1	GOCC_MEMBRANE_MICRODOMAIN	15/255	250/12801	0.00339539	TNF/ATP2B1/ADGRG1/PLPP3/LAT/CAV1/CD14/LYN/DPP4/HCK/DLL1/CD1A/CD36/ITGA1/SORBS1
1	GOBP_REGULATION_OF_CELL_ADHESION_MEDIATED_BY_INTEGRIN	6/255	41/12801	0.00339539	LIF/CYP1B1/CCL5/LYN/DPP4/PLAU
1	GOBP_REGULATION_OF_LEUKOCYTE_MEDIATED_IMMUNITY	12/255	170/12801	0.00346208	TNF/IL1B/IL1R1/CRTAM/IL23A/CD1E/IL6/LYN/CD1A/ZP3/DDX21/IL10
1	GOBP_NEGATIVE_REGULATION_OF_ION_TRANSPORT	14/255	223/12801	0.00346208	TNF/IL1B/FRMD4A/CAV1/TWIST1/MMP9/RRAD/SLN/PID1/NEDD4L/CD36/ADRA2A/GPR35/HAMP
1	GOBP_METAL_ION_TRANSPORT	18/255	341/12801	0.00374459	CCL3/CCL4/SLC39A14/CX3CL1/ATP2B1/CYP27B1/CAV1/SLC11A1/CACNA2D3/RRAD/CCL5/LYN/SLN/CACNA1G/TPCN1/ADRA2A/NIPAL1/GPR35
1	GOBP_RESPIRATORY_BURST	5/255	27/12801	0.00381323	SLC11A1/SLAMF8/NCF2/HCK/NCF1
1	GOBP_NEGATIVE_REGULATION_OF_TRANSPORT	17/255	312/12801	0.00381469	LIF/TNF/IL1B/FRMD4A/CAV1/TWIST1/MMP9/RRAD/SLN/PID1/NEDD4L/NRG1/MCTP1/CD36/ADRA2A/GPR35/HAMP
1	GOBP_CHRONIC_INFLAMMATORY_RESPONSE	4/255	15/12801	0.00381469	TNF/PTGES/CCL5/IL10
1	GOBP_HEAT_GENERATION	4/255	15/12801	0.00381469	TNF/IL1B/PTGES/PTGS2
1	GOBP_IRON_ION_TRANSMEMBRANE_TRANSPORT	4/255	15/12801	0.00381469	SLC39A14/SLC11A1/SLC25A37/HAMP
1	GOBP_PODOSOME_ASSEMBLY	4/255	15/12801	0.00381469	TNF/CSF2/SH3PXD2B/HCK
1	GOBP_POSITIVE_REGULATION_OF_GLIAL_CELL_PROLIFERATION	4/255	15/12801	0.00381469	TNF/IL1B/IL6/LYN
1	GOBP_REGULATION_OF_IMMUNE_EFFECTOR_PROCESS	17/255	313/12801	0.00385917	TNF/IL1B/IL1R1/CRTAM/IL23A/CD1E/IL6/LYN/C3AR1/SLAMF8/CD1A/ZP3/VSIG4/CD36/IL33/DDX21/IL10
1	GOBP_REGULATION_OF_LYMPHOCYTE_MEDIATED_IMMUNITY	10/255	124/12801	0.00392389	TNF/IL1B/IL1R1/CRTAM/IL23A/CD1E/IL6/CD1A/ZP3/IL10
1	GOCC_EXTERNAL_ENCAPSULATING_STRUCTURE	18/255	346/12801	0.00421423	F3/FBLN5/COL22A1/MMP9/ADAMDEC1/PI3/SRPX2/MMP8/TIMP3/ZP3/MMP19/SERPINB8/P3H2/TFPI2/MMP3/NTN1/COL6A1/MMP10
1	GOBP_POSITIVE_REGULATION_OF_LIPID_TRANSPORT	7/255	61/12801	0.00421423	IL1B/CAV1/PTGES/LRP1/ACSL1/C1QTNF1/KMO
1	GOBP_MUSCLE_CONTRACTION	14/255	230/12801	0.00439375	ATP2B1/VIM/CAV1/ASPH/FGF13/CACNA1G/TBX3/NEDD4L/ADRA2A/DOCK4/HCN4/CD38/ITGA1/SORBS1
1	GOBP_FATTY_ACID_TRANSPORT	9/255	103/12801	0.00439375	IL1B/MFSD2A/SYT1/PTGES/ACSL1/SLC1A3/PLIN2/CD36/KMO
1	GOBP_REGULATION_OF_HUMORAL_IMMUNE_RESPONSE	6/255	44/12801	0.00451837	TNF/IL1B/ACOD1/C3AR1/ZP3/VSIG4
1	GOCC_TERTIARY_GRANULE_LUMEN	6/255	44/12801	0.00451837	CHIT1/CXCL1/TNFAIP6/FTH1/MMP9/MMP8
1	GOBP_POSITIVE_REGULATION_OF_LIPID_BIOSYNTHETIC_PROCESS	7/255	62/12801	0.00451837	TNF/IL1B/MFSD2A/PTGS2/LDLR/DGAT2/SORBS1
1	GOBP_CYTOKINE_PRODUCTION_INVOLVED_IN_IMMUNE_RESPONSE	8/255	82/12801	0.00451837	TNF/IL1B/IL1R1/IL6/LACC1/CD36/DDX21/IL10
1	GOMF_OXIDOREDUCTASE_ACTIVITY_ACTING_ON_PAIRED_DONORS_WITH_INCORPORATION_OR_REDUCTION_OF_MOLECULAR_OXYGEN	9/255	104/12801	0.00459272	MSMO1/CYP27B1/ASPH/CYP1B1/EGLN3/PTGS2/P3H2/KDM7A/KMO
1	GOCC_BASOLATERAL_PLASMA_MEMBRANE	11/255	152/12801	0.00463646	SLC39A14/ATP2B1/PLPP3/SLC4A7/SLC16A1/LRP1/SLC7A8/LDLR/ADRA2A/AQP9/CD38
1	GOBP_REACTIVE_OXYGEN_SPECIES_BIOSYNTHETIC_PROCESS	8/255	83/12801	0.00482682	TNF/IL1B/CAV1/CYP1B1/PTGS2/MMP8/CD36/IL10
1	GOMF_PROTEASE_BINDING	9/255	105/12801	0.00482682	F3/TNF/IL1R1/LRP1/LDLR/DPP4/TIMP3/FAP/TWNK
1	GOBP_REGULATION_OF_GLIOGENESIS	7/255	63/12801	0.00482682	LIF/TNF/IL1B/IL6/LYN/OLIG2/LDLR
1	GOBP_MAINTENANCE_OF_LOCATION	15/255	262/12801	0.00482682	CCL3/TNF/IL1B/CX3CL1/HK2/CAV1/FTH1/IL6/LYN/LPL/TPCN1/PLIN2/CD36/IL10/DGAT2
1	GOBP_ORGANIC_ACID_TRANSPORT	13/255	206/12801	0.0048672	IL1B/MFSD2A/SYT1/SLC11A1/PTGES/SLC16A1/SLC7A8/ACSL1/SLC1A3/PLIN2/CD36/AQP9/KMO
1	GOBP_TISSUE_REMODELING	10/255	129/12801	0.00494518	LIF/ACP5/SIGLEC15/CSF1R/CAV1/IL23A/IL6/MITF/CD38/HAMP
1	REACTOME_G_ALPHA_I_SIGNALLING_EVENTS	14/220	195/9446	0.00517214	CXCL8/CCL4/CCL4L2/CXCL3/CXCL2/CXCL1/CX3CL1/HCAR2/GNG11/CCL5/C3AR1/HCAR3/ACKR3/ADRA2A
1	WP_MIRNAS_INVOLVEMENT_IN_THE_IMMUNE_RESPONSE_IN_SEPSIS	6/220	37/9446	0.00528927	CCL3/CXCL8/CCL4/TNF/IL6/IL10
1	GOMF_GROWTH_FACTOR_BINDING	9/255	107/12801	0.00544272	IL1R1/NRP2/IGFBP3/SRPX2/IL1R2/DUSP1/CD36/COL6A1/IL1RN
1	GOBP_POSITIVE_REGULATION_OF_GLIOGENESIS	6/255	46/12801	0.00544772	LIF/TNF/IL1B/IL6/LYN/OLIG2
1	GOBP_MACROPHAGE_CHEMOTAXIS	5/255	30/12801	0.00547521	CCL3/CSF1R/CCL5/C3AR1/SLAMF8
1	GOBP_EOSINOPHIL_MIGRATION	4/255	17/12801	0.00568322	CCL3/CCL4/CX3CL1/CCL5
1	GOBP_POSITIVE_REGULATION_OF_CELL_ACTIVATION	15/255	268/12801	0.00592402	CCL3/IL1B/CAV1/IL23A/IL6/CCL5/LYN/MMP8/DPP4/TSLP/ZP3/IL33/IL10/CD38/HAMP
1	GOBP_POSITIVE_CHEMOTAXIS	6/255	47/12801	0.00601138	CCL3/CXCL8/F3/CX3CL1/CCL5/LRP1
1	GOBP_DIGESTION	7/255	66/12801	0.0061133	CHIT1/UCN2/LDLR/CD36/ADRA2A/MGAM/HAMP
1	GOBP_REGULATION_OF_T_CELL_MEDIATED_IMMUNITY	7/255	66/12801	0.0061133	IL1B/IL1R1/IL23A/CD1E/IL6/CD1A/ZP3
1	GOMF_IRON_ION_BINDING	8/255	87/12801	0.00615675	ACP5/MSMO1/CYP27B1/FTH1/CYP1B1/EGLN3/P3H2/KDM7A
1	GOBP_MAMMARY_GLAND_MORPHOGENESIS	5/255	31/12801	0.00615675	CSF1R/CAV1/DDR1/TBX3/NTN1
1	GOBP_TRIGLYCERIDE_BIOSYNTHETIC_PROCESS	5/255	31/12801	0.00615675	MFSD2A/LDLR/ACSL1/LPL/DGAT2
1	GOBP_SUPEROXIDE_METABOLIC_PROCESS	6/255	48/12801	0.00654804	SH3PXD2B/FBLN5/NCF2/NCF1/CD36/PREX1
1	GOBP_POSITIVE_REGULATION_OF_LIPID_METABOLIC_PROCESS	9/255	111/12801	0.00671932	TNF/IL1B/MFSD2A/TWIST1/PTGS2/LYN/LDLR/DGAT2/SORBS1
1	KEGG_CYTOSOLIC_DNA_SENSING_PATHWAY	6/220	39/9446	0.00696193	CCL4/CCL4L2/IL1B/IL6/CCL5/IL33
1	GOBP_POSITIVE_REGULATION_OF_NITRIC_OXIDE_METABOLIC_PROCESS	5/255	32/12801	0.00703363	TNF/IL1B/PTGS2/MMP8/CD36
1	GOBP_TOLL_LIKE_RECEPTOR_4_SIGNALING_PATHWAY	5/255	32/12801	0.00703363	TNIP3/CD14/LYN/ACOD1/RAB7B
1	GOBP_RESPONSE_TO_INTERFERON_GAMMA	11/255	162/12801	0.00710673	CCL3L1/CCL3/CCL4/CX3CL1/CYP27B1/VIM/SLC11A1/CCL5/ACOD1/HCK/RAB7B
1	GOBP_RESPONSE_TO_TOXIC_SUBSTANCE	11/255	162/12801	0.00710673	CCL3/CCL4/FBLN5/PTGES/CYP1B1/CCL5/PTGS2/LYN/SLC7A8/AHR/CD36
1	GOBP_REGULATION_OF_COAGULATION	6/255	49/12801	0.00711871	F3/CAV1/C1QTNF1/FAP/CD36/PLAU
1	GOMF_G_PROTEIN_COUPLED_RECEPTOR_BINDING	12/255	189/12801	0.00714884	CCL3L1/CCL3/CXCL8/CCL4/CXCL3/CXCL2/CXCL1/CX3CL1/CCL5/UCN2/CCRL2/ADRA2A
1	GOBP_NEGATIVE_REGULATION_OF_INFLAMMATORY_RESPONSE	8/255	90/12801	0.00736783	CX3CL1/TNFAIP6/NT5E/ACOD1/SLAMF8/LDLR/IL10/HAMP
1	GOBP_POSITIVE_REGULATION_OF_LEUKOCYTE_PROLIFERATION	9/255	113/12801	0.00736783	IL1B/CSF1R/KITLG/IL23A/IL6/CCL5/LYN/ZP3/CD38
1	GOBP_REGULATION_OF_REACTIVE_OXYGEN_SPECIES_BIOSYNTHETIC_PROCESS	7/255	69/12801	0.0074987	TNF/IL1B/CAV1/PTGS2/MMP8/CD36/IL10
1	GOBP_MONOCARBOXYLIC_ACID_TRANSPORT	9/255	114/12801	0.00775614	SLC16A6/IL1B/SYT1/PTGES/SLC16A1/SLC1A3/CD36/AQP9/KMO
1	GOBP_INTERLEUKIN_1_PRODUCTION	8/255	91/12801	0.00775614	CCL3/TNF/CX3CL1/IL6/IL1R2/LPL/CD36/IL10
1	GOBP_ADAPTIVE_IMMUNE_RESPONSE	16/255	308/12801	0.00775614	TNF/IL1B/FCAMR/LAT/IL1R1/IL23A/SLC11A1/SLAMF7/CD1E/IL6/LYN/EOMES/CD1A/ZP3/IL33/IL10
1	GOBP_NEGATIVE_REGULATION_OF_IMMUNE_SYSTEM_PROCESS	16/255	308/12801	0.00775614	CCL3/TNF/CX3CL1/MYC/KITLG/CRTAM/LYN/ACOD1/SLAMF8/LDLR/DPP4/LST1/DUSP1/VSIG4/IL33/IL10
1	WP_MICROGLIA_PATHOGEN_PHAGOCYTOSIS_PATHWAY	6/220	40/9446	0.00783725	LAT/LYN/TREM1/NCF2/HCK/NCF1
1	GOBP_REGULATION_OF_HETEROTYPIC_CELL_CELL_ADHESION	4/255	19/12801	0.00798263	TNF/IL1B/IL10/IL1RN
1	GOMF_SERINE_HYDROLASE_ACTIVITY	8/255	92/12801	0.00824306	F3/CTRC/MMP9/MMP8/DPP4/FAP/PLAU/MMP3
1	GOBP_BONE_RESORPTION	6/255	51/12801	0.00840646	ACP5/SIGLEC15/CSF1R/IL6/CD38/HAMP
1	GOBP_REGULATION_OF_PEPTIDASE_ACTIVITY	16/255	311/12801	0.00846015	F3/TNF/MYC/CAV1/ASPH/MMP9/LGMN/EGLN3/LYN/LRP1/PI3/TIMP3/SERPINB8/TFPI2/DNAJB6/TNFSF15
1	WP_SENESCENCE_AND_AUTOPHAGY_IN_CANCER	9/220	94/9446	0.00848474	CCL3/CXCL8/IL1B/CXCL1/IL6/IGFBP3/IL24/PLAU/TNFSF15
1	GOBP_BONE_REMODELING	7/255	71/12801	0.00853321	ACP5/SIGLEC15/CSF1R/IL6/MITF/CD38/HAMP
1	GOBP_CALCIUM_ION_TRANSPORT	15/255	281/12801	0.00853321	CCL3/CCL4/CX3CL1/ATP2B1/CYP27B1/CAV1/CACNA2D3/RRAD/CCL5/LYN/SLN/CACNA1G/TPCN1/ADRA2A/GPR35
1	GOMF_E_BOX_BINDING	5/255	34/12801	0.00862096	BHLHE41/MYC/TWIST1/AHR/MITF
1	GOCC_SIDE_OF_MEMBRANE	18/255	376/12801	0.0088664	F3/TNF/FCGR3A/CD163/ATP2B1/GNG11/NT5E/IL1R1/CD1E/CD14/LYN/CCRL2/LDLR/HCK/CD1A/ACKR3/CD36/ITGA1
1	GOBP_POSITIVE_REGULATION_OF_VASCULATURE_DEVELOPMENT	9/255	117/12801	0.00890091	CXCL8/F3/IL1B/HK2/TWIST1/CYP1B1/C3AR1/DLL1/IL10
1	WP_GPCRS_CLASS_A_RHODOPSINLIKE	9/220	95/9446	0.00897276	PTGER2/ADORA2B/C3AR1/CCRL2/HCAR3/ACKR3/ADRA2A/GPR35/PTGFR
1	GOBP_ASTROCYTE_ACTIVATION	4/255	20/12801	0.00937461	TNF/IL6/LRP1/LDLR
1	GOBP_POSITIVE_REGULATION_OF_LEUKOCYTE_APOPTOTIC_PROCESS	4/255	20/12801	0.00937461	HCAR2/CCL5/LYN/IL10
1	GOBP_RESPONSE_TO_KETONE	10/255	144/12801	0.00984506	PTGER2/ATP2B1/CAV1/ACOD1/FOSL1/DDIT4/AHR/DUSP1/CD38/PTGFR
1	KEGG_LEISHMANIA_INFECTION	7/220	59/9446	0.0100612	TNF/IL1B/FCGR3A/PTGS2/NCF2/NCF1/IL10
1	WP_VITAMIN_D_RECEPTOR_PATHWAY	10/220	118/9446	0.0100612	MYC/ATP2B1/CYP27B1/CD14/IGFBP3/CASP5/TREM1/TIMP3/G0S2/CREG2
1	GOBP_MYELOID_LEUKOCYTE_MEDIATED_IMMUNITY	21/255	481/12801	0.0102427	CCL3/CHIT1/CXCL1/LAT/TNFAIP6/FTH1/SLC11A1/MMP9/CD14/IL6/LYN/C3AR1/GPR84/MMP8/CLEC5A/FCAR/CD36/DDX21/PLAU/ABCA13/MGAM
1	GOBP_REGULATION_OF_MYELOID_CELL_DIFFERENTIATION	12/255	199/12801	0.010253	CCL3/LIF/TNF/CSF2/CSF3/MYC/KITLG/IL23A/LYN/DLL1/RAB7B/MITF
1	GOBP_POSITIVE_REGULATION_OF_ERK1_AND_ERK2_CASCADE	10/255	145/12801	0.010253	CCL3L1/CCL3/CCL4/TNF/CX3CL1/CSF1R/CCL5/LRP1/ACKR3/CD36
1	GOBP_SMOOTH_MUSCLE_CELL_MIGRATION	6/255	54/12801	0.0107572	DDR1/CCL5/LRP1/IGFBP3/DOCK4/PLAU
1	GOBP_REGULATION_OF_VASOCONSTRICTION	5/255	36/12801	0.0107572	ATP2B1/CAV1/ADRA2A/DOCK4/CD38
1	GOBP_T_HELPER_1_TYPE_IMMUNE_RESPONSE	5/255	36/12801	0.0107572	IL1B/IL1R1/IL23A/SLC11A1/IL33
1	GOBP_REGULATION_OF_MACROPHAGE_CHEMOTAXIS	4/255	21/12801	0.0109987	CSF1R/CCL5/C3AR1/SLAMF8
1	GOBP_CARBOXYLIC_ACID_TRANSPORT	11/255	174/12801	0.0113197	SLC16A6/IL1B/SYT1/SLC11A1/PTGES/SLC16A1/SLC7A8/SLC1A3/CD36/AQP9/KMO
1	GOBP_REGULATION_OF_MYELOID_LEUKOCYTE_DIFFERENTIATION	8/255	98/12801	0.0114877	CCL3/LIF/TNF/MYC/KITLG/IL23A/LYN/MITF
1	GOMF_CYTOKINE_BINDING	8/255	98/12801	0.0114877	CSF1R/IL1R1/NRP2/CCRL2/IL1R2/ACKR3/CD36/IL1RN
1	GOBP_PRODUCTION_OF_MOLECULAR_MEDIATOR_INVOLVED_IN_INFLAMMATORY_RESPONSE	6/255	55/12801	0.0115175	TNF/IL6/LYN/SLAMF8/IL1R2/CD36
1	GOMF_COLLAGEN_BINDING	6/255	55/12801	0.0115175	ADGRG1/DDR1/MMP9/C1QTNF1/COL6A1/ITGA1
1	GOBP_NEGATIVE_REGULATION_OF_LIPID_METABOLIC_PROCESS	7/255	76/12801	0.0116211	TNF/IL1B/MFSD2A/CYP27B1/HCAR2/ADRA2A/DGAT2
1	GOBP_POSITIVE_REGULATION_OF_REACTIVE_OXYGEN_SPECIES_METABOLIC_PROCESS	7/255	76/12801	0.0116211	TNF/IL1B/PTGS2/ACOD1/PID1/MMP8/CD36
1	GOMF_METALLOENDOPEPTIDASE_ACTIVITY	7/255	76/12801	0.0116211	MMP9/ADAMDEC1/MMP8/ADAM28/MMP19/MMP3/MMP10
1	GOBP_EMBRYO_IMPLANTATION	5/255	37/12801	0.0116211	LIF/IL1B/DDR1/MMP9/ACOD1
1	GOBP_NEUTRAL_LIPID_BIOSYNTHETIC_PROCESS	5/255	37/12801	0.0116211	MFSD2A/LDLR/ACSL1/LPL/DGAT2
1	GOBP_REGULATION_OF_ACTION_POTENTIAL	5/255	37/12801	0.0116211	CAV1/FGF13/CD36/HCN4/GPR35
1	GOBP_ORGANIC_ANION_TRANSPORT	13/255	233/12801	0.0118587	SLC16A6/IL1B/MFSD2A/SYT1/SLC11A1/PTGES/SLC4A7/SLC16A1/SLC7A8/SLC1A3/CD36/AQP9/KMO
1	GOBP_PHAGOCYTOSIS	13/255	233/12801	0.0118587	TNF/IL1B/FCGR3A/SLC11A1/CD14/LYN/LRP1/MYO10/LDLR/NCF2/HCK/RAB7B/CD36
1	GOBP_ENDOTHELIAL_CELL_MIGRATION	11/255	177/12801	0.0120166	TNF/EFNB2/PLPP3/CYP1B1/NRP2/LGMN/PTGS2/SRPX2/DPP4/FAP/PLK2
1	GOBP_REGULATION_OF_METAL_ION_TRANSPORT	11/255	177/12801	0.0120166	CCL3/CCL4/CX3CL1/ATP2B1/CAV1/RRAD/CCL5/LYN/SLN/ADRA2A/GPR35
1	GOBP_MACROPHAGE_PROLIFERATION	3/255	10/12801	0.0120166	CX3CL1/CSF1R/IL33
1	GOBP_POSITIVE_REGULATION_OF_MACROPHAGE_DERIVED_FOAM_CELL_DIFFERENTIATION	3/255	10/12801	0.0120166	CSF2/LPL/CD36
1	GOBP_TRIPARTITE_REGIONAL_SUBDIVISION	3/255	10/12801	0.0120166	BASP1/TBX3/PLD6
1	GOMF_IRON_ION_TRANSMEMBRANE_TRANSPORTER_ACTIVITY	3/255	10/12801	0.0120166	SLC39A14/SLC11A1/SLC25A37
1	GOMF_VOLTAGE_GATED_SODIUM_CHANNEL_ACTIVITY	3/255	10/12801	0.0120166	CACNA1G/TPCN1/HCN4
1	GOBP_MAMMARY_GLAND_DUCT_MORPHOGENESIS	4/255	22/12801	0.0120166	CSF1R/DDR1/TBX3/NTN1
1	GOBP_MATURE_B_CELL_DIFFERENTIATION	4/255	22/12801	0.0120166	IL6/SLAMF8/DLL1/IL10
1	GOBP_POSITIVE_REGULATION_OF_ORGANIC_ACID_TRANSPORT	4/255	22/12801	0.0120166	IL1B/PTGES/ACSL1/KMO
1	GOBP_RESPONSE_TO_WOUNDING	20/255	458/12801	0.0120859	F3/TNF/PLPP3/CAV1/DDR1/SLC11A1/IL6/LYN/LRP1/DGKI/IL24/NRG1/C1QTNF1/FAP/CD36/ADRA2A/IL10/TFPI2/PLAU/KREMEN1
1	GOBP_INSULIN_SECRETION	10/255	151/12801	0.0124268	TNF/IL1B/IL6/CCL5/SLC16A1/LRP1/DPP4/ADRA2A/CD38/IL1RN
1	GOBP_RESPONSE_TO_CORTICOSTEROID	8/255	101/12801	0.0126983	TNF/ATP2B1/IL6/FOSL1/DDIT4/DUSP1/IL10/IL1RN
1	GOBP_SECOND_MESSENGER_MEDIATED_SIGNALING	12/255	207/12801	0.0126983	CCL3/CXCL8/CCL4/TNF/GUCY1A2/LAT/CCRL2/MCTP1/AHR/ACKR3/CD36/PTGFR
1	GOBP_REGULATION_OF_BLOOD_CIRCULATION	11/255	179/12801	0.0127877	PTGER2/ATP2B1/CAV1/ASPH/CACNA2D3/FGF13/CACNA1G/ADRA2A/DOCK4/HCN4/CD38
1	WP_THYMIC_STROMAL_LYMPHOPOIETIN_TSLP_SIGNALING_PATHWAY	6/220	45/9446	0.0134402	CXCL8/MYC/IL6/LYN/TSLP/HCK
1	BIOCARTA_IL1R_PATHWAY	5/220	30/9446	0.0134402	TNF/IL1B/IL1R1/IL6/IL1RN
1	GOMF_ENDOPEPTIDASE_ACTIVITY	14/255	268/12801	0.0134453	F3/CTRC/MMP9/ADAMDEC1/LGMN/CASP5/MMP8/DPP4/ADAM28/FAP/MMP19/PLAU/MMP3/MMP10
1	GOBP_REGULATION_OF_PROTEIN_TYROSINE_KINASE_ACTIVITY	7/255	79/12801	0.0134997	CSF1R/CAV1/ZFYVE28/CCL5/NRG1/NCF1/ADRA2A
1	GOBP_REGULATION_OF_VASCULATURE_DEVELOPMENT	12/255	209/12801	0.0134997	CXCL8/F3/TNF/IL1B/HK2/TWIST1/CYP1B1/IL6/C3AR1/DLL1/IL10/PLK2
1	GOBP_CELLULAR_COMPONENT_DISASSEMBLY	21/255	498/12801	0.0134997	TNF/SH3PXD2B/CX3CL1/MYC/HK2/CAV1/DDR1/DYRK3/MMP9/SVIL/IL6/FGF13/LRP1/SLN/MMP8/DPP4/DDIT4/FAP/MMP19/MMP3/MMP10
1	GOBP_INFLAMMATORY_RESPONSE_TO_ANTIGENIC_STIMULUS	5/255	39/12801	0.0134997	TNF/IL36G/ZP3/IL10/IL1RN
1	GOBP_REGULATION_OF_EXTRACELLULAR_MATRIX_ORGANIZATION	5/255	39/12801	0.0134997	DDR1/IL6/LRP1/DPP4/FAP
1	GOBP_RESPONSE_TO_AMYLOID_BETA	5/255	39/12801	0.0134997	MMP9/LGMN/LRP1/CD36/MMP3
1	GOBP_NEGATIVE_REGULATION_OF_CALCIUM_ION_TRANSMEMBRANE_TRANSPORTER_ACTIVITY	4/255	23/12801	0.0136129	RRAD/SLN/ADRA2A/GPR35
1	GOBP_REGULATION_OF_CELL_CELL_ADHESION	16/255	332/12801	0.0136751	TNF/IL1B/CX3CL1/PLPP3/CAV1/CRTAM/IL23A/IL6/CCL5/LYN/DPP4/C1QTNF1/ZP3/VSIG4/IL10/IL1RN
1	GOBP_REGULATION_OF_SYSTEM_PROCESS	17/255	366/12801	0.0143299	CCL3/PTGER2/ATP2B1/CAV1/ASPH/CACNA2D3/FGF13/SLN/CACNA1G/C1QTNF1/ADRA2A/IL10/DOCK4/HCN4/GPR35/CD38/HAMP
1	GOBP_LIPID_EXPORT_FROM_CELL	6/255	59/12801	0.014489	IL1B/SYT1/PTGES/C1QTNF1/SLC1A3/KMO
1	GOBP_REGULATION_OF_TOLL_LIKE_RECEPTOR_SIGNALING_PATHWAY	6/255	59/12801	0.014489	CAV1/CD14/LYN/ACOD1/RAB7B/CD36
1	GOBP_NEGATIVE_REGULATION_OF_NEURON_PROJECTION_DEVELOPMENT	8/255	104/12801	0.014489	EFNB2/VIM/BCL11A/FGF13/LRP1/NTN1/CD38/KREMEN1
1	GOBP_SMOOTH_MUSCLE_CELL_PROLIFERATION	8/255	104/12801	0.014489	TNF/CX3CL1/NDRG2/MMP9/IL6/CCL5/IGFBP3/IL10
1	GOBP_REGULATION_OF_CELL_DEVELOPMENT	17/255	367/12801	0.014489	LIF/TNF/IL1B/BHLHE41/CX3CL1/SIGLEC15/BCL11A/IL6/FGF13/LYN/LRP1/SLAMF8/OLIG2/LDLR/DLL1/NTN1/PREX1
1	WP_NUCLEAR_RECEPTORS_METAPATHWAY	14/220	221/9446	0.0146782	TNF/IL1B/SLC39A14/MYC/FTH1/CYP1B1/FGF13/PTGS2/ME1/SRPX2/NRG1/AHR/ACKR3/PLK2
1	GOBP_POSITIVE_REGULATION_OF_PRODUCTION_OF_MOLECULAR_MEDIATOR_OF_IMMUNE_RESPONSE	7/255	81/12801	0.0148064	IL1B/IL1R1/IL6/CD36/IL33/DDX21/IL10
1	GOBP_POSITIVE_REGULATION_OF_HETEROTYPIC_CELL_CELL_ADHESION	3/255	11/12801	0.0148064	TNF/IL1B/IL10
1	GOBP_REGULATION_OF_PODOSOME_ASSEMBLY	3/255	11/12801	0.0148064	TNF/CSF2/HCK
1	GOMF_INTERLEUKIN_1_RECEPTOR_BINDING	3/255	11/12801	0.0148064	IL1B/IL36G/IL1RN
1	GOBP_CELL_GROWTH	17/255	369/12801	0.0150569	MFSD2A/CYP27B1/DDR1/SYT1/NRP2/BCL11A/FGF13/EMX1/LRP1/IGFBP3/NEDD4L/EPB41L3/NANOS1/NTN1/CD38/MUC12/HAMP
1	GOBP_REGULATION_OF_EPITHELIAL_CELL_DIFFERENTIATION	8/255	105/12801	0.0150569	LIF/TNF/IL1B/CYP27B1/CAV1/MMP9/TBX3/DLL1
1	WP_OVERVIEW_OF_NANOPARTICLE_EFFECTS	4/220	18/9446	0.0150603	CXCL8/TNF/IL6/PTGS2
1	GOBP_TISSUE_MIGRATION	13/255	243/12801	0.015091	TNF/EFNB2/PLPP3/MMP9/CYP1B1/NRP2/LGMN/PTGS2/SRPX2/DPP4/FAP/NANOS1/PLK2
1	GOBP_POSITIVE_REGULATION_OF_CELL_ADHESION	16/255	337/12801	0.015091	LIF/TNF/IL1B/CX3CL1/ADGRG1/PLPP3/CAV1/IL23A/IL6/CCL5/LYN/DPP4/ZP3/CD36/IL10/PREX1
1	GOBP_INTESTINAL_ABSORPTION	4/255	24/12801	0.015091	LDLR/CD36/ADRA2A/HAMP
1	GOBP_REGULATION_OF_GLIAL_CELL_PROLIFERATION	4/255	24/12801	0.015091	TNF/IL1B/IL6/LYN
1	GOBP_REGULATION_OF_TISSUE_REMODELING	6/255	60/12801	0.015091	SIGLEC15/CSF1R/IL23A/IL6/CD38/HAMP
1	GOBP_NEURON_DEATH	14/255	274/12801	0.015091	CCL3/TNF/SNCB/CSF3/CX3CL1/EFNB2/LGMN/EGLN3/CCL5/LRP1/DDIT4/IL10/KMO/ITGA1
1	GOBP_EMBRYONIC_PATTERN_SPECIFICATION	5/255	41/12801	0.0155844	BASP1/NRP2/TBX3/DLL1/PLD6
1	GOBP_MEMBRANE_PROTEIN_ECTODOMAIN_PROTEOLYSIS	5/255	41/12801	0.0155844	TNF/IL1B/TIMP3/ADRA2A/IL10
1	GOBP_POSITIVE_REGULATION_OF_REACTIVE_OXYGEN_SPECIES_BIOSYNTHETIC_PROCESS	5/255	41/12801	0.0155844	TNF/IL1B/PTGS2/MMP8/CD36
1	GOMF_MONOCARBOXYLIC_ACID_TRANSMEMBRANE_TRANSPORTER_ACTIVITY	5/255	41/12801	0.0155844	SLC16A6/MFSD2A/SLC16A1/SLC1A3/CD36
1	GOBP_NEGATIVE_REGULATION_OF_LOCOMOTION	13/255	245/12801	0.0157012	TNF/CX3CL1/ADGRG1/CYP1B1/LRP1/IGFBP3/SLAMF8/IL24/DPP4/MCTP1/DUSP1/IL33/MITF
1	GOBP_MYELOID_CELL_DIFFERENTIATION	16/255	341/12801	0.0165674	CCL3/LIF/TNF/CSF2/CSF3/MYC/SIGLEC15/CSF1R/KITLG/DYRK3/IL23A/MMP9/LYN/DLL1/RAB7B/MITF
1	GOCC_APICAL_PLASMA_MEMBRANE	12/255	217/12801	0.0167053	ATP6V0D2/SLC39A14/ATP2B1/SLC4A7/SLC16A1/SLC7A8/DPP4/DLL1/SHROOM3/TNIK/CD36/MGAM
1	GOMF_G_PROTEIN_COUPLED_RECEPTOR_ACTIVITY	12/255	217/12801	0.0167053	PTGER2/ADGRG1/HCAR2/ADORA2B/C3AR1/GPR84/CCRL2/HCAR3/ACKR3/ADRA2A/GPR35/PTGFR
1	WP_SIGNAL_TRANSDUCTION_THROUGH_IL1R	5/220	32/9446	0.0169212	TNF/IL1B/IL1R1/IL6/IL1RN
1	BIOCARTA_PPARA_PATHWAY	6/220	48/9446	0.0169212	TNF/MYC/PTGS2/ME1/LPL/DUSP1
1	REACTOME_COLLAGEN_DEGRADATION	6/220	48/9446	0.0169212	MMP9/MMP8/MMP19/MMP3/COL6A1/MMP10
1	GOBP_WOUND_HEALING	17/255	375/12801	0.0169746	F3/TNF/PLPP3/CAV1/DDR1/SLC11A1/IL6/LYN/DGKI/IL24/NRG1/C1QTNF1/FAP/CD36/ADRA2A/TFPI2/PLAU
1	GOBP_REGULATION_OF_BONE_REMODELING	5/255	42/12801	0.0170172	SIGLEC15/CSF1R/IL6/CD38/HAMP
1	GOBP_TRANSITION_METAL_ION_HOMEOSTASIS	8/255	108/12801	0.0170172	SLC39A14/MYC/FTH1/SLC11A1/STEAP1/SLC25A37/STEAP2/HAMP
1	GOBP_POSITIVE_REGULATION_OF_CELL_CELL_ADHESION	12/255	218/12801	0.0171363	TNF/IL1B/CX3CL1/PLPP3/CAV1/IL23A/IL6/CCL5/LYN/DPP4/ZP3/IL10
1	GOBP_DEFENSE_RESPONSE_TO_BACTERIUM	9/255	134/12801	0.0171554	TNF/IL23A/SLC11A1/IL6/SLAMF8/PI3/CD36/IL10/HAMP
1	GOBP_TEMPERATURE_HOMEOSTASIS	9/255	134/12801	0.0171554	TNF/IL1B/CAV1/PTGES/PTGS2/SLN/ACSL1/CD36/G0S2
1	GOCC_ENDOCYTIC_VESICLE_MEMBRANE	9/255	134/12801	0.0171554	ATP6V0D2/CD163/CAV1/SLC11A1/LRP1/LDLR/RAB7B/CD36/SGIP1
1	GOBP_CELL_ADHESION_MOLECULE_PRODUCTION	3/255	12/12801	0.0175329	CXCL8/IL1B/CAV1
1	GOBP_NEGATIVE_REGULATION_OF_BONE_RESORPTION	3/255	12/12801	0.0175329	IL6/CD38/HAMP
1	GOBP_POSITIVE_REGULATION_OF_TRIGLYCERIDE_BIOSYNTHETIC_PROCESS	3/255	12/12801	0.0175329	MFSD2A/LDLR/DGAT2
1	GOBP_VITAMIN_D_METABOLIC_PROCESS	3/255	12/12801	0.0175329	TNF/CYP27B1/LGMN
1	GOMF_G_PROTEIN_COUPLED_CHEMOATTRACTANT_RECEPTOR_ACTIVITY	3/255	12/12801	0.0175329	CCRL2/ACKR3/GPR35
1	GOMF_LOW_DENSITY_LIPOPROTEIN_PARTICLE_RECEPTOR_ACTIVITY	3/255	12/12801	0.0175329	LRP1/LDLR/CD36
1	GOMF_OXIDOREDUCTASE_ACTIVITY_ACTING_ON_NAD_P_H_OXYGEN_AS_ACCEPTOR	3/255	12/12801	0.0175329	NCF2/NCF1/KMO
1	GOBP_IRON_ION_TRANSPORT	6/255	63/12801	0.0179891	ATP6V0D2/SLC39A14/FTH1/SLC11A1/SLC25A37/HAMP
1	GOBP_CELL_FATE_COMMITMENT	10/255	163/12801	0.0182826	IL23A/IL6/FGF13/SLAMF8/OLIG2/TBX3/EOMES/DLL1/MITF/OLIG1
1	GOBP_REGULATION_OF_LYMPHOCYTE_ACTIVATION	16/255	347/12801	0.0184644	IL1B/LAT/CAV1/CRTAM/IL23A/IL6/CCL5/LYN/SLAMF8/DPP4/LST1/AHR/ZP3/VSIG4/IL10/CD38
1	GOBP_REGULATION_OF_SMALL_MOLECULE_METABOLIC_PROCESS	16/255	347/12801	0.0184644	TNF/IL1B/MFSD2A/CYP27B1/CAV1/TWIST1/AK4/PTGS2/LACC1/IGFBP3/PID1/C1QTNF1/PHLDA2/DDIT4/DGAT2/SORBS1
1	GOBP_ACTION_POTENTIAL	7/255	86/12801	0.0184644	CAV1/FGF13/CACNA1G/NEDD4L/CD36/HCN4/GPR35
1	GOBP_T_CELL_MEDIATED_IMMUNITY	7/255	86/12801	0.0184644	IL1B/IL1R1/IL23A/CD1E/IL6/CD1A/ZP3
1	WP_VITAMIN_B12_METABOLISM	5/220	33/9446	0.0184994	TNF/IL1B/IL6/CCL5/LDLR
1	KEGG_TOLL_LIKE_RECEPTOR_SIGNALING_PATHWAY	8/220	87/9446	0.0184994	CCL3/CXCL8/CCL4/TNF/IL1B/CD14/IL6/CCL5
1	GOCC_RECEPTOR_COMPLEX	14/255	283/12801	0.0185685	CSF1R/DDR1/NRP2/CD14/IL6/LYN/LRP1/GPR84/LDLR/EPHA10/AHR/CD36/ADRA2A/ITGA1
1	GOBP_MUSCLE_CELL_MIGRATION	6/255	64/12801	0.0190259	DDR1/CCL5/LRP1/IGFBP3/DOCK4/PLAU
1	GOBP_SMOOTH_MUSCLE_CONTRACTION	6/255	64/12801	0.0190259	ATP2B1/CAV1/TBX3/ADRA2A/DOCK4/CD38
1	GOCC_SECRETORY_GRANULE_MEMBRANE	13/255	253/12801	0.0191414	CAV1/SYT1/SLC11A1/CD14/C3AR1/GPR84/CLEC5A/FCAR/CD36/PLAU/ABCA13/CD38/MGAM
1	GOBP_GLAND_MORPHOGENESIS	7/255	87/12801	0.019371	TNF/CSF1R/CAV1/DDR1/IL6/TBX3/NTN1
1	GOBP_LEUKOCYTE_APOPTOTIC_PROCESS	7/255	87/12801	0.019371	HCAR2/KITLG/IL6/CCL5/LYN/GIMAP8/IL10
1	GOBP_REGULATION_OF_LIPID_STORAGE	5/255	44/12801	0.0194125	TNF/IL6/LPL/PLIN2/CD36
1	GOCC_ENDOCYTIC_VESICLE	13/255	254/12801	0.0195316	ATP6V0D2/CD163/VIM/CAV1/SLC11A1/LRP1/LDLR/DPP4/NCF2/NCF1/RAB7B/CD36/SGIP1
1	GOBP_LYMPHOCYTE_MEDIATED_IMMUNITY	11/255	194/12801	0.0195316	TNF/IL1B/IL1R1/CRTAM/IL23A/SLAMF7/CD1E/IL6/CD1A/ZP3/IL10
1	GOBP_CALCIUM_MEDIATED_SIGNALING	9/255	138/12801	0.0195316	CCL3/CXCL8/CCL4/TNF/LAT/CCRL2/MCTP1/ACKR3/PTGFR
1	WP_TOLLLIKE_RECEPTOR_SIGNALING_PATHWAY	8/220	88/9446	0.0195868	CCL3/CXCL8/CCL4/TNF/IL1B/CD14/IL6/CCL5
1	BIOCARTA_EICOSANOID_PATHWAY	4/220	20/9446	0.0197171	PTGER2/PTGES/PTGS2/PTGFR
1	KEGG_JAK_STAT_SIGNALING_PATHWAY	9/220	110/9446	0.0197171	LIF/CSF2/CSF3/MYC/IL23A/IL6/IL24/TSLP/IL10
1	PID_UPA_UPAR_PATHWAY	5/220	34/9446	0.0197171	CTRC/MMP9/LRP1/PLAU/MMP3
1	GOBP_VASCULAR_TRANSPORT	6/255	65/12801	0.0199793	MFSD2A/SLC16A1/LRP1/SLC7A8/SLC1A3/CD36
1	GOCC_TERTIARY_GRANULE_MEMBRANE	6/255	65/12801	0.0199793	SLC11A1/GPR84/CLEC5A/FCAR/PLAU/MGAM
1	GOMF_CYTOKINE_RECEPTOR_ACTIVITY	6/255	65/12801	0.0199793	F3/IL1R1/CCRL2/IL1R2/ACKR3/GPR35
1	GOCC_SPECIFIC_GRANULE	9/255	139/12801	0.0202756	CHIT1/CXCL1/C3AR1/GPR84/MMP8/CLEC5A/FCAR/CD36/PLAU
1	GOBP_NEGATIVE_REGULATION_OF_CALCIUM_ION_TRANSMEMBRANE_TRANSPORT	4/255	27/12801	0.0204046	RRAD/SLN/ADRA2A/GPR35
1	GOBP_POSITIVE_REGULATION_OF_NEUTROPHIL_MIGRATION	4/255	27/12801	0.0204046	CXCL8/IL1R1/IL23A/C3AR1
1	GOBP_RESPONSE_TO_TUMOR_NECROSIS_FACTOR	13/255	256/12801	0.0204046	CCL3L1/CCL3/CXCL8/CCL4/TNF/CX3CL1/CD14/CCL5/ACOD1/PID1/GSDME/HAMP/TNFSF15
1	GOBP_RESPONSE_TO_FATTY_ACID	5/255	45/12801	0.0205649	PID1/ACSL1/LPL/CD36/DGAT2
1	GOBP_CHEMOKINE_C_X_C_MOTIF_LIGAND_2_PRODUCTION	3/255	13/12801	0.0205649	TNF/LRP1/LPL
1	GOBP_NEGATIVE_REGULATION_OF_GLUCOSE_TRANSMEMBRANE_TRANSPORT	3/255	13/12801	0.0205649	TNF/IL1B/PID1
1	GOBP_NEGATIVE_REGULATION_OF_MACROPHAGE_ACTIVATION	3/255	13/12801	0.0205649	CX3CL1/LDLR/VSIG4
1	GOBP_POSITIVE_REGULATION_OF_MACROPHAGE_CHEMOTAXIS	3/255	13/12801	0.0205649	CSF1R/CCL5/C3AR1
1	GOMF_IMMUNE_RECEPTOR_ACTIVITY	7/255	89/12801	0.0209057	F3/IL1R1/C3AR1/CCRL2/IL1R2/ACKR3/GPR35
1	GOBP_NEGATIVE_REGULATION_OF_LEUKOCYTE_PROLIFERATION	6/255	66/12801	0.0209057	CRTAM/LYN/LST1/VSIG4/IL33/IL10
1	GOBP_REGULATION_OF_DNA_BINDING_TRANSCRIPTION_FACTOR_ACTIVITY	16/255	355/12801	0.0214833	TNF/IL1B/CSF3/CX3CL1/PLPP3/CAV1/TWIST1/CYP1B1/IL6/ACOD1/FOSL1/EOMES/HCK/RAB7B/CD36/IL10
1	GOBP_MULTI_MULTICELLULAR_ORGANISM_PROCESS	9/255	141/12801	0.021568	LIF/IL1B/CYP27B1/DDR1/MMP9/ACOD1/FOSL1/CD38/PTGFR
1	GOBP_DEVELOPMENTAL_CELL_GROWTH	10/255	169/12801	0.0217065	DDR1/SYT1/NRP2/BCL11A/FGF13/EMX1/LRP1/NEDD4L/NTN1/HAMP
1	GOBP_REGULATION_OF_CELL_MORPHOGENESIS	13/255	259/12801	0.0218663	CCL3/MFSD2A/CSF1R/SYT1/RND3/BCL11A/MYO10/LST1/NEDD4L/HCK/SHROOM3/EPB41L3/PREX1
1	GOBP_REGULATION_OF_PRODUCTION_OF_MOLECULAR_MEDIATOR_OF_IMMUNE_RESPONSE	8/255	115/12801	0.0218663	TNF/IL1B/IL1R1/IL6/CD36/IL33/DDX21/IL10
1	GOBP_NEUTRAL_LIPID_METABOLIC_PROCESS	7/255	90/12801	0.0218663	MFSD2A/CAV1/DGKI/LDLR/ACSL1/LPL/DGAT2
1	GOBP_ENDODERM_FORMATION	5/255	46/12801	0.0218663	MMP9/EOMES/MMP8/DUSP1/COL6A1
1	GOBP_LYMPHOCYTE_CHEMOTAXIS	5/255	46/12801	0.0218663	CCL3L1/CCL3/CCL4/CX3CL1/CCL5
1	GOBP_POSITIVE_REGULATION_OF_INTERLEUKIN_8_PRODUCTION	5/255	46/12801	0.0218663	F3/TNF/IL1B/CD14/IL6
1	GOBP_INTERLEUKIN_8_PRODUCTION	6/255	67/12801	0.0218663	F3/TNF/IL1B/CD14/IL6/IL10
1	GOBP_REGULATION_OF_LEUKOCYTE_APOPTOTIC_PROCESS	6/255	67/12801	0.0218663	HCAR2/KITLG/CCL5/LYN/GIMAP8/IL10
1	GOBP_REGULATION_OF_HEMOPOIESIS	15/255	324/12801	0.0219395	CCL3/LIF/TNF/CSF2/CSF3/MYC/KITLG/CRTAM/IL23A/LYN/SLAMF8/DLL1/RAB7B/IL10/MITF
1	GOBP_ANTIMICROBIAL_HUMORAL_IMMUNE_RESPONSE_MEDIATED_BY_ANTIMICROBIAL_PEPTIDE	4/255	28/12801	0.0219395	CXCL8/CXCL3/CXCL2/CXCL1
1	GOBP_ENERGY_HOMEOSTASIS	4/255	28/12801	0.0219395	MFSD2A/DLL1/CD36/SGIP1
1	GOBP_NEGATIVE_REGULATION_OF_EPITHELIAL_CELL_DIFFERENTIATION	4/255	28/12801	0.0219395	CAV1/MMP9/TBX3/DLL1
1	PID_NFAT_TFPATHWAY	5/220	35/9446	0.0221904	CXCL8/TNF/CSF2/PTGS2/FOSL1
1	GOBP_POSITIVE_REGULATION_OF_SMOOTH_MUSCLE_CELL_PROLIFERATION	6/255	68/12801	0.0230556	TNF/CX3CL1/MMP9/IL6/CCL5/IL10
1	GOBP_REGULATION_OF_FATTY_ACID_METABOLIC_PROCESS	6/255	68/12801	0.0230556	IL1B/MFSD2A/CAV1/TWIST1/PTGS2/DGAT2
1	GOBP_TRIGLYCERIDE_METABOLIC_PROCESS	6/255	68/12801	0.0230556	MFSD2A/CAV1/LDLR/ACSL1/LPL/DGAT2
1	GOMF_SODIUM_ION_TRANSMEMBRANE_TRANSPORTER_ACTIVITY	6/255	68/12801	0.0230556	MFSD2A/SLC4A7/CACNA1G/TPCN1/SLC1A3/HCN4
1	GOBP_POSITIVE_REGULATION_OF_PROTEIN_CATABOLIC_PROCESS	11/255	201/12801	0.0232626	TNF/IL1B/CAV1/RNF144B/LRP1/LDLR/NEDD4L/ADRA2A/IL33/PLK2/HAMP
1	GOBP_POSITIVE_REGULATION_OF_PROTEIN_TYROSINE_KINASE_ACTIVITY	5/255	47/12801	0.0232626	CSF1R/CCL5/NRG1/NCF1/ADRA2A
1	GOBP_VASOCONSTRICTION	5/255	47/12801	0.0232626	ATP2B1/CAV1/ADRA2A/DOCK4/CD38
1	GOBP_PEPTIDE_HORMONE_SECRETION	10/255	172/12801	0.0233133	TNF/IL1B/IL6/CCL5/SLC16A1/LRP1/DPP4/ADRA2A/CD38/IL1RN
1	GOBP_REGULATION_OF_CATION_TRANSMEMBRANE_TRANSPORT	12/255	232/12801	0.0233948	CX3CL1/CAV1/TWIST1/MMP9/RRAD/FGF13/LYN/SLN/NEDD4L/ADRA2A/GPR35/HAMP
1	GOBP_CELL_CELL_ADHESION_MEDIATED_BY_INTEGRIN	3/255	14/12801	0.0233948	PLPP3/CCL5/DPP4
1	GOBP_MHC_CLASS_II_BIOSYNTHETIC_PROCESS	3/255	14/12801	0.0233948	SLC11A1/IL33/IL10
1	GOBP_NEGATIVE_REGULATION_BY_HOST_OF_VIRAL_TRANSCRIPTION	3/255	14/12801	0.0233948	CCL3/CCL4/CCL5
1	GOBP_NEGATIVE_REGULATION_OF_LEUKOCYTE_CHEMOTAXIS	3/255	14/12801	0.0233948	SLAMF8/DPP4/DUSP1
1	GOBP_POSITIVE_REGULATION_OF_CALCIUM_ION_DEPENDENT_EXOCYTOSIS	3/255	14/12801	0.0233948	SYT1/CACNA1G/ZP3
1	GOBP_POSITIVE_REGULATION_OF_MEMBRANE_PROTEIN_ECTODOMAIN_PROTEOLYSIS	3/255	14/12801	0.0233948	TNF/IL1B/ADRA2A
1	GOBP_REGULATION_OF_GLIAL_CELL_MIGRATION	3/255	14/12801	0.0233948	CCL3/CX3CL1/LRP1
1	GOCC_SECONDARY_LYSOSOME	3/255	14/12801	0.0233948	FTH1/NCF2/NCF1
1	GOBP_RESPONSE_TO_METAL_ION	13/255	264/12801	0.0235092	SNCB/CAV1/SYT1/PTGES/MMP9/CD14/LGMN/CACNA1G/NEDD4L/NCF1/DUSP1/AQP9/HAMP
1	GOBP_AMYLOID_BETA_CLEARANCE	4/255	29/12801	0.0235092	TNF/LRP1/LDLR/CD36
1	GOBP_REGULATION_OF_NEUTROPHIL_CHEMOTAXIS	4/255	29/12801	0.0235092	CXCL8/IL23A/C3AR1/DPP4
1	GOMF_SCAVENGER_RECEPTOR_ACTIVITY	4/255	29/12801	0.0235092	CD163/LRP1/ACKR3/CD36
1	GOBP_RESPONSE_TO_CAMP	6/255	69/12801	0.0235092	FOSL1/AHR/DUSP1/MMP19/AQP9/HCN4
1	GOBP_REGULATION_OF_PEPTIDE_HORMONE_SECRETION	9/255	145/12801	0.0235092	TNF/IL1B/IL6/CCL5/SLC16A1/LRP1/DPP4/ADRA2A/CD38
1	GOMF_SECONDARY_ACTIVE_TRANSMEMBRANE_TRANSPORTER_ACTIVITY	9/255	145/12801	0.0235092	SLC16A6/MFSD2A/SLC39A14/SLC11A1/SLC4A7/SLC16A1/SLC7A8/SLC26A11/SLC1A3
1	GOBP_REGULATION_OF_NEUROGENESIS	13/255	265/12801	0.0241293	LIF/TNF/IL1B/BHLHE41/CX3CL1/IL6/FGF13/LYN/LRP1/OLIG2/LDLR/DLL1/NTN1
1	GOBP_PATTERN_RECOGNITION_RECEPTOR_SIGNALING_PATHWAY	10/255	174/12801	0.0241293	CAV1/TNIP3/CD14/LGMN/LACC1/LYN/ACOD1/RAB7B/CD36/CLEC4E
1	GOBP_INTERLEUKIN_10_PRODUCTION	5/255	48/12801	0.0241293	IL23A/IL6/MMP8/TSLP/DLL1
1	GOBP_NEGATIVE_REGULATION_OF_RESPONSE_TO_CYTOKINE_STIMULUS	5/255	48/12801	0.0241293	CAV1/IL6/CCL5/IL1R2/IL1RN
1	GOBP_UNSATURATED_FATTY_ACID_METABOLIC_PROCESS	6/255	70/12801	0.024956	IL1B/PTGES/CYP1B1/PTGS2/ACSL1/ELOVL7
1	GOMF_ORGANIC_ACID_TRANSMEMBRANE_TRANSPORTER_ACTIVITY	7/255	94/12801	0.0251608	SLC16A6/MFSD2A/SLC16A1/SLC7A8/SLC1A3/CD36/AQP9
1	GOBP_RESPONSE_TO_DRUG	13/255	267/12801	0.0253568	IL1B/MYC/AK4/LYN/EMX1/SLAMF8/FOSL1/ACSL1/LPL/PLIN2/IL10/CD38/TDO2
1	GOBP_REGULATION_OF_FATTY_ACID_TRANSPORT	4/255	30/12801	0.026074	IL1B/PTGES/ACSL1/KMO
1	GOBP_POSITIVE_REGULATION_OF_RESPONSE_TO_WOUNDING	5/255	49/12801	0.026096	F3/PLPP3/LRP1/CD36/ADRA2A
1	GOBP_INOSITOL_LIPID_MEDIATED_SIGNALING	9/255	148/12801	0.0262896	IER3/TNF/CSF3/CSF1R/TWIST1/CCL5/LYN/NCF1/ZP3
1	GOBP_POSITIVE_REGULATION_OF_PEPTIDYL_SERINE_PHOSPHORYLATION	6/255	71/12801	0.0263955	LIF/TNF/CSF3/CAV1/IL6/FNIP2
1	GOBP_CD4_POSITIVE_ALPHA_BETA_T_CELL_CYTOKINE_PRODUCTION	3/255	15/12801	0.0271823	IL1B/IL1R1/IL6
1	GOBP_REGULATION_OF_ASTROCYTE_DIFFERENTIATION	3/255	15/12801	0.0271823	LIF/IL6/LDLR
1	GOMF_FATTY_ACID_TRANSMEMBRANE_TRANSPORTER_ACTIVITY	3/255	15/12801	0.0271823	MFSD2A/SLC1A3/CD36
1	GOMF_LIPOPROTEIN_PARTICLE_RECEPTOR_ACTIVITY	3/255	15/12801	0.0271823	LRP1/LDLR/CD36
1	GOBP_TRANSITION_METAL_ION_TRANSPORT	7/255	96/12801	0.027606	ATP6V0D2/SLC39A14/FTH1/SLC11A1/SLC25A37/STEAP2/HAMP
1	GOBP_LIPID_CATABOLIC_PROCESS	12/255	239/12801	0.0276958	TNF/IL1B/MFSD2A/CYP27B1/HCAR2/TWIST1/CYP1B1/LRP1/LDLR/LPL/ADRA2A/PLD6
1	GOBP_REGULATION_OF_DEVELOPMENTAL_GROWTH	12/255	239/12801	0.0276958	MFSD2A/SYT1/BASP1/BCL11A/LGMN/FGF13/LRP1/NEDD4L/DLL1/ZP3/NTN1/HAMP
1	GOBP_CARDIAC_MUSCLE_CELL_CONTRACTION	5/255	50/12801	0.0277341	CAV1/FGF13/CACNA1G/NEDD4L/HCN4
1	GOBP_POSITIVE_REGULATION_OF_CYTOKINE_PRODUCTION_INVOLVED_IN_IMMUNE_RESPONSE	5/255	50/12801	0.0277341	IL1B/IL1R1/IL6/CD36/DDX21
1	GOBP_AMEBOIDAL_TYPE_CELL_MIGRATION	15/255	337/12801	0.0281397	TNF/EFNB2/PLPP3/KITLG/TWIST1/MMP9/CYP1B1/NRP2/LGMN/PTGS2/SRPX2/DPP4/FAP/NANOS1/PLK2
1	GOBP_ADAPTIVE_IMMUNE_RESPONSE_BASED_ON_SOMATIC_RECOMBINATION_OF_IMMUNE_RECEPTORS_BUILT_FROM_IMMUNOGLOBULIN_SUPERFAMILY_DOMAINS	11/255	209/12801	0.0281608	TNF/IL1B/IL1R1/IL23A/SLC11A1/CD1E/IL6/CD1A/ZP3/IL33/IL10
1	GOBP_CALCIUM_ION_TRANSMEMBRANE_TRANSPORT	11/255	209/12801	0.0281608	CCL3/CX3CL1/ATP2B1/CACNA2D3/RRAD/LYN/SLN/CACNA1G/TPCN1/ADRA2A/GPR35
1	GOBP_NEGATIVE_REGULATION_OF_CATION_CHANNEL_ACTIVITY	4/255	31/12801	0.0282158	CAV1/MMP9/RRAD/GPR35
1	GOBP_REGULATION_OF_CALCIUM_ION_DEPENDENT_EXOCYTOSIS	4/255	31/12801	0.0282158	SYT1/CACNA1G/ZP3/ADRA2A
1	GOBP_POSITIVE_REGULATION_OF_DEVELOPMENTAL_GROWTH	8/255	123/12801	0.0283477	SYT1/BASP1/LRP1/NEDD4L/DLL1/ZP3/NTN1/HAMP
1	GOBP_POSITIVE_REGULATION_OF_SMALL_MOLECULE_METABOLIC_PROCESS	7/255	97/12801	0.028455	TNF/IL1B/TWIST1/PTGS2/PID1/DGAT2/SORBS1
1	WP_CHEMOKINE_SIGNALING_PATHWAY	10/220	140/9446	0.0285064	CCL3/CCL4/CXCL3/CX3CL1/GNG11/CCL5/LYN/HCK/NCF1/PREX1
1	GOBP_EPITHELIAL_TUBE_MORPHOGENESIS	12/255	241/12801	0.0288928	TNF/MYC/CSF1R/DDR1/TWIST1/TBX3/EOMES/HOXD11/DLL1/SHROOM3/DNAAF1/NTN1
1	GOBP_CELLULAR_RESPONSE_TO_KETONE	6/255	73/12801	0.0289986	PTGER2/ATP2B1/ACOD1/DDIT4/AHR/PTGFR
1	GOBP_POSITIVE_REGULATION_OF_PROTEIN_KINASE_ACTIVITY	18/255	443/12801	0.0295778	TNF/IL1B/CSF1R/LAT/KITLG/IL23A/SLC11A1/NEK10/ADORA2B/CCL5/FGF13/ACSL1/NRG1/NCF1/TNIK/ADRA2A/ITGA1/TNFSF15
1	GOMF_METAL_ION_TRANSMEMBRANE_TRANSPORTER_ACTIVITY	12/255	242/12801	0.0296541	MFSD2A/SLC39A14/ATP2B1/SLC11A1/SLC4A7/CACNA2D3/CACNA1G/SLC25A37/TPCN1/SLC1A3/NIPAL1/HCN4
1	GOBP_REGULATION_OF_LIPID_TRANSPORT	7/255	98/12801	0.0296904	IL1B/CAV1/PTGES/LRP1/ACSL1/C1QTNF1/KMO
1	GOBP_REGULATION_OF_PHOSPHATIDYLINOSITOL_3_KINASE_SIGNALING	7/255	98/12801	0.0296904	IER3/TNF/CSF3/TWIST1/CCL5/LYN/NCF1
1	WP_PROSTAGLANDIN_SYNTHESIS_AND_REGULATION	5/220	38/9446	0.0300018	PTGER2/PTGES/PTGS2/MITF/PTGFR
1	BIOCARTA_NTHI_PATHWAY	4/220	23/9446	0.0300018	CXCL8/TNF/IL1B/DUSP1
1	REACTOME_ACTIVATION_OF_MATRIX_METALLOPROTEINASES	4/220	23/9446	0.0300018	MMP9/MMP8/MMP3/MMP10
1	REACTOME_FCGR_ACTIVATION	3/220	11/9446	0.0300018	FCGR3A/LYN/HCK
1	WP_MAMMARY_GLAND_DEVELOPMENT_PATHWAY_PUBERTY_STAGE_2_OF_4	3/220	11/9446	0.0300018	MYC/VIM/FOSL1
1	GOBP_POSITIVE_REGULATION_OF_PROTEIN_KINASE_B_SIGNALING	8/255	125/12801	0.030682	CCL3/F3/TNF/CSF3/CX3CL1/KITLG/NRG1/C1QTNF1
1	GOBP_NEGATIVE_REGULATION_OF_DEFENSE_RESPONSE	9/255	153/12801	0.0308088	CX3CL1/TNFAIP6/NT5E/ACOD1/SLAMF8/LDLR/VSIG4/IL10/HAMP
1	GOBP_ENDOCRINE_HORMONE_SECRETION	4/255	32/12801	0.0308954	IL1B/HCAR2/TBX3/C1QTNF1
1	GOBP_CELLULAR_RESPONSE_TO_LOW_DENSITY_LIPOPROTEIN_PARTICLE_STIMULUS	3/255	16/12801	0.0308963	LDLR/LPL/CD36
1	GOBP_NEGATIVE_REGULATION_OF_INTERLEUKIN_10_PRODUCTION	3/255	16/12801	0.0308963	IL23A/MMP8/DLL1
1	GOBP_NEGATIVE_REGULATION_OF_TISSUE_REMODELING	3/255	16/12801	0.0308963	IL6/CD38/HAMP
1	GOBP_POSITIVE_REGULATION_OF_LYMPHOCYTE_CHEMOTAXIS	3/255	16/12801	0.0308963	CCL3/CCL4/CCL5
1	GOBP_REGULATION_OF_TRIGLYCERIDE_BIOSYNTHETIC_PROCESS	3/255	16/12801	0.0308963	MFSD2A/LDLR/DGAT2
1	GOBP_POSITIVE_REGULATION_OF_GROWTH	10/255	183/12801	0.0313526	MFSD2A/SYT1/BASP1/LRP1/NEDD4L/DLL1/ZP3/NTN1/CD38/HAMP
1	GOBP_PRODUCTION_OF_MOLECULAR_MEDIATOR_OF_IMMUNE_RESPONSE	9/255	154/12801	0.0314728	TNF/IL1B/IL1R1/IL6/LACC1/CD36/IL33/DDX21/IL10
1	GOBP_T_CELL_PROLIFERATION	9/255	154/12801	0.0314728	IL1B/CRTAM/IL23A/SLC11A1/IL6/CCL5/ZP3/VSIG4/IL10
1	GOBP_RESPONSE_TO_REACTIVE_OXYGEN_SPECIES	10/255	184/12801	0.0323551	FBLN5/MMP9/CYP1B1/IL6/FOSL1/NCF1/DUSP1/CD36/IL10/MMP3
1	WP_CYTOSOLIC_DNASENSING_PATHWAY	6/220	57/9446	0.0331397	CCL4/CCL4L2/IL1B/IL6/CCL5/IL33
1	GOBP_FATTY_ACID_METABOLIC_PROCESS	13/255	279/12801	0.0334548	IL1B/MFSD2A/MSMO1/CAV1/PTGES/TWIST1/CYP1B1/PTGS2/ACSL1/ELOVL7/LPL/CD36/DGAT2
1	GOBP_NEGATIVE_REGULATION_OF_TOLL_LIKE_RECEPTOR_SIGNALING_PATHWAY	4/255	33/12801	0.0336284	CD14/LYN/ACOD1/RAB7B
1	GOMF_SULFOTRANSFERASE_ACTIVITY	4/255	33/12801	0.0336284	CHST2/HS3ST3A1/HS3ST3B1/CHST15
1	GOBP_REGULATION_OF_PEPTIDYL_SERINE_PHOSPHORYLATION	7/255	101/12801	0.0337766	LIF/TNF/CSF3/CAV1/IL6/FNIP2/DDIT4
1	GOBP_TOLL_LIKE_RECEPTOR_SIGNALING_PATHWAY	8/255	128/12801	0.0341096	CAV1/TNIP3/CD14/LGMN/LYN/ACOD1/RAB7B/CD36
1	WP_MONOAMINE_TRANSPORT	4/220	24/9446	0.0342805	TNF/IL1B/IL1R1/TDO2
1	WP_REGULATION_OF_TOLLLIKE_RECEPTOR_SIGNALING_PATHWAY	9/220	122/9446	0.0343041	CCL3/CXCL8/CCL4/TNF/IL1B/CD14/IL6/CCL5/TREM1
1	GOBP_POSITIVE_REGULATION_OF_PROTEOLYSIS	14/255	314/12801	0.0349562	F3/TNF/IL1B/MYC/CAV1/ASPH/LGMN/RNF144B/EGLN3/LYN/ADRA2A/IL33/PLK2/TNFSF15
1	GOBP_LEUKOCYTE_CELL_CELL_ADHESION	13/255	281/12801	0.0349562	TNF/IL1B/CAV1/NT5E/CRTAM/IL23A/IL6/CCL5/LYN/DPP4/ZP3/VSIG4/IL10
1	GOBP_POSITIVE_REGULATION_OF_NEURON_DEATH	6/255	77/12801	0.0349562	CCL3/TNF/EFNB2/DDIT4/KMO/ITGA1
1	GOBP_REGULATION_OF_PHAGOCYTOSIS	6/255	77/12801	0.0349562	TNF/IL1B/SLC11A1/LRP1/HCK/CD36
1	GOMF_SYMPORTER_ACTIVITY	6/255	77/12801	0.0349562	SLC16A6/MFSD2A/SLC39A14/SLC4A7/SLC16A1/SLC1A3
1	GOBP_CARDIAC_MUSCLE_CELL_ACTION_POTENTIAL	5/255	54/12801	0.0349562	CAV1/FGF13/CACNA1G/NEDD4L/HCN4
1	GOBP_CELLULAR_IRON_ION_HOMEOSTASIS	5/255	54/12801	0.0349562	SLC39A14/MYC/FTH1/SLC11A1/HAMP
1	GOBP_POSITIVE_REGULATION_OF_MONONUCLEAR_CELL_MIGRATION	5/255	54/12801	0.0349562	CCL3/CCL4/TNF/LGMN/CCL5
1	GOBP_POSITIVE_REGULATION_OF_PHAGOCYTOSIS	5/255	54/12801	0.0349562	TNF/IL1B/SLC11A1/LRP1/CD36
1	GOBP_MATURE_B_CELL_DIFFERENTIATION_INVOLVED_IN_IMMUNE_RESPONSE	3/255	17/12801	0.0349562	IL6/DLL1/IL10
1	GOBP_NEGATIVE_REGULATION_OF_MYOBLAST_DIFFERENTIATION	3/255	17/12801	0.0349562	TNF/TBX3/DLL1
1	GOBP_POSITIVE_REGULATION_OF_CELL_MIGRATION_INVOLVED_IN_SPROUTING_ANGIOGENESIS	3/255	17/12801	0.0349562	PTGS2/SRPX2/PLK2
1	GOBP_POSITIVE_REGULATION_OF_TRIGLYCERIDE_METABOLIC_PROCESS	3/255	17/12801	0.0349562	MFSD2A/LDLR/DGAT2
1	GOMF_PATTERN_RECOGNITION_RECEPTOR_ACTIVITY	3/255	17/12801	0.0349562	CD14/CD36/CLEC4E
1	GOBP_POSITIVE_REGULATION_OF_DNA_BINDING_TRANSCRIPTION_FACTOR_ACTIVITY	11/255	218/12801	0.0349562	TNF/IL1B/CSF3/CX3CL1/PLPP3/CAV1/IL6/FOSL1/RAB7B/CD36/IL10
1	GOBP_POSITIVE_REGULATION_OF_SECRETION	11/255	218/12801	0.0349562	IL1B/FRMD4A/HCAR2/SYT1/PTGES/LRP1/CACNA1G/C1QTNF1/ZP3/KMO/CD38
1	GOMF_ACTIVE_TRANSMEMBRANE_TRANSPORTER_ACTIVITY	10/255	188/12801	0.0356896	SLC16A6/MFSD2A/SLC39A14/SLC11A1/SLC4A7/SLC16A1/SLC7A8/SLC26A11/SLC1A3/ABCA13
1	GOBP_NEGATIVE_REGULATION_OF_LEUKOCYTE_MIGRATION	4/255	34/12801	0.0356896	SLAMF8/DPP4/DUSP1/IL33
1	GOBP_REGULATION_OF_SMOOTH_MUSCLE_CONTRACTION	4/255	34/12801	0.0356896	ATP2B1/CAV1/ADRA2A/DOCK4
1	GOBP_NEURON_PROJECTION_EXTENSION	8/255	130/12801	0.0356896	DDR1/SYT1/NRP2/BCL11A/EMX1/LRP1/NEDD4L/NTN1
1	GOBP_REGULATION_OF_CELL_SHAPE	8/255	130/12801	0.0356896	CCL3/CSF1R/RND3/MYO10/LST1/HCK/SHROOM3/EPB41L3
1	GOBP_REGULATION_OF_VESICLE_MEDIATED_TRANSPORT	17/255	420/12801	0.0358236	TNF/IL1B/CAV1/SYT1/SLC11A1/CD14/LYN/LRP1/CACNA1G/NEDD4L/HCK/MCTP1/DLL1/ZP3/CD36/ADRA2A/SGIP1
1	GOBP_REGULATION_OF_NERVOUS_SYSTEM_DEVELOPMENT	14/255	317/12801	0.0361644	LIF/TNF/IL1B/BHLHE41/CX3CL1/IL6/FGF13/LYN/LRP1/OLIG2/LDLR/SRPX2/DLL1/NTN1
1	GOBP_REGULATION_OF_TUBE_SIZE	6/255	78/12801	0.0361644	ATP2B1/CAV1/ADRA2A/DOCK4/CD38/ITGA1
1	GOMF_DIOXYGENASE_ACTIVITY	6/255	78/12801	0.0361644	ASPH/EGLN3/PTGS2/P3H2/KDM7A/TDO2
1	GOBP_REGULATION_OF_CELLULAR_RESPONSE_TO_INSULIN_STIMULUS	5/255	55/12801	0.0366985	IL1B/ATP2B1/PID1/LPL/SORBS1
1	GOMF_CARGO_RECEPTOR_ACTIVITY	5/255	55/12801	0.0366985	CD163/LRP1/LDLR/ACKR3/CD36
1	BIOCARTA_GRANULOCYTES_PATHWAY	3/220	12/9446	0.0370396	CXCL8/TNF/CSF3
1	GOBP_REGULATION_OF_T_CELL_ACTIVATION	12/255	253/12801	0.0378628	IL1B/LAT/CAV1/CRTAM/IL23A/IL6/CCL5/LYN/DPP4/ZP3/VSIG4/IL10
1	GOBP_INTERLEUKIN_1_BETA_PRODUCTION	6/255	79/12801	0.0381589	CCL3/TNF/CX3CL1/IL6/LPL/CD36
1	GOBP_CELLULAR_RESPONSE_TO_REACTIVE_OXYGEN_SPECIES	8/255	132/12801	0.0383417	FBLN5/MMP9/CYP1B1/IL6/NCF1/CD36/IL10/MMP3
1	REACTOME_NICOTINATE_METABOLISM	4/220	25/9446	0.0383565	NT5E/PTGS2/NAMPT/CD38
1	GOBP_NEGATIVE_CHEMOTAXIS	4/255	35/12801	0.0383568	NRP2/DPP4/NRG1/NTN1
1	GOBP_REGULATION_OF_MYOBLAST_DIFFERENTIATION	4/255	35/12801	0.0383568	TNF/IGFBP3/TBX3/DLL1
1	GOBP_RESPONSE_TO_PROGESTERONE	4/255	35/12801	0.0383568	CAV1/ACOD1/FOSL1/CD38
1	GOBP_UNSATURATED_FATTY_ACID_BIOSYNTHETIC_PROCESS	4/255	35/12801	0.0383568	IL1B/PTGES/PTGS2/ELOVL7
1	GOBP_PROTEIN_KINASE_B_SIGNALING	10/255	191/12801	0.0383568	CCL3/F3/TNF/IL1B/CSF3/CX3CL1/KITLG/CCL5/NRG1/C1QTNF1
1	GOBP_MONOCARBOXYLIC_ACID_METABOLIC_PROCESS	18/255	460/12801	0.0383568	IL1B/MFSD2A/MSMO1/HK2/CAV1/PTGES/TWIST1/CYP1B1/PTGS2/SLC16A1/ME1/ACSL1/ELOVL7/DDIT4/LPL/CD36/DGAT2/KMO
1	GOBP_MAMMARY_GLAND_DEVELOPMENT	7/255	105/12801	0.0383568	CSF1R/HK2/CAV1/DDR1/TBX3/NRG1/NTN1
1	GOBP_NEGATIVE_REGULATION_OF_RESPONSE_TO_WOUNDING	5/255	56/12801	0.0387088	TNF/C1QTNF1/FAP/PLAU/KREMEN1
1	GOBP_POSITIVE_REGULATION_OF_CALCIUM_MEDIATED_SIGNALING	3/255	18/12801	0.0390908	CCL3/CCL4/TNF
1	GOBP_REGULATION_OF_TOLL_LIKE_RECEPTOR_4_SIGNALING_PATHWAY	3/255	18/12801	0.0390908	LYN/ACOD1/RAB7B
1	GOBP_REGULATION_OF_GROWTH	19/255	498/12801	0.0394338	MFSD2A/CYP27B1/DDR1/SYT1/BASP1/BCL11A/LGMN/FGF13/LRP1/IGFBP3/NEDD4L/DLL1/ZP3/EPB41L3/NANOS1/NTN1/CD38/MUC12/HAMP
1	GOBP_OSTEOCLAST_DIFFERENTIATION	6/255	80/12801	0.0394469	CCL3/TNF/SIGLEC15/CSF1R/IL23A/MITF
1	GOBP_NEURON_MIGRATION	7/255	106/12801	0.0398695	CX3CL1/ADGRG1/TWIST1/NRP2/FGF13/DDIT4/NTN1
1	PID_BETA_CATENIN_NUC_PATHWAY	6/220	60/9446	0.0401161	CXCL8/MYC/MMP9/CACNA1G/TNIK/MITF
1	GOBP_POSITIVE_REGULATION_OF_PEPTIDASE_ACTIVITY	9/255	163/12801	0.0407283	F3/TNF/MYC/CAV1/ASPH/LGMN/EGLN3/LYN/TNFSF15
1	GOBP_REGULATION_OF_GLUCOSE_TRANSMEMBRANE_TRANSPORT	5/255	57/12801	0.0411313	TNF/IL1B/HK2/PID1/SORBS1
1	GOBP_ACTIN_MEDIATED_CELL_CONTRACTION	6/255	81/12801	0.0414217	VIM/CAV1/FGF13/CACNA1G/NEDD4L/HCN4
1	GOBP_CARBOHYDRATE_TRANSPORT	7/255	107/12801	0.0414217	TNF/IL1B/MFSD2A/HK2/PID1/AQP9/SORBS1
1	GOBP_PLACENTA_DEVELOPMENT	7/255	107/12801	0.0414217	LIF/CSF2/CYP27B1/FOSL1/EOMES/PHLDA2/IL10
1	GOMF_INTEGRIN_BINDING	7/255	107/12801	0.0414217	IL1B/CX3CL1/PLPP3/FBLN5/LYN/NRG1/FAP
1	WP_SELENIUM_MICRONUTRIENT_NETWORK	6/220	61/9446	0.0417392	TNF/IL1B/IL6/PTGS2/LDLR/KMO
1	WP_ADIPOGENESIS	8/220	104/9446	0.0417392	LIF/TNF/TWIST1/IL6/AHR/LPL/PLIN2/NAMPT
1	BIOCARTA_IL10_PATHWAY	3/220	13/9446	0.0417392	TNF/IL6/IL10
1	BIOCARTA_LAIR_PATHWAY	3/220	13/9446	0.0417392	CXCL8/TNF/IL6
1	REACTOME_DECTIN_2_FAMILY	3/220	13/9446	0.0417392	LYN/MUC12/CLEC4E
1	SA_MMP_CYTOKINE_CONNECTION	3/220	13/9446	0.0417392	TNF/IL1B/FCGR3A
1	WP_CELLS_AND_MOLECULES_INVOLVED_IN_LOCAL_ACUTE_INFLAMMATORY_RESPONSE	3/220	13/9446	0.0417392	CXCL8/TNF/IL6
1	PID_PTP1B_PATHWAY	5/220	43/9446	0.0417392	CSF1R/LAT/CAV1/LYN/HCK
1	WP_HEMATOPOIETIC_STEM_CELL_DIFFERENTIATION	5/220	43/9446	0.0417392	IL1B/CSF2/CSF3/KITLG/IL6
1	GOCC_ADHERENS_JUNCTION	8/255	135/12801	0.0419875	FRMD4A/EFNB2/PLPP3/NECTIN3/LYN/DLL1/SHROOM3/SORBS1
1	GOBP_REGULATION_OF_PEPTIDE_SECRETION	11/255	226/12801	0.0422997	TNF/IL1B/FRMD4A/HCAR2/IL6/CCL5/SLC16A1/LRP1/DPP4/ADRA2A/CD38
1	GOMF_PROTEIN_TYROSINE_KINASE_ACTIVITY	7/255	108/12801	0.0432853	CSF1R/DDR1/DYRK3/NRP2/LYN/EPHA10/HCK
1	GOBP_POSITIVE_REGULATION_OF_ENDOCYTOSIS	6/255	82/12801	0.0433638	CD14/LRP1/NEDD4L/DLL1/CD36/SGIP1
1	GOBP_REGULATION_OF_ERBB_SIGNALING_PATHWAY	6/255	82/12801	0.0433638	ZFYVE28/MMP9/LGMN/NCF1/ADRA2A/ITGA1
1	GOBP_MEMBRANE_PROTEIN_PROTEOLYSIS	5/255	58/12801	0.0433694	TNF/IL1B/TIMP3/ADRA2A/IL10
1	REACTOME_BINDING_AND_UPTAKE_OF_LIGANDS_BY_SCAVENGER_RECEPTORS	4/220	27/9446	0.0438045	CD163/FTH1/LRP1/CD36
1	WP_CELL_MIGRATION_AND_INVASION_THROUGH_P75NTR	4/220	27/9446	0.0438045	EFNB2/TWIST1/MMP9/MMP8
1	GOBP_POSITIVE_REGULATION_OF_LIPID_STORAGE	3/255	19/12801	0.0438505	LPL/PLIN2/CD36
1	GOBP_REGULATION_OF_RECEPTOR_BINDING	3/255	19/12801	0.0438505	MMP9/PHLDA2/IL10
1	GOBP_VASCULAR_ASSOCIATED_SMOOTH_MUSCLE_CONTRACTION	3/255	19/12801	0.0438505	ATP2B1/DOCK4/CD38
1	GOMF_FERROUS_IRON_BINDING	3/255	19/12801	0.0438505	ACP5/FTH1/EGLN3
1	GOMF_SODIUM_CHANNEL_ACTIVITY	3/255	19/12801	0.0438505	CACNA1G/TPCN1/HCN4
1	GOBP_RESPONSE_TO_ALCOHOL	9/255	166/12801	0.0440981	CCL3/PTGER2/CSF3/ATP2B1/CD14/FOSL1/AHR/PTGFR/HAMP
1	GOBP_REGULATION_OF_LEUKOCYTE_DIFFERENTIATION	11/255	228/12801	0.0440981	CCL3/LIF/TNF/MYC/KITLG/CRTAM/IL23A/LYN/SLAMF8/IL10/MITF
1	GOBP_ENDODERMAL_CELL_DIFFERENTIATION	4/255	37/12801	0.0440987	MMP9/EOMES/MMP8/COL6A1
1	GOBP_REGULATION_OF_ORGANIC_ACID_TRANSPORT	4/255	37/12801	0.0440987	IL1B/PTGES/ACSL1/KMO
1	GOCC_SPECIFIC_GRANULE_MEMBRANE	6/255	83/12801	0.0449465	C3AR1/GPR84/CLEC5A/FCAR/CD36/PLAU
1	GOBP_ORGANIC_HYDROXY_COMPOUND_TRANSPORT	9/255	167/12801	0.0454415	CAV1/SYT1/SLC16A1/LRP1/LDLR/C1QTNF1/CD36/ADRA2A/AQP9
1	GOBP_REGULATION_OF_STRIATED_MUSCLE_CELL_DIFFERENTIATION	5/255	59/12801	0.0454901	BHLHE41/EFNB2/NRG1/DLL1/HAMP
1	GOBP_REGULATION_OF_MAP_KINASE_ACTIVITY	12/255	262/12801	0.0455766	TNF/IL1B/CAV1/KITLG/NEK10/ADORA2B/LYN/NRG1/DUSP1/TNIK/ADRA2A/ITGA1
1	GOCC_COLLAGEN_CONTAINING_EXTRACELLULAR_MATRIX	12/255	262/12801	0.0455766	F3/FBLN5/MMP9/ADAMDEC1/SRPX2/MMP8/TIMP3/ZP3/SERPINB8/P3H2/NTN1/COL6A1
1	GOBP_T_CELL_ACTIVATION	15/255	365/12801	0.0466709	IL1B/LAT/CAV1/CRTAM/IL23A/SLC11A1/IL6/CCL5/LYN/EOMES/DPP4/ZP3/VSIG4/IL10/PREX1
1	GOBP_REGULATION_OF_PATTERN_RECOGNITION_RECEPTOR_SIGNALING_PATHWAY	6/255	84/12801	0.047039	CAV1/CD14/LYN/ACOD1/RAB7B/CD36
1	GOBP_POSITIVE_REGULATION_OF_T_CELL_CYTOKINE_PRODUCTION	3/255	20/12801	0.0490173	IL1B/IL1R1/IL6
1	GOBP_PROSTANOID_BIOSYNTHETIC_PROCESS	3/255	20/12801	0.0490173	IL1B/PTGES/PTGS2
1	GOBP_REGULATION_OF_DENDRITE_EXTENSION	3/255	20/12801	0.0490173	SYT1/BCL11A/NEDD4L
1	GOBP_REGULATION_OF_INFLAMMATORY_RESPONSE_TO_ANTIGENIC_STIMULUS	3/255	20/12801	0.0490173	TNF/ZP3/IL10
1	GOBP_REGULATION_OF_LYMPHOCYTE_CHEMOTAXIS	3/255	20/12801	0.0490173	CCL3/CCL4/CCL5
1	GOMF_PROTEIN_LIPID_COMPLEX_BINDING	3/255	20/12801	0.0490173	LDLR/LPL/CD36
1	GOBP_POSITIVE_REGULATION_OF_CALCIUM_ION_TRANSPORT	6/255	85/12801	0.0490173	CCL3/CCL4/CX3CL1/ATP2B1/CAV1/CCL5
1	GOBP_NEGATIVE_REGULATION_OF_CELL_PROJECTION_ORGANIZATION	8/255	140/12801	0.0490173	EFNB2/VIM/BCL11A/FGF13/LRP1/NTN1/CD38/KREMEN1
1	REACTOME_REGULATION_OF_TLR_BY_ENDOGENOUS_LIGAND	3/220	14/9446	0.0492239	CD14/GSDME/CD36
1	GOBP_POSITIVE_REGULATION_OF_NERVOUS_SYSTEM_DEVELOPMENT	10/255	201/12801	0.0496401	LIF/TNF/IL1B/CX3CL1/IL6/LYN/LRP1/OLIG2/SRPX2/NTN1
2	WP_IL18_SIGNALING_PATHWAY	27/202	233/9446	6.11411e-10	IL12B/CCL20/TRAF1/IL18R1/TNFAIP2/BCL2L1/BMP2/CD83/CFLAR/REL/SOCS3/PTX3/NFKB2/NFKB1/LTB/ICAM1/NR4A1/IL2RA/CCL19/CCL1/BIRC3/TNFAIP3/BCL2/RGS16/SDC4/SPP1/NFKBIZ
2	KEGG_CYTOKINE_CYTOKINE_RECEPTOR_INTERACTION	19/202	178/9446	4.22758e-06	IL12B/PDGFB/CCL20/CD40/IL1A/IL18R1/TNFRSF4/BMP2/CD70/IL7R/TNFSF9/INHBA/TNFRSF18/LTB/IL15RA/IL2RA/CCL19/CCL1/ACVR2A
2	WP_PHOTODYNAMIC_THERAPYINDUCED_NFKB_SURVIVAL_SIGNALING	9/202	33/9446	7.69834e-06	IL1A/BCL2A1/CFLAR/REL/NFKB2/NFKB1/ICAM1/SELE/BIRC3
2	GOBP_REGULATION_OF_LYMPHOCYTE_ACTIVATION	26/244	347/12801	7.96951e-06	IL12B/EBI3/CD40/IL1A/SFRP1/RIPK2/TNFRSF4/CD70/CD83/IL7R/CD80/TNFSF9/INHBA/TNFRSF18/PGLYRP2/RUNX1/MAP3K8/IL2RA/CCL19/TNFAIP3/BCL2/ICOSLG/SRC/CYP26B1/SDC4/NFKBIZ
2	GOBP_REGULATION_OF_CELL_ACTIVATION	29/244	438/12801	7.96951e-06	IL12B/PDGFB/EBI3/CD40/IL1A/SERPINE2/SFRP1/RIPK2/TNFRSF4/CD70/CD83/IL7R/CD80/PLEK/TNFSF9/INHBA/TNFRSF18/PGLYRP2/RUNX1/MAP3K8/IL2RA/CCL19/TNFAIP3/BCL2/ICOSLG/SRC/CYP26B1/SDC4/NFKBIZ
2	GOBP_T_CELL_ACTIVATION	26/244	365/12801	7.96951e-06	BATF/DLL4/IL12B/EBI3/WNT4/IL1A/IL18R1/RIPK2/TNFRSF4/CD70/CD83/IL7R/CD80/TNFSF9/TNFRSF18/RUNX1/MAP3K8/ICAM1/IL2RA/CCL19/BCL2/ICOSLG/SRC/CYP26B1/SDC4/NFKBIZ
2	GOBP_MONONUCLEAR_CELL_DIFFERENTIATION	24/244	322/12801	9.79472e-06	BATF/DLL4/IL12B/WNT4/IRF8/IL1A/IL18R1/SFRP1/RIPK2/CD83/IL7R/CD80/IKZF1/ITGB8/TNFSF9/INHBA/TNFRSF18/PGLYRP2/RUNX1/IL2RA/CCL19/BCL2/CYP26B1/NFKBIZ
2	GOBP_POSITIVE_REGULATION_OF_LEUKOCYTE_CELL_CELL_ADHESION	18/244	185/12801	9.83388e-06	IL12B/EBI3/IL1A/RIPK2/CD70/CD83/IL7R/CD80/TNFSF9/RUNX1/MAP3K8/ICAM1/IL2RA/CCL19/SELE/ICOSLG/SRC/NFKBIZ
2	GOBP_CELLULAR_RESPONSE_TO_LIPID	28/244	436/12801	9.83388e-06	IL12B/CYP7B1/IRF8/CD40/INSIG1/TNC/IL1A/SFRP1/RIPK2/BCL2L11/CD80/CFLAR/PIM1/INHBA/RUNX1/NFKB1/ICAM1/NKX3-1/HEY1/PPARGC1B/TNFAIP3/FOXO1/IRAK2/SRC/SOX9/CYP26B1/PAQR8/SPP1
2	GOBP_REPRODUCTIVE_SYSTEM_DEVELOPMENT	23/244	312/12801	1.32445e-05	PDGFB/WNT4/CYP7B1/VASH2/TNC/SERPINE2/SFRP1/BCL2L11/BMP5/ITGB8/SOCS3/INHBA/PTX3/ICAM1/PLAC1/NKX3-1/HEY1/BCL2/SRC/WT1/SOX9/ACVR2A/SPP1
2	GOBP_LEUKOCYTE_DIFFERENTIATION	27/244	420/12801	1.32445e-05	BATF/DLL4/IL12B/WNT4/IRF8/IL1A/IL18R1/SFRP1/RIPK2/CD83/IL7R/CD80/IKZF1/ITGB8/TNFSF9/INHBA/TNFRSF18/PGLYRP2/RUNX1/IL2RA/CCL19/PPARGC1B/BCL2/SRC/GPR55/CYP26B1/NFKBIZ
2	REACTOME_SIGNALING_BY_INTERLEUKINS	27/202	386/9446	1.42216e-05	BATF/IL12B/EBI3/SOD2/CCL20/IL1A/IL18R1/RIPK2/BCL2L1/STAT5A/IL7R/CD80/CEBPD/SOCS3/PIM1/IL32/MAP3K8/NFKB2/NFKB1/IL15RA/ICAM1/IL2RA/CCL19/FOXO1/BCL2/IRAK2/STAT4
2	GOBP_T_CELL_DIFFERENTIATION	18/244	197/12801	1.48074e-05	BATF/DLL4/IL12B/WNT4/IL1A/IL18R1/RIPK2/CD83/IL7R/CD80/TNFSF9/TNFRSF18/RUNX1/IL2RA/CCL19/BCL2/CYP26B1/NFKBIZ
2	GOBP_REGULATION_OF_LYMPHOCYTE_DIFFERENTIATION	15/244	141/12801	2.14441e-05	IL12B/SFRP1/RIPK2/CD83/IL7R/CD80/TNFSF9/INHBA/TNFRSF18/PGLYRP2/RUNX1/IL2RA/CCL19/CYP26B1/NFKBIZ
2	GOMF_CYTOKINE_ACTIVITY	15/244	141/12801	2.14441e-05	IL12B/EBI3/WNT4/CCL20/IL1A/BMP5/BMP2/CD70/TNFSF9/IL32/INHBA/LTB/CCL19/CCL1/SPP1
2	GOBP_GLAND_MORPHOGENESIS	12/244	87/12801	2.14441e-05	WNT4/CYP7B1/TNC/SFRP1/CFLAR/ELF3/NKX3-1/HPN/TNFAIP3/BCL2/SRC/SOX9
2	GOBP_REGULATION_OF_CELL_CELL_ADHESION	23/244	332/12801	2.14441e-05	IL12B/EBI3/WNT4/IL1A/SERPINE2/RIPK2/BMP2/CD70/CD83/IL7R/CD80/TNFSF9/RUNX1/MAP3K8/ICAM1/IL2RA/CCL19/SELE/JAG1/ICOSLG/SRC/SDC4/NFKBIZ
2	GOBP_RESPONSE_TO_TUMOR_NECROSIS_FACTOR	20/244	256/12801	2.14441e-05	CCL20/TRAF1/CD40/GBP2/SFRP1/TNFRSF4/CD70/NUB1/TNFSF9/TNFRSF18/NFKB1/LTB/ICAM1/CCL19/NKX3-1/CCL1/SELE/BIRC3/TNFAIP3/CD58
2	GOBP_LEUKOCYTE_CELL_CELL_ADHESION	21/244	281/12801	2.14441e-05	IL12B/EBI3/IL1A/RIPK2/CD70/CD83/IL7R/CD80/TNFSF9/RUNX1/MAP3K8/ICAM1/IL2RA/CCL19/OLR1/SELE/ICOSLG/SRC/TNIP1/SDC4/NFKBIZ
2	GOBP_POSITIVE_REGULATION_OF_CELL_ADHESION	23/244	337/12801	2.53402e-05	IL12B/PDGFB/EBI3/WNT4/IL1A/SFRP1/RIPK2/CD70/CD83/IL7R/CD80/TNFSF9/TNFRSF18/RUNX1/MAP3K8/ICAM1/IL2RA/CCL19/SELE/ICOSLG/SRC/SDC4/NFKBIZ
2	GOBP_POSITIVE_REGULATION_OF_CELL_CELL_ADHESION	18/244	218/12801	3.68106e-05	IL12B/EBI3/IL1A/RIPK2/CD70/CD83/IL7R/CD80/TNFSF9/RUNX1/MAP3K8/ICAM1/IL2RA/CCL19/SELE/ICOSLG/SRC/NFKBIZ
2	GOBP_POSITIVE_REGULATION_OF_CELL_ACTIVATION	20/244	268/12801	3.74105e-05	IL12B/EBI3/CD40/IL1A/RIPK2/TNFRSF4/CD70/CD83/IL7R/CD80/PLEK/TNFSF9/RUNX1/MAP3K8/IL2RA/CCL19/BCL2/ICOSLG/SRC/NFKBIZ
2	GOBP_POSITIVE_REGULATION_OF_LEUKOCYTE_PROLIFERATION	13/244	113/12801	3.83556e-05	IL12B/EBI3/CD40/IL1A/RIPK2/TNFRSF4/CD70/CD80/TNFSF9/IL2RA/CCL19/BCL2/ICOSLG
2	GOBP_RESPONSE_TO_INTERLEUKIN_1	16/244	175/12801	3.83556e-05	CCL20/CD40/IL1A/GBP2/SFRP1/RIPK2/MAP3K8/NFKB1/ICAM1/CCL19/NKX3-1/CCL1/SELE/IRAK2/SRC/SOX9
2	GOBP_REGULATION_OF_T_CELL_ACTIVATION	19/244	253/12801	5.93715e-05	IL12B/EBI3/IL1A/RIPK2/CD70/CD83/IL7R/CD80/TNFSF9/TNFRSF18/RUNX1/MAP3K8/IL2RA/CCL19/ICOSLG/SRC/CYP26B1/SDC4/NFKBIZ
2	GOBP_EXTRINSIC_APOPTOTIC_SIGNALING_PATHWAY	16/244	186/12801	8.01332e-05	TRAF1/IL1A/BCL2A1/SFRP1/P2RX7/BCL2L11/BMP5/BCL2L1/SCRT2/CD70/CFLAR/INHBA/ICAM1/TNFAIP3/BCL2/SRC
2	GOBP_TISSUE_REMODELING	13/244	129/12801	0.000154051	DLL4/IL12B/IL1A/SFRP1/P2RX7/RUNX1/ELF3/PPARGC1B/TNFAIP3/JAG1/SRC/GPR55/SPP1
2	GOBP_POSITIVE_REGULATION_OF_T_CELL_PROLIFERATION	10/244	75/12801	0.000205685	IL12B/EBI3/IL1A/RIPK2/CD70/CD80/TNFSF9/IL2RA/CCL19/ICOSLG
2	GOBP_CELLULAR_RESPONSE_TO_ORGANIC_CYCLIC_COMPOUND	24/244	420/12801	0.00021672	PDGFB/CYP7B1/INSIG1/TNC/SFRP1/P2RX7/BCL2L11/BMP2/CFLAR/PIM1/INHBA/RUNX1/NFKB1/ICAM1/NKX3-1/HEY1/PPARGC1B/FOXO1/SMAD1/SRC/WT1/PAQR8/SPP1/P2RX4
2	GOBP_REGULATION_OF_LEUKOCYTE_DIFFERENTIATION	17/244	228/12801	0.000221824	IL12B/SFRP1/RIPK2/CD83/IL7R/CD80/TNFSF9/INHBA/TNFRSF18/PGLYRP2/RUNX1/IL2RA/CCL19/PPARGC1B/GPR55/CYP26B1/NFKBIZ
2	GOBP_ADAPTIVE_IMMUNE_RESPONSE	20/244	308/12801	0.000225251	BATF/IL12B/LAMP3/EBI3/CD40/IL18R1/RIPK2/CD70/IL7R/CD80/NFKB2/ICAM1/CCL19/TNFAIP3/JAG1/ICOSLG/RNF19B/MCOLN2/RFTN1/NFKBIZ
2	GOBP_REGULATION_OF_T_CELL_DIFFERENTIATION	12/244	116/12801	0.000250615	IL12B/RIPK2/CD83/IL7R/CD80/TNFSF9/TNFRSF18/RUNX1/IL2RA/CCL19/CYP26B1/NFKBIZ
2	GOBP_REGULATION_OF_LEUKOCYTE_PROLIFERATION	15/244	183/12801	0.000255207	IL12B/EBI3/CD40/IL1A/RIPK2/TNFRSF4/CD70/CD80/TNFSF9/IL2RA/CCL19/TNFAIP3/BCL2/ICOSLG/SDC4
2	GOBP_LEUKOCYTE_PROLIFERATION	17/244	234/12801	0.00025979	IL12B/EBI3/WNT4/CD40/IL1A/RIPK2/TNFRSF4/CD70/IL7R/CD80/TNFSF9/IL2RA/CCL19/TNFAIP3/BCL2/ICOSLG/SDC4
2	GOBP_UROGENITAL_SYSTEM_DEVELOPMENT	17/244	234/12801	0.00025979	PDGFB/WNT4/CYP7B1/TNC/SFRP1/BCL2L11/BMP2/CFLAR/NKX3-1/JAG1/SMAD1/BCL2/WT1/SOX9/BMPER/CYP26B1/SDC4
2	GOBP_ADAPTIVE_IMMUNE_RESPONSE_BASED_ON_SOMATIC_RECOMBINATION_OF_IMMUNE_RECEPTORS_BUILT_FROM_IMMUNOGLOBULIN_SUPERFAMILY_DOMAINS	16/244	209/12801	0.00025979	BATF/IL12B/EBI3/CD40/IL18R1/RIPK2/CD70/IL7R/CD80/NFKB2/ICAM1/CCL19/TNFAIP3/JAG1/RFTN1/NFKBIZ
2	GOBP_RESPONSE_TO_INTERFERON_GAMMA	14/244	162/12801	0.000263872	IL12B/IRF8/CCL20/CD40/GBP2/NUB1/SOCS3/ICAM1/CCL19/CCL1/KYNU/CIITA/MT2A/CD58
2	GOBP_SEMI_LUNAR_VALVE_DEVELOPMENT	7/244	34/12801	0.000286732	DLL4/BMP2/HEY1/JAG1/EFNA1/ROBO1/SOX9
2	GOMF_RECEPTOR_REGULATOR_ACTIVITY	19/244	292/12801	0.000308071	IL12B/PDGFB/EBI3/WNT4/CCL20/IL1A/FGF18/BMP5/BMP2/CD70/TNFSF9/IL32/INHBA/LTB/CCL19/CCL1/JAG1/MACC1/SPP1
2	GOBP_NOTCH_SIGNALING_PATHWAY	13/244	144/12801	0.000332698	DLL4/CHAC1/BMP2/ELF3/IL2RA/HEY1/JAG1/SRC/PRAG1/ROBO1/TSPAN15/SOX9/PERP
2	GOBP_RESPONSE_TO_BACTERIUM	23/244	410/12801	0.000332698	IL12B/SOD2/IRF8/CCL20/CD40/IL1A/GBP2/RIPK2/PLAC8/PTGIR/BMP2/IL7R/CD80/PGLYRP2/NFKB2/NFKB1/ICAM1/BAIAP2L1/MAPKBP1/SELE/TNFAIP3/IRAK2/SRC
2	GOBP_REGULATION_OF_HEMOPOIESIS	20/244	324/12801	0.000346828	IL12B/SFRP1/RIPK2/CD83/IL7R/CD80/TNFSF9/INHBA/TNFRSF18/PGLYRP2/RUNX1/IL2RA/MEIS2/CCL19/PPARGC1B/JAG1/GPR55/CYP26B1/ACVR2A/NFKBIZ
2	PID_CD40_PATHWAY	7/202	28/9446	0.00035568	TRAF1/CD40/BCL2L1/STAT5A/NFKB1/BIRC3/TNFAIP3
2	GOBP_SENSORY_ORGAN_DEVELOPMENT	21/244	354/12801	0.000359197	DLL4/INSIG1/LRIG1/BCL2L11/BMP2/RCN1/KCNQ4/INHBA/PBX4/MEIS2/FJX1/HPN/JAG1/BCL2/WT1/SOX9/BMPER/CYP26B1/SDC4/ECE1/ACHE
2	GOBP_CD4_POSITIVE_ALPHA_BETA_T_CELL_DIFFERENTIATION	9/244	67/12801	0.000384706	BATF/IL12B/IL18R1/RIPK2/CD83/CD80/RUNX1/CCL19/NFKBIZ
2	GOBP_POSITIVE_REGULATION_OF_LYMPHOCYTE_DIFFERENTIATION	10/244	85/12801	0.000384706	IL12B/RIPK2/CD83/IL7R/CD80/TNFSF9/RUNX1/IL2RA/CCL19/NFKBIZ
2	GOBP_MESONEPHROS_DEVELOPMENT	9/244	68/12801	0.000423243	WNT4/SFRP1/BMP2/SMAD1/BCL2/WT1/SOX9/BMPER/SDC4
2	REACTOME_NUCLEOTIDE_BINDING_DOMAIN_LEUCINE_RICH_REPEAT_CONTAINING_RECEPTOR_NLR_SIGNALING_PATHWAYS	9/202	56/9446	0.000493974	P2RX7/RIPK2/BCL2L1/NFKB2/NFKB1/BIRC3/TNFAIP3/BCL2/IRAK2
2	GOBP_ALPHA_BETA_T_CELL_DIFFERENTIATION	10/244	89/12801	0.000557654	BATF/IL12B/IL18R1/RIPK2/CD83/CD80/RUNX1/CCL19/BCL2/NFKBIZ
2	GOBP_REGULATION_OF_EXTRINSIC_APOPTOTIC_SIGNALING_PATHWAY	12/244	131/12801	0.000568322	TRAF1/IL1A/SFRP1/BMP5/BCL2L1/SCRT2/CFLAR/INHBA/ICAM1/TNFAIP3/BCL2/SRC
2	GOBP_T_CELL_PROLIFERATION	13/244	154/12801	0.000568322	IL12B/EBI3/WNT4/IL1A/RIPK2/TNFRSF4/CD70/CD80/TNFSF9/IL2RA/CCL19/ICOSLG/SDC4
2	GOBP_MUSCLE_CELL_DIFFERENTIATION	17/244	255/12801	0.000568322	PDGFB/SOD2/WNT4/BMP2/CFLAR/POPDC2/OLFM2/BARX2/EHD1/KDM6B/HEY1/BCL2/WT1/SOX9/CYP26B1/CTNNA2/TMOD2
2	GOBP_POSITIVE_REGULATION_OF_ALPHA_BETA_T_CELL_ACTIVATION	8/244	55/12801	0.000622491	IL12B/EBI3/RIPK2/CD83/CD80/RUNX1/CCL19/NFKBIZ
2	GOBP_EXTERNAL_ENCAPSULATING_STRUCTURE_ORGANIZATION	18/244	287/12801	0.000682034	PDGFB/TNC/BMP2/CFLAR/ITGB8/ICAM5/RUNX1/PTX3/NFKB2/ELF3/ICAM1/COL5A3/NTNG1/HPN/WT1/SOX9/ADAMTS15/SPP1
2	GOBP_EPITHELIAL_CELL_PROLIFERATION	18/244	288/12801	0.000700678	DLL4/IL12B/PDGFB/CYP7B1/VASH2/SFRP1/BMP5/BMP2/STAT5A/CFLAR/NR4A1/NKX3-1/HPN/TNFAIP3/ROBO1/SOX9/BMPER/ACVR2A
2	GOBP_POSITIVE_REGULATION_OF_CYTOKINE_PRODUCTION	20/244	348/12801	0.000764063	IL12B/EBI3/IRF8/CD40/IL1A/IL18R1/P2RX7/RIPK2/CLEC9A/CD83/CD80/RUNX1/NFKB2/NFKB1/LTB/CCL19/CCL1/MCOLN2/POU2F2/CD58
2	GOBP_POSITIVE_REGULATION_OF_CD4_POSITIVE_ALPHA_BETA_T_CELL_DIFFERENTIATION	6/244	28/12801	0.000785502	IL12B/RIPK2/CD83/CD80/CCL19/NFKBIZ
2	GOBP_POSITIVE_REGULATION_OF_EPITHELIAL_CELL_PROLIFERATION	12/244	138/12801	0.000810073	PDGFB/CYP7B1/VASH2/SFRP1/BMP5/BMP2/STAT5A/CFLAR/NR4A1/HPN/TNFAIP3/SOX9
2	GOBP_POSITIVE_REGULATION_OF_ALPHA_BETA_T_CELL_DIFFERENTIATION	7/244	42/12801	0.000810073	IL12B/RIPK2/CD83/CD80/RUNX1/CCL19/NFKBIZ
2	GOBP_KIDNEY_EPITHELIUM_DEVELOPMENT	10/244	96/12801	0.000869311	WNT4/SFRP1/BMP2/JAG1/SMAD1/BCL2/WT1/SOX9/BMPER/SDC4
2	GOBP_CELL_FATE_COMMITMENT	13/244	163/12801	0.000869311	BATF/DLL4/IL12B/WNT4/SFRP1/BMP2/KDM6B/JAG1/SMAD1/BCL2/WT1/SOX9/CYP26B1
2	GOBP_EAR_DEVELOPMENT	12/244	140/12801	0.000887204	INSIG1/LRIG1/BCL2L11/BMP2/KCNQ4/HPN/JAG1/BCL2/SOX9/BMPER/SDC4/ECE1
2	GOBP_REGULATION_OF_TISSUE_REMODELING	8/244	60/12801	0.000993664	IL12B/SFRP1/P2RX7/RUNX1/PPARGC1B/TNFAIP3/SRC/SPP1
2	GOBP_PROTEIN_KINASE_B_SIGNALING	14/244	191/12801	0.00100974	PDGFB/CD40/FGF18/PLK3/CD80/CCL19/NKX3-1/PIK3C2B/PIK3R5/RHOG/SRC/SOX9/HIP1/P2RX4
2	GOBP_NEGATIVE_REGULATION_OF_CELL_DIFFERENTIATION	23/244	454/12801	0.00108514	PDGFB/WNT4/INSIG1/SFRP1/BMP5/BMP2/SPRY4/INHBA/PGLYRP2/RUNX1/ABCG1/MEIS2/JDP2/DACT3/HPN/HEY1/JAG1/EFNA1/FOXO1/SOX9/GPR55/CRIM1/SPP1
2	GOBP_ALPHA_BETA_T_CELL_ACTIVATION	11/244	121/12801	0.00108514	BATF/IL12B/EBI3/IL18R1/RIPK2/CD83/CD80/RUNX1/CCL19/BCL2/NFKBIZ
2	GOBP_CD4_POSITIVE_ALPHA_BETA_T_CELL_ACTIVATION	9/244	80/12801	0.00110949	BATF/IL12B/IL18R1/RIPK2/CD83/CD80/RUNX1/CCL19/NFKBIZ
2	GOBP_REGULATION_OF_CD4_POSITIVE_ALPHA_BETA_T_CELL_DIFFERENTIATION	7/244	45/12801	0.00110949	IL12B/RIPK2/CD83/CD80/RUNX1/CCL19/NFKBIZ
2	GOBP_POSITIVE_REGULATION_OF_ERK1_AND_ERK2_CASCADE	12/244	145/12801	0.00112401	PDGFB/CCL20/FGF18/RIPK2/BMP2/CFLAR/ICAM1/CCL19/CCL1/SRC/GPR55/BMPER
2	GOBP_OSSIFICATION	18/244	305/12801	0.00114628	WNT4/TNC/FGF18/SFRP1/P2RX7/BMP5/BMP2/RUNX1/PPARGC1B/JAG1/SMAD1/BCL2/SOX9/ACVR2A/SRGN/CRIM1/ACHE/SPP1
2	GOBP_NEGATIVE_REGULATION_OF_STEROID_METABOLIC_PROCESS	5/244	19/12801	0.00114628	WNT4/INSIG1/BMP5/BMP2/NFKB1
2	GOBP_RESPONSE_TO_PROTOZOAN	5/244	19/12801	0.00114628	BATF/IL12B/IRF8/CD40/GBP2
2	GOBP_EPITHELIAL_TO_MESENCHYMAL_TRANSITION	11/244	125/12801	0.00132006	WNT4/BCL9L/SFRP1/BMP5/BMP2/DACT3/HPN/HEY1/JAG1/EFNA1/SOX9
2	GOBP_POSITIVE_REGULATION_OF_T_HELPER_CELL_DIFFERENTIATION	5/244	20/12801	0.00143929	IL12B/RIPK2/CD80/CCL19/NFKBIZ
2	GOBP_PROSTATE_GLAND_MORPHOGENESIS	5/244	20/12801	0.00143929	CYP7B1/TNC/SFRP1/NKX3-1/SOX9
2	GOBP_GLAND_DEVELOPMENT	18/244	313/12801	0.00150144	WNT4/CYP7B1/TNC/SERPINE2/SFRP1/BCL2L11/BMP2/STAT5A/CFLAR/ELF3/NKX3-1/HPN/TNFAIP3/BCL2/SRC/WT1/ROBO1/SOX9
2	GOBP_NEGATIVE_REGULATION_OF_EXTRINSIC_APOPTOTIC_SIGNALING_PATHWAY_VIA_DEATH_DOMAIN_RECEPTORS	6/244	33/12801	0.00153153	BMP5/BCL2L1/SCRT2/CFLAR/ICAM1/TNFAIP3
2	WP_NEOVASCULARISATION_PROCESSES	7/202	36/9446	0.00154911	DLL4/PDGFB/REL/NFKB2/NFKB1/JAG1/SMAD1
2	GOBP_NEGATIVE_REGULATION_OF_EXTRINSIC_APOPTOTIC_SIGNALING_PATHWAY	9/244	85/12801	0.00155713	IL1A/BMP5/BCL2L1/SCRT2/CFLAR/ICAM1/TNFAIP3/BCL2/SRC
2	GOBP_RESPONSE_TO_VITAMIN	8/244	66/12801	0.00157853	SOD2/CD40/TNC/SFRP1/PIM1/KYNU/CYP26B1/SPP1
2	PID_IL12_2PATHWAY	8/202	51/9446	0.00162354	IL12B/IL18R1/RIPK2/STAT5A/NFKB2/NFKB1/IL2RA/STAT4
2	NABA_SECRETED_FACTORS	15/202	189/9446	0.00162354	IL12B/PDGFB/EBI3/WNT4/CCL20/IL1A/FGF18/SFRP1/BMP5/BMP2/TNFSF9/INHBA/LTB/CCL19/CCL1
2	GOBP_REGULATION_OF_EXTRINSIC_APOPTOTIC_SIGNALING_PATHWAY_VIA_DEATH_DOMAIN_RECEPTORS	7/244	49/12801	0.00164221	SFRP1/BMP5/BCL2L1/SCRT2/CFLAR/ICAM1/TNFAIP3
2	GOBP_REGULATION_OF_NOTCH_SIGNALING_PATHWAY	9/244	86/12801	0.00164221	DLL4/CHAC1/ELF3/HEY1/JAG1/SRC/PRAG1/ROBO1/TSPAN15
2	GOBP_ERK1_AND_ERK2_CASCADE	15/244	232/12801	0.00166604	PDGFB/CCL20/FGF18/RIPK2/BMP2/CFLAR/SPRY4/ICAM1/CCL19/CCL1/SRC/SOX9/GPR55/BMPER/TNIP1
2	GOBP_POSITIVE_REGULATION_OF_CD4_POSITIVE_ALPHA_BETA_T_CELL_ACTIVATION	6/244	34/12801	0.00166604	IL12B/RIPK2/CD83/CD80/CCL19/NFKBIZ
2	GOBP_POSITIVE_REGULATION_OF_INTERLEUKIN_12_PRODUCTION	6/244	34/12801	0.00166604	IL12B/IRF8/CD40/RIPK2/LTB/CCL19
2	GOCC_EXTERNAL_SIDE_OF_PLASMA_MEMBRANE	14/244	207/12801	0.00181425	IL12B/EBI3/CD40/SERPINE2/TNFRSF4/CD83/IL7R/CD80/TNFRSF18/ABCG1/ICAM1/IL2RA/ICOSLG/ECE1
2	GOBP_POSITIVE_REGULATION_OF_HEMOPOIESIS	11/244	132/12801	0.00183573	IL12B/RIPK2/CD83/IL7R/CD80/TNFSF9/RUNX1/IL2RA/CCL19/PPARGC1B/NFKBIZ
2	GOBP_HEART_VALVE_DEVELOPMENT	7/244	51/12801	0.00196592	DLL4/BMP2/HEY1/JAG1/EFNA1/ROBO1/SOX9
2	WP_TNF_ALPHA_SIGNALING_PATHWAY	10/202	88/9446	0.00201969	TRAF1/BCL2L1/CFLAR/REL/MAP3K8/NFKB2/NFKB1/SELE/BIRC3/TNFAIP3
2	KEGG_JAK_STAT_SIGNALING_PATHWAY	11/202	110/9446	0.00209239	IL12B/BCL2L1/STAT5A/IL7R/SPRY4/SOCS3/PIM1/IL15RA/IL2RA/PIK3R5/STAT4
2	PID_IL23_PATHWAY	6/202	28/9446	0.00209239	IL12B/IL18R1/STAT5A/SOCS3/NFKB1/STAT4
2	REACTOME_INTERLEUKIN_4_AND_INTERLEUKIN_13_SIGNALING	10/202	91/9446	0.00209239	BATF/IL12B/IL1A/BCL2L1/CEBPD/SOCS3/PIM1/ICAM1/FOXO1/BCL2
2	WP_OSTEOBLAST_DIFFERENTIATION	10/202	92/9446	0.00213982	DLL4/WNT4/FGF18/BMP2/PIK3C2B/PIK3R5/HEY1/JAG1/SMAD1/SOX9
2	GOBP_REGULATION_OF_APOPTOTIC_SIGNALING_PATHWAY	17/244	296/12801	0.0021447	SOD2/WNT4/TRAF1/IL1A/SFRP1/BCL2L11/BMP5/BCL2L1/SCRT2/CFLAR/INHBA/ICAM1/NKX3-1/TNFAIP3/BDKRB2/BCL2/SRC
2	GOBP_INTERLEUKIN_12_PRODUCTION	7/244	52/12801	0.0021447	IL12B/IRF8/CD40/RIPK2/NFKB1/LTB/CCL19
2	GOBP_ENDOCARDIAL_CUSHION_DEVELOPMENT	6/244	36/12801	0.0021447	BMP5/BMP2/HEY1/JAG1/ROBO1/SOX9
2	GOBP_T_HELPER_1_TYPE_IMMUNE_RESPONSE	6/244	36/12801	0.0021447	IL12B/EBI3/IL18R1/RIPK2/CD80/CCL19
2	GOBP_CELLULAR_RESPONSE_TO_STEROID_HORMONE_STIMULUS	12/244	160/12801	0.00217786	CYP7B1/SFRP1/BCL2L11/CFLAR/RUNX1/ICAM1/NKX3-1/HEY1/PPARGC1B/FOXO1/SRC/PAQR8
2	GOBP_NEGATIVE_REGULATION_OF_ALCOHOL_BIOSYNTHETIC_PROCESS	4/244	12/12801	0.00217786	BMP5/BMP2/PLEK/NFKB1
2	GOBP_DEVELOPMENT_OF_PRIMARY_SEXUAL_CHARACTERISTICS	12/244	161/12801	0.00226608	WNT4/SFRP1/BCL2L11/INHBA/PTX3/ICAM1/NKX3-1/BCL2/SRC/WT1/SOX9/ACVR2A
2	GOBP_REGULATION_OF_T_HELPER_1_TYPE_IMMUNE_RESPONSE	5/244	23/12801	0.00231115	IL12B/IL18R1/RIPK2/CD80/CCL19
2	GOBP_SENSORY_PERCEPTION_OF_MECHANICAL_STIMULUS	10/244	114/12801	0.0023527	SERPINE2/LRIG1/KCNQ4/ICAM1/PHF24/HPN/EPS8L2/SLC52A3/CLIC5/P2RX4
2	GOBP_EXTRINSIC_APOPTOTIC_SIGNALING_PATHWAY_VIA_DEATH_DOMAIN_RECEPTORS	8/244	72/12801	0.0023919	SFRP1/BMP5/BCL2L1/SCRT2/CFLAR/ICAM1/TNFAIP3/BCL2
2	GOBP_MEMBRANE_DEPOLARIZATION	7/244	55/12801	0.0028389	P2RX7/SCN1B/BCL2/SRC/CACNA1E/P2RX4/ADORA2A
2	GOBP_MALE_SEX_DIFFERENTIATION	10/244	117/12801	0.0028389	WNT4/SFRP1/BCL2L11/INHBA/ICAM1/NKX3-1/BCL2/WT1/SOX9/ACVR2A
2	GOBP_MORPHOGENESIS_OF_A_BRANCHING_STRUCTURE	11/244	141/12801	0.0028562	DLL4/WNT4/TNC/SFRP1/BMP2/SOCS3/NKX3-1/BCL2/SRC/WT1/SOX9
2	NABA_MATRISOME_ASSOCIATED	23/202	425/9446	0.00294399	IL12B/PDGFB/EBI3/WNT4/CCL20/IL1A/FGF18/SERPINE2/SFRP1/BMP5/CLEC9A/BMP2/PLAT/TNFSF9/INHBA/LTB/CCL19/HMSD/CCL1/MEP1A/SDC4/ADAMTS15/PLXNA2
2	GOBP_MESENCHYME_DEVELOPMENT	14/244	221/12801	0.00303291	WNT4/BCL9L/SFRP1/BMP5/BMP2/DACT3/HPN/HEY1/JAG1/EFNA1/BCL2/WT1/ROBO1/SOX9
2	GOBP_DEVELOPMENT_OF_PRIMARY_FEMALE_SEXUAL_CHARACTERISTICS	8/244	75/12801	0.00303291	WNT4/SFRP1/INHBA/PTX3/ICAM1/BCL2/SRC/WT1
2	GOBP_REGULATION_OF_CD4_POSITIVE_ALPHA_BETA_T_CELL_ACTIVATION	7/244	56/12801	0.00303291	IL12B/RIPK2/CD83/CD80/RUNX1/CCL19/NFKBIZ
2	WP_THYMIC_STROMAL_LYMPHOPOIETIN_TSLP_SIGNALING_PATHWAY	7/202	45/9446	0.00313016	STAT5A/IL7R/NFKB2/NFKB1/IL2RA/SRC/STAT4
2	GOBP_AORTIC_VALVE_MORPHOGENESIS	5/244	25/12801	0.00321244	DLL4/JAG1/EFNA1/ROBO1/SOX9
2	GOBP_CELLULAR_RESPONSE_TO_HORMONE_STIMULUS	22/244	474/12801	0.00358652	EBI3/CYP7B1/INSIG1/TNC/SFRP1/BCL2L11/STAT5A/CFLAR/SOCS3/INHBA/RUNX1/NFKB1/ICAM1/NR4A1/NKX3-1/BAIAP2L1/HEY1/PPARGC1B/FOXO1/SRC/WT1/PAQR8
2	GOCC_SIDE_OF_MEMBRANE	19/244	376/12801	0.00358652	IL12B/EBI3/TRAF1/CD40/SERPINE2/TNFRSF4/CD83/IL7R/CD80/TNFRSF18/ABCG1/STYK1/ICAM1/IL2RA/GNG4/ICOSLG/SRC/HIP1/ECE1
2	GOBP_REGULATION_OF_ALPHA_BETA_T_CELL_DIFFERENTIATION	7/244	58/12801	0.00358652	IL12B/RIPK2/CD83/CD80/RUNX1/CCL19/NFKBIZ
2	GOBP_CELLULAR_RESPONSE_TO_ZINC_ION	4/244	14/12801	0.00358652	MT1F/MT1E/MT2A/P2RX4
2	GOBP_PLASMINOGEN_ACTIVATION	4/244	14/12801	0.00358652	SERPINE2/PLAT/RUNX1/HPN
2	GOBP_BLOOD_VESSEL_ENDOTHELIAL_CELL_MIGRATION	9/244	99/12801	0.00358652	DLL4/PDGFB/CD40/FGF18/STAT5A/NR4A1/EFNA1/ROBO1/P2RX4
2	GOMF_PROTEIN_HETERODIMERIZATION_ACTIVITY	13/244	199/12801	0.00358652	IL12B/PDGFB/TUBB2B/BCL2A1/BCL2L1/ATP1B1/ABTB2/ABCG1/NR4A1/BDKRB2/BCL2/IRAK2/HIP1
2	GOBP_POSITIVE_REGULATION_OF_INTERLEUKIN_2_PRODUCTION	5/244	26/12801	0.00358652	IL1A/RIPK2/CD83/CD80/RUNX1
2	GOBP_REGULATION_OF_HORMONE_METABOLIC_PROCESS	5/244	26/12801	0.00358652	WNT4/BMP5/BMP2/NFKB1/HPN
2	GOBP_ZYMOGEN_ACTIVATION	6/244	41/12801	0.00359837	SERPINE2/RIPK2/PLAT/RUNX1/HPN/PERP
2	GOBP_MUSCLE_STRUCTURE_DEVELOPMENT	21/244	445/12801	0.00379901	DLL4/PDGFB/SOD2/WNT4/BCL9L/BMP2/CFLAR/POPDC2/OLFM2/BARX2/EHD1/KDM6B/VGLL2/HEY1/JAG1/BCL2/WT1/SOX9/CYP26B1/CTNNA2/TMOD2
2	GOBP_REGULATION_OF_BONE_REMODELING	6/244	42/12801	0.00405672	SFRP1/P2RX7/PPARGC1B/TNFAIP3/SRC/SPP1
2	GOBP_REGULATION_OF_EPITHELIAL_TO_MESENCHYMAL_TRANSITION	8/244	81/12801	0.00443876	BCL9L/SFRP1/BMP5/BMP2/DACT3/HPN/JAG1/EFNA1
2	GOBP_T_CELL_ACTIVATION_INVOLVED_IN_IMMUNE_RESPONSE	8/244	81/12801	0.00443876	BATF/IL12B/IL18R1/RIPK2/CD80/ICAM1/CCL19/NFKBIZ
2	GOBP_RESPONSE_TO_MOLECULE_OF_BACTERIAL_ORIGIN	15/244	262/12801	0.00443876	IL12B/SOD2/IRF8/CD40/IL1A/RIPK2/PTGIR/CD80/NFKB2/NFKB1/ICAM1/SELE/TNFAIP3/IRAK2/SRC
2	GOBP_NEGATIVE_REGULATION_OF_LIPID_BIOSYNTHETIC_PROCESS	6/244	43/12801	0.00443876	PDGFB/WNT4/INSIG1/BMP5/BMP2/NFKB1
2	GOBP_T_CELL_DIFFERENTIATION_INVOLVED_IN_IMMUNE_RESPONSE	7/244	61/12801	0.00443876	BATF/IL12B/IL18R1/RIPK2/CD80/CCL19/NFKBIZ
2	GOBP_ACTIN_FILAMENT_ORGANIZATION	18/244	355/12801	0.00455462	WNT4/MARCKS/SFRP1/PLEK/CDC42EP5/ICAM1/XIRP1/BAIAP2L1/FCHSD2/PPARGC1B/SYNPO/BCL2/RHOG/SRC/HIP1/SDC4/CTNNA2/TMOD2
2	REACTOME_INFLAMMASOMES	5/202	21/9446	0.0045978	P2RX7/BCL2L1/NFKB2/NFKB1/BCL2
2	GOBP_MUSCLE_TISSUE_DEVELOPMENT	15/244	264/12801	0.0047222	DLL4/BCL9L/BMP5/BMP2/CFLAR/POPDC2/PIM1/RUNX1/KDM6B/VGLL2/SMAD1/BCL2/WT1/SOX9/CYP26B1
2	GOBP_EMBRYONIC_MORPHOGENESIS	20/244	424/12801	0.00513019	DLL4/WNT4/INSIG1/SFRP1/LRIG1/BCL2L11/BMP5/DUSP2/KCNQ4/SOCS3/INHBA/KDM6B/HPN/EFNA1/SMAD1/SOX9/CYP26B1/ACVR2A/SDC4/ECE1
2	GOBP_BLOOD_VESSEL_MORPHOGENESIS	21/244	459/12801	0.00533757	DLL4/IL12B/WNT4/VASH2/CD40/IL1A/FGF18/TNFAIP2/SFRP1/ITGB8/RUNX1/NR4A1/HEY1/TNFAIP3/JAG1/EFNA1/SMAD1/WT1/ROBO1/SHB/BMPER
2	GOBP_REGULATION_OF_ALPHA_BETA_T_CELL_ACTIVATION	8/244	84/12801	0.00542	IL12B/EBI3/RIPK2/CD83/CD80/RUNX1/CCL19/NFKBIZ
2	GOMF_RECEPTOR_SERINE_THREONINE_KINASE_BINDING	4/244	16/12801	0.00542	BMP5/BMP2/INHBA/SRC
2	GOBP_ENDOCARDIAL_CUSHION_MORPHOGENESIS	5/244	29/12801	0.00542	BMP5/BMP2/HEY1/ROBO1/SOX9
2	PID_ATF2_PATHWAY	7/202	50/9446	0.00559487	BCL2L1/SOCS3/JDP2/DUSP8/SELE/BCL2/ACHE
2	GOBP_RESPONSE_TO_REACTIVE_OXYGEN_SPECIES	12/244	184/12801	0.00577804	SOD2/PLK3/CFLAR/STK26/CCL19/GUCY1B1/KDM6B/PPARGC1B/TNFAIP3/FOXO1/BCL2/SRC
2	GOBP_BRANCHING_MORPHOGENESIS_OF_AN_EPITHELIAL_TUBE	9/244	108/12801	0.00587755	DLL4/WNT4/TNC/BMP2/NKX3-1/BCL2/SRC/WT1/SOX9
2	GOBP_MESENCHYMAL_CELL_DIFFERENTIATION	12/244	185/12801	0.00597909	WNT4/BCL9L/SFRP1/BMP5/BMP2/DACT3/HPN/HEY1/JAG1/EFNA1/BCL2/SOX9
2	GOBP_NEGATIVE_REGULATION_OF_EPITHELIAL_TO_MESENCHYMAL_TRANSITION	5/244	30/12801	0.00615163	SFRP1/BMP5/DACT3/HPN/EFNA1
2	GOBP_RESPONSE_TO_COPPER_ION	5/244	30/12801	0.00615163	IL1A/ICAM1/MT1F/MT1E/MT2A
2	GOBP_PROTEIN_PROCESSING	11/244	160/12801	0.00616831	CHAC1/SERPINE2/RIPK2/PLAT/RUNX1/HPN/CPM/SRC/PERP/ECE1/SRGN
2	GOBP_REGULATION_OF_CYSTEINE_TYPE_ENDOPEPTIDASE_ACTIVITY	12/244	187/12801	0.00616831	LAMP3/RIPK2/BCL2L11/CFLAR/NKX3-1/BIRC3/TNFAIP8/SRC/ROBO1/HIP1/PERP/ADORA2A
2	GOBP_POSITIVE_REGULATION_OF_MAPK_CASCADE	19/244	401/12801	0.00616831	PDGFB/CCL20/TRAF1/CD40/FGF18/RIPK2/BMP2/CFLAR/ICAM1/CCL19/CCL1/PIK3R5/EFNA1/IRAK2/SRC/ROBO1/GPR55/BMPER/TMEM106A
2	GOBP_FEMALE_SEX_DIFFERENTIATION	8/244	87/12801	0.00616831	WNT4/SFRP1/INHBA/PTX3/ICAM1/BCL2/SRC/WT1
2	GOBP_REGULATION_OF_OSSIFICATION	8/244	87/12801	0.00616831	WNT4/SFRP1/P2RX7/BMP2/BCL2/SOX9/ACVR2A/SRGN
2	GOBP_CELL_PROLIFERATION_INVOLVED_IN_KIDNEY_DEVELOPMENT	4/244	17/12801	0.00616831	PDGFB/BMP2/CFLAR/WT1
2	GOBP_PERICARDIUM_DEVELOPMENT	4/244	17/12801	0.00616831	DLL4/BMP5/BMP2/WT1
2	GOBP_REGULATION_OF_HORMONE_BIOSYNTHETIC_PROCESS	4/244	17/12801	0.00616831	WNT4/BMP5/BMP2/NFKB1
2	GOBP_RESPONSE_TO_NITRIC_OXIDE	4/244	17/12801	0.00616831	CFLAR/CCL19/GUCY1B1/FOXO1
2	GOBP_T_HELPER_1_CELL_DIFFERENTIATION	4/244	17/12801	0.00616831	IL18R1/RIPK2/CD80/CCL19
2	GOBP_NEGATIVE_REGULATION_OF_APOPTOTIC_SIGNALING_PATHWAY	12/244	188/12801	0.0062847	SOD2/WNT4/IL1A/BMP5/BCL2L1/SCRT2/CFLAR/ICAM1/TNFAIP3/BDKRB2/BCL2/SRC
2	GOBP_CIRCULATORY_SYSTEM_PROCESS	19/244	403/12801	0.00636258	C2CD4A/C2CD4B/DLL4/PDGFB/SOD2/GUCY1A1/SCN1B/POPDC2/SLC7A2/ATP1B1/SLC1A2/ICAM1/GUCY1B1/OLR1/BDKRB2/SRC/ECE1/P2RX4/ADORA2A
2	GOBP_RESPONSE_TO_STEROID_HORMONE	14/244	246/12801	0.00639695	CYP7B1/SFRP1/BCL2L11/CFLAR/RUNX1/ICAM1/NKX3-1/HEY1/PPARGC1B/FOXO1/BCL2/SRC/PAQR8/SPP1
2	GOBP_CELLULAR_RESPONSE_TO_BIOTIC_STIMULUS	12/244	191/12801	0.00706464	IL12B/IRF8/CD40/IL1A/RIPK2/BCL2L11/CD80/NFKB1/ICAM1/TNFAIP3/IRAK2/SRC
2	GOBP_NEGATIVE_REGULATION_OF_GROWTH	12/244	191/12801	0.00706464	SERPINE2/SFRP1/PLAC8/INHBA/DACT3/MT1F/GNG4/MT1E/BCL2/MT2A/WT1/SPP1
2	GOBP_REGULATION_OF_PEPTIDASE_ACTIVITY	16/244	311/12801	0.00728113	LAMP3/SERPINE2/RIPK2/BCL2L11/CFLAR/HMSD/NKX3-1/BIRC3/TNFAIP8/EFNA1/SRC/ROBO1/HIP1/PERP/CRIM1/ADORA2A
2	GOBP_SMOOTH_MUSCLE_CELL_DIFFERENTIATION	6/244	49/12801	0.00728113	PDGFB/SOD2/WNT4/OLFM2/HEY1/SOX9
2	GOBP_PROSTATE_GLAND_DEVELOPMENT	5/244	32/12801	0.00728113	CYP7B1/TNC/SFRP1/NKX3-1/SOX9
2	GOCC_INTRINSIC_COMPONENT_OF_PRESYNAPTIC_MEMBRANE	5/244	32/12801	0.00728113	SLC1A2/NTNG1/KCNA3/PCDH17/ADORA2A
2	GOBP_POSITIVE_REGULATION_OF_ACTIVATED_T_CELL_PROLIFERATION	4/244	18/12801	0.00728113	IL12B/TNFSF9/IL2RA/ICOSLG
2	WP_MIRNAS_INVOLVEMENT_IN_THE_IMMUNE_RESPONSE_IN_SEPSIS	6/202	37/9446	0.00745372	IL1A/MIR155HG/REL/NFKB2/NFKB1/ICAM1
2	GOBP_SEX_DIFFERENTIATION	12/244	194/12801	0.00781577	WNT4/SFRP1/BCL2L11/INHBA/PTX3/ICAM1/NKX3-1/BCL2/SRC/WT1/SOX9/ACVR2A
2	GOBP_CELLULAR_RESPONSE_TO_MOLECULE_OF_BACTERIAL_ORIGIN	11/244	167/12801	0.00795681	IL12B/IRF8/CD40/IL1A/RIPK2/CD80/NFKB1/ICAM1/TNFAIP3/IRAK2/SRC
2	GOBP_OSTEOBLAST_DIFFERENTIATION	11/244	167/12801	0.00795681	WNT4/TNC/SFRP1/BMP2/JAG1/SMAD1/SOX9/ACVR2A/CRIM1/ACHE/SPP1
2	GOBP_REGULATION_OF_STEROID_BIOSYNTHETIC_PROCESS	7/244	70/12801	0.00803346	WNT4/INSIG1/BMP5/BMP2/ABCG1/NFKB1/STARD4
2	REACTOME_HEMOSTASIS	23/202	463/9446	0.00814879	PDGFB/TUBB2B/SERPINE2/GUCY1A1/P2RX7/PTGIR/PLAT/TUBB2A/PLEK/ATP1B1/GUCY1B1/EHD1/OLR1/RAB27B/PIK3R5/SELE/GNG4/RHOG/SRC/SDC4/SRGN/CD58/P2RX4
2	GOBP_REGULATION_OF_VASCULAR_PERMEABILITY	5/244	33/12801	0.0081707	C2CD4A/C2CD4B/BDKRB2/SRC/ADORA2A
2	GOBP_VASCULAR_PROCESS_IN_CIRCULATORY_SYSTEM	11/244	168/12801	0.00820957	C2CD4A/C2CD4B/SOD2/GUCY1A1/SLC7A2/SLC1A2/ICAM1/BDKRB2/SRC/ECE1/ADORA2A
2	GOBP_REGULATION_OF_OSTEOBLAST_DIFFERENTIATION	8/244	93/12801	0.0083518	WNT4/SFRP1/BMP2/JAG1/SMAD1/SOX9/ACVR2A/CRIM1
2	GOBP_BONE_REMODELING	7/244	71/12801	0.0083518	SFRP1/P2RX7/PPARGC1B/TNFAIP3/SRC/GPR55/SPP1
2	GOBP_LEUKOCYTE_MIGRATION	17/244	350/12801	0.0083518	PDGFB/CYP7B1/CCL20/BMP5/ATP1B1/TNFRSF18/ICAM1/CCL19/CCL1/OLR1/SELE/RHOG/SRC/MCOLN2/SDC4/CD58/P2RX4
2	GOBP_BIOMINERALIZATION	9/244	117/12801	0.0083518	WNT4/P2RX7/BMP2/HEY1/FOXO1/SOX9/ACVR2A/SRGN/SPP1
2	GOBP_BONE_RESORPTION	6/244	51/12801	0.0083518	P2RX7/PPARGC1B/TNFAIP3/SRC/GPR55/SPP1
2	GOBP_INTERLEUKIN_2_PRODUCTION	6/244	51/12801	0.0083518	IL1A/RIPK2/CD83/CD80/RUNX1/TNFAIP3
2	GOBP_POSITIVE_REGULATION_OF_PEPTIDYL_TYROSINE_PHOSPHORYLATION	10/244	143/12801	0.00858538	IL12B/PDGFB/CD40/RIPK2/CD80/SOCS3/TNFRSF18/ICAM1/EFNA1/SRC
2	GOBP_REGULATION_OF_T_HELPER_CELL_DIFFERENTIATION	5/244	34/12801	0.00890478	IL12B/RIPK2/CD80/CCL19/NFKBIZ
2	GOBP_NEGATIVE_REGULATION_OF_SMALL_MOLECULE_METABOLIC_PROCESS	7/244	72/12801	0.00890979	WNT4/INSIG1/BMP5/BMP2/PLEK/NFKB1/SOX9
2	PID_DELTA_NP63_PATHWAY	6/202	39/9446	0.0091337	IL1A/CEBPD/RUNX1/BDKRB2/PERP/POU2F2
2	GOBP_CELLULAR_RESPONSE_TO_KETONE	7/244	73/12801	0.00952101	TNC/SFRP1/CFLAR/ICAM1/FOXO1/SRC/SPP1
2	GOBP_NEGATIVE_REGULATION_OF_CELLULAR_RESPONSE_TO_GROWTH_FACTOR_STIMULUS	7/244	73/12801	0.00952101	IL12B/WNT4/SFRP1/CFLAR/SPRY4/BMPER/CRIM1
2	GOBP_REGULATION_OF_BIOMINERALIZATION	7/244	73/12801	0.00952101	WNT4/P2RX7/BMP2/HEY1/SOX9/ACVR2A/SRGN
2	GOBP_REGULATION_OF_PEPTIDYL_TYROSINE_PHOSPHORYLATION	12/244	201/12801	0.00960305	IL12B/PDGFB/CD40/SFRP1/RIPK2/CD80/SOCS3/TNFRSF18/RAP2C/ICAM1/EFNA1/SRC
2	GOBP_LYMPHOCYTE_ACTIVATION_INVOLVED_IN_IMMUNE_RESPONSE	10/244	146/12801	0.00961776	BATF/IL12B/CD40/IL18R1/RIPK2/CD80/PGLYRP2/ICAM1/CCL19/NFKBIZ
2	GOBP_NEGATIVE_REGULATION_OF_RESPONSE_TO_EXTERNAL_STIMULUS	14/244	261/12801	0.00961776	IL12B/PDGFB/WNT4/SERPINE2/PLAT/SOCS3/NFKB1/IL2RA/MAPKBP1/TNFAIP3/ROBO1/CTNNA2/SPP1/ADORA2A
2	GOMF_GROWTH_FACTOR_ACTIVITY	8/244	96/12801	0.00961776	IL12B/PDGFB/FGF18/BMP5/BMP2/INHBA/JAG1/MACC1
2	GOBP_INTRACELLULAR_RECEPTOR_SIGNALING_PATHWAY	13/244	231/12801	0.00961776	CYP7B1/SFRP1/RIPK2/PIM1/RUNX1/NR4A1/NKX3-1/BIRC3/PPARGC1B/TNFAIP3/IRAK2/SRC/CYP26B1
2	GOBP_POSITIVE_REGULATION_OF_EXTRACELLULAR_MATRIX_ORGANIZATION	4/244	20/12801	0.00961776	BMP2/CFLAR/RUNX1/SOX9
2	GOBP_REGULATION_OF_MAP_KINASE_ACTIVITY	14/244	262/12801	0.00984048	PDGFB/CD40/FGF18/SFRP1/RIPK2/DUSP2/BMP2/SPRY4/CCL19/DUSP8/PIK3R5/IRAK2/SRC/ROBO1
2	GOBP_SIGNAL_TRANSDUCTION_IN_ABSENCE_OF_LIGAND	6/244	54/12801	0.0104967	IL1A/BCL2A1/BCL2L11/BCL2L1/INHBA/BCL2
2	REACTOME_PURINERGIC_SIGNALING_IN_LEISHMANIASIS_INFECTION	5/202	26/9446	0.0105277	IL1A/P2RX7/NFKB2/NFKB1/P2RX4
2	GOBP_CONNECTIVE_TISSUE_DEVELOPMENT	11/244	176/12801	0.0107063	PDGFB/FGF18/BMP5/BMP2/CFLAR/ITGB8/RUNX1/BARX2/SMAD1/WT1/SOX9
2	GOBP_ENDOTHELIAL_CELL_MIGRATION	11/244	177/12801	0.0111633	DLL4/PDGFB/CD40/FGF18/STAT5A/NR4A1/PTP4A3/EFNA1/ROBO1/BMPER/P2RX4
2	GOBP_NEPHRON_DEVELOPMENT	8/244	99/12801	0.0113474	PDGFB/WNT4/BMP2/CFLAR/JAG1/BCL2/WT1/SOX9
2	GOBP_NEGATIVE_REGULATION_OF_LIPID_METABOLIC_PROCESS	7/244	76/12801	0.0113474	PDGFB/WNT4/INSIG1/BMP5/BMP2/NFKB1/SOX9
2	BIOCARTA_TH1TH2_PATHWAY	4/202	15/9446	0.0119452	IL12B/CD40/IL18R1/IL2RA
2	GOBP_TRABECULA_MORPHOGENESIS	5/244	37/12801	0.0120351	DLL4/SFRP1/BMP5/HEY1/PPARGC1B
2	GOBP_POSITIVE_REGULATION_OF_PROTEIN_KINASE_B_SIGNALING	9/244	125/12801	0.0120351	PDGFB/FGF18/CD80/CCL19/PIK3R5/RHOG/SRC/HIP1/P2RX4
2	GOBP_REGULATION_OF_VASCULATURE_DEVELOPMENT	12/244	209/12801	0.01254	WNT4/VASH2/CD40/IL1A/FGF18/SFRP1/ITGB8/RUNX1/TNFAIP3/EFNA1/SMAD1/BMPER
2	GOBP_RESPONSE_TO_CORTICOSTEROID	8/244	101/12801	0.0126492	BCL2L11/CFLAR/ICAM1/HEY1/PPARGC1B/FOXO1/BCL2/SRC
2	WP_REGULATION_OF_TOLLLIKE_RECEPTOR_SIGNALING_PATHWAY	10/202	122/9446	0.0128394	IL12B/CD40/CD80/MAP3K8/NFKB2/NFKB1/PIK3R5/TNFAIP3/IRAK2/SPP1
2	REACTOME_INTERLEUKIN_10_SIGNALING	6/202	43/9446	0.0128394	IL12B/CCL20/IL1A/CD80/ICAM1/CCL19
2	WP_HEMATOPOIETIC_STEM_CELL_DIFFERENTIATION	6/202	43/9446	0.0128394	IL1A/STAT5A/IKZF1/PIM1/RUNX1/CIITA
2	GOBP_NEGATIVE_REGULATION_OF_CELL_ACTIVATION	10/244	153/12801	0.0128488	PDGFB/SERPINE2/SFRP1/CD80/INHBA/PGLYRP2/RUNX1/IL2RA/TNFAIP3/SDC4
2	GOBP_DEVELOPMENTAL_INDUCTION	4/244	22/12801	0.0130262	WNT4/BMP2/ROBO1/SOX9
2	GOBP_POSITIVE_REGULATION_OF_ANIMAL_ORGAN_MORPHOGENESIS	4/244	22/12801	0.0130262	WNT4/BMP2/ROBO1/SOX9
2	GOBP_POSITIVE_REGULATION_OF_CARTILAGE_DEVELOPMENT	4/244	22/12801	0.0130262	FGF18/BMP2/SMAD1/SOX9
2	GOBP_RESPONSE_TO_ZINC_ION	5/244	38/12801	0.013047	SOD2/MT1F/MT1E/MT2A/P2RX4
2	GOBP_SENSORY_PERCEPTION	15/244	304/12801	0.013047	DLL4/IL12B/SERPINE2/LRIG1/P2RX7/KCNQ4/ICAM1/PHF24/HPN/EPS8L2/SLC52A3/RGS16/CLIC5/P2RX4/ADORA2A
2	GOBP_DORSAL_AORTA_DEVELOPMENT	3/244	10/12801	0.013047	DLL4/NKX3-1/HEY1
2	GOBP_GLUCOCORTICOID_BIOSYNTHETIC_PROCESS	3/244	10/12801	0.013047	WNT4/BMP5/BMP2
2	GOBP_REGULATION_OF_T_HELPER_1_CELL_DIFFERENTIATION	3/244	10/12801	0.013047	RIPK2/CD80/CCL19
2	GOMF_BMP_RECEPTOR_BINDING	3/244	10/12801	0.013047	BMP5/BMP2/SRC
2	WP_DIFFERENTIATION_OF_WHITE_AND_BROWN_ADIPOCYTE	4/202	16/9446	0.0132281	PLAC8/BMP2/PPARGC1B/SMAD1
2	KEGG_PATHWAYS_IN_CANCER	16/202	279/9446	0.0132281	PDGFB/WNT4/TRAF1/FGF18/BCL2L1/BMP2/STAT5A/RUNX1/NFKB2/NFKB1/NKX3-1/PIK3R5/BIRC3/FOXO1/BCL2/CTNNA2
2	KEGG_APOPTOSIS	8/202	81/9446	0.0132281	IL1A/BCL2L1/CFLAR/NFKB1/PIK3R5/BIRC3/BCL2/IRAK2
2	GOBP_TISSUE_MIGRATION	13/244	243/12801	0.013762	DLL4/PDGFB/CD40/FGF18/STAT5A/NR4A1/PTP4A3/EFNA1/SRC/ROBO1/SOX9/BMPER/P2RX4
2	GOBP_METANEPHROS_DEVELOPMENT	6/244	58/12801	0.0138405	PDGFB/WNT4/NKX3-1/BCL2/WT1/SOX9
2	GOBP_MESENCHYME_MORPHOGENESIS	5/244	39/12801	0.0141518	BMP5/BMP2/HEY1/ROBO1/SOX9
2	GOCC_PLASMA_MEMBRANE_PROTEIN_COMPLEX	17/244	374/12801	0.0143513	TRAF1/CD40/IL18R1/SCN1B/BMP2/CFLAR/KCNQ4/ITGB8/ATP1B1/OLFM2/IL2RA/KCNA3/GNG4/ACVR2A/CTNNA2/SSPN/CACNA1E
2	GOBP_VASODILATION	4/244	23/12801	0.0146309	SOD2/GUCY1A1/BDKRB2/ADORA2A
2	GOBP_WOUND_HEALING	17/244	375/12801	0.0146309	PDGFB/WNT4/CD40/TNC/IL1A/SERPINE2/P2RX7/PLAT/CFLAR/PLEK/EHD1/PIK3R5/TNFAIP3/SRC/SDC4/P2RX4/ADORA2A
2	GOBP_LIPID_EXPORT_FROM_CELL	6/244	59/12801	0.0147083	INHBA/SLC1A2/NKX3-1/SPP1/P2RX4/ADORA2A
2	GOBP_REGULATION_OF_BONE_MINERALIZATION	6/244	59/12801	0.0147083	WNT4/P2RX7/BMP2/SOX9/ACVR2A/SRGN
2	GOBP_POSITIVE_REGULATION_OF_CYTOSKELETON_ORGANIZATION	11/244	186/12801	0.0147427	WNT4/SFRP1/P2RX7/PLEK/CDC42EP5/ICAM1/BAIAP2L1/FCHSD2/SYNPO/SDC4/CTNNA2
2	GOBP_CELLULAR_RESPONSE_TO_REACTIVE_OXYGEN_SPECIES	9/244	132/12801	0.015854	SOD2/CFLAR/STK26/GUCY1B1/KDM6B/PPARGC1B/TNFAIP3/FOXO1/SRC
2	GOBP_PLACENTA_DEVELOPMENT	8/244	107/12801	0.0159506	PDGFB/VASH2/BMP5/ITGB8/SOCS3/PLAC1/HEY1/SPP1
2	GOBP_ALDEHYDE_BIOSYNTHETIC_PROCESS	3/244	11/12801	0.0159506	WNT4/BMP5/BMP2
2	GOBP_HEART_VALVE_FORMATION	3/244	11/12801	0.0159506	HEY1/EFNA1/SOX9
2	GOBP_NOTCH_SIGNALING_INVOLVED_IN_HEART_DEVELOPMENT	3/244	11/12801	0.0159506	DLL4/HEY1/JAG1
2	GOBP_REGULATION_OF_HEPATOCYTE_PROLIFERATION	3/244	11/12801	0.0159506	CFLAR/HPN/TNFAIP3
2	GOBP_REGULATION_OF_KILLING_OF_CELLS_OF_OTHER_ORGANISM	3/244	11/12801	0.0159506	P2RX7/BCL2L11/BCL2L1
2	GOBP_REGULATION_OF_PLASMINOGEN_ACTIVATION	3/244	11/12801	0.0159506	SERPINE2/RUNX1/HPN
2	GOBP_RESPONSE_TO_INTERLEUKIN_18	3/244	11/12801	0.0159506	PDGFB/IL18R1/RIPK2
2	GOBP_SEX_DETERMINATION	3/244	11/12801	0.0159506	WNT4/WT1/SOX9
2	GOBP_STRESS_RESPONSE_TO_METAL_ION	3/244	11/12801	0.0159506	MT1F/MT1E/MT2A
2	GOBP_CELL_SURFACE_RECEPTOR_SIGNALING_PATHWAY_INVOLVED_IN_HEART_DEVELOPMENT	4/244	24/12801	0.0159506	DLL4/BMP2/HEY1/JAG1
2	GOBP_METANEPHRIC_NEPHRON_DEVELOPMENT	4/244	24/12801	0.0159506	PDGFB/WNT4/WT1/SOX9
2	GOBP_REGULATION_OF_INFLAMMATORY_RESPONSE	13/244	250/12801	0.0160343	C2CD4A/C2CD4B/IL12B/SOCS3/PGLYRP2/NFKB1/IL2RA/CCL1/SELE/BIRC3/TNFAIP3/TNIP1/NFKBIZ
2	GOBP_OVARIAN_FOLLICLE_DEVELOPMENT	5/244	41/12801	0.0161146	INHBA/PTX3/ICAM1/BCL2/SRC
2	GOBP_REGULATION_OF_ALCOHOL_BIOSYNTHETIC_PROCESS	6/244	61/12801	0.016179	WNT4/BMP5/BMP2/PLEK/ABCG1/NFKB1
2	GOBP_DEFENSE_RESPONSE_TO_BACTERIUM	9/244	134/12801	0.0163402	IL12B/IRF8/CCL20/GBP2/RIPK2/PLAC8/IL7R/PGLYRP2/MAPKBP1
2	GOBP_RESPONSE_TO_TOXIC_SUBSTANCE	10/244	162/12801	0.0166549	SOD2/SCN1B/SNN/PIM1/ABTB2/MT1F/KDM6B/MT1E/BCL2/MT2A
2	GOBP_TISSUE_MORPHOGENESIS	20/244	489/12801	0.0169225	DLL4/WNT4/CYP7B1/TNC/SFRP1/BMP5/BMP2/SOCS3/INHBA/NKX3-1/KDM6B/HEY1/JAG1/SMAD1/BCL2/SRC/WT1/ROBO1/SOX9/SDC4
2	GOBP_PROTEIN_MATURATION	12/244	222/12801	0.0173688	CHAC1/SERPINE2/RIPK2/PLAT/RUNX1/HPN/CPM/SRC/TSPAN15/PERP/ECE1/SRGN
2	GOMF_TUMOR_NECROSIS_FACTOR_RECEPTOR_SUPERFAMILY_BINDING	5/244	42/12801	0.0175228	TRAF1/CD70/CFLAR/TNFSF9/LTB
2	GOBP_CARDIAC_EPITHELIAL_TO_MESENCHYMAL_TRANSITION	4/244	25/12801	0.0178684	BMP2/HEY1/JAG1/EFNA1
2	GOBP_PLACENTA_BLOOD_VESSEL_DEVELOPMENT	4/244	25/12801	0.0178684	VASH2/ITGB8/SOCS3/HEY1
2	PID_EPO_PATHWAY	5/202	31/9446	0.0182835	BCL2L1/STAT5A/SOCS3/NFKB1/BCL2
2	GOBP_RESPONSE_TO_WOUNDING	19/244	458/12801	0.0186307	PDGFB/WNT4/CD40/TNC/IL1A/SERPINE2/P2RX7/PLAT/CFLAR/PLEK/EHD1/PIK3R5/TNFAIP3/BCL2/SRC/SDC4/SPP1/P2RX4/ADORA2A
2	GOBP_T_CELL_MEDIATED_IMMUNITY	7/244	86/12801	0.0186828	IL12B/IL18R1/CD70/IL7R/ICAM1/JAG1/RFTN1
2	GOBP_CELLULAR_RESPONSE_TO_CORTICOSTEROID_STIMULUS	5/244	43/12801	0.0189251	BCL2L11/CFLAR/ICAM1/HEY1/FOXO1
2	GOBP_LYMPHOCYTE_COSTIMULATION	5/244	43/12801	0.0189251	CD80/MAP3K8/CCL19/ICOSLG/SRC
2	GOMF_PROTEIN_KINASE_C_BINDING	5/244	43/12801	0.0189251	MARCKS/PLEK/DACT3/SRC/SDC4
2	GOBP_GLOMERULAR_MESANGIUM_DEVELOPMENT	3/244	12/12801	0.0190615	PDGFB/CFLAR/WT1
2	GOBP_PLATELET_DERIVED_GROWTH_FACTOR_RECEPTOR_BETA_SIGNALING_PATHWAY	3/244	12/12801	0.0190615	PDGFB/SRC/HIP1
2	GOBP_POSITIVE_REGULATION_OF_STEROID_BIOSYNTHETIC_PROCESS	3/244	12/12801	0.0190615	WNT4/ABCG1/STARD4
2	GOBP_POSITIVE_REGULATION_OF_T_HELPER_1_TYPE_IMMUNE_RESPONSE	3/244	12/12801	0.0190615	IL12B/IL18R1/RIPK2
2	GOBP_REGULATION_OF_CELL_PROLIFERATION_INVOLVED_IN_KIDNEY_DEVELOPMENT	3/244	12/12801	0.0190615	PDGFB/CFLAR/WT1
2	GOBP_INTERFERON_GAMMA_PRODUCTION	7/244	87/12801	0.0191433	IL12B/EBI3/IRF8/IL18R1/RIPK2/INHBA/PGLYRP2
2	GOBP_ODONTOGENESIS	7/244	87/12801	0.0191433	TNC/BCL2L11/BMP2/INHBA/FOXO1/SRC/PERP
2	GOBP_REGULATION_OF_GROWTH	20/244	498/12801	0.0194931	SERPINE2/SFRP1/BCL2L11/PLAC8/STAT5A/SOCS3/PIM1/INHBA/RUNX1/DACT3/MT1F/HPN/SLC23A2/GNG4/MT1E/BCL2/MT2A/WT1/RFTN1/SPP1
2	GOBP_INSULIN_LIKE_GROWTH_FACTOR_RECEPTOR_SIGNALING_PATHWAY	4/244	26/12801	0.0194931	BMP5/BMP2/NKX3-1/CRIM1
2	GOBP_RESPONSE_TO_VITAMIN_D	4/244	26/12801	0.0194931	TNC/SFRP1/PIM1/SPP1
2	GOBP_AORTA_DEVELOPMENT	5/244	44/12801	0.0197722	DLL4/NKX3-1/HEY1/JAG1/ROBO1
2	GOBP_GLOMERULUS_DEVELOPMENT	5/244	44/12801	0.0197722	PDGFB/CFLAR/JAG1/BCL2/WT1
2	GOBP_MESONEPHRIC_TUBULE_MORPHOGENESIS	5/244	44/12801	0.0197722	WNT4/BMP2/BCL2/WT1/SOX9
2	GOBP_POSITIVE_REGULATION_OF_NOTCH_SIGNALING_PATHWAY	5/244	44/12801	0.0197722	DLL4/ELF3/JAG1/SRC/ROBO1
2	GOBP_REGULATION_OF_STEROID_METABOLIC_PROCESS	7/244	88/12801	0.0197722	WNT4/INSIG1/BMP5/BMP2/ABCG1/NFKB1/STARD4
2	GOBP_POSITIVE_REGULATION_OF_NF_KAPPAB_TRANSCRIPTION_FACTOR_ACTIVITY	9/244	140/12801	0.0197722	TRAF1/CD40/IL18R1/RIPK2/CFLAR/NFKB2/NFKB1/ICAM1/IRAK2
2	REACTOME_SIGNALING_BY_PDGF	6/202	48/9446	0.0198366	PDGFB/STAT5A/PLAT/COL5A3/SRC/SPP1
2	GOBP_RENAL_TUBULE_DEVELOPMENT	6/244	65/12801	0.0198387	WNT4/BMP2/JAG1/BCL2/WT1/SOX9
2	GOMF_CYTOKINE_RECEPTOR_ACTIVITY	6/244	65/12801	0.0198387	IL12B/EBI3/IL18R1/IL7R/IL15RA/IL2RA
2	REACTOME_TNFR2_NON_CANONICAL_NF_KB_PATHWAY	8/202	88/9446	0.0210911	CD40/TNFRSF4/CD70/TNFSF9/TNFRSF18/NFKB2/LTB/BIRC3
2	KEGG_CELL_ADHESION_MOLECULES_CAMS	8/202	89/9446	0.0211446	CD40/CD80/ITGB8/ICAM1/SELE/ICOSLG/SDC4/CD58
2	PID_HIV_NEF_PATHWAY	5/202	33/9446	0.0211446	TRAF1/CFLAR/NFKB1/BIRC3/BCL2
2	WP_VITAMIN_B12_METABOLISM	5/202	33/9446	0.0211446	SOD2/PLAT/NFKB2/NFKB1/ICAM1
2	GOBP_MUSCLE_CELL_PROLIFERATION	9/244	142/12801	0.0214623	IL12B/PDGFB/SOD2/PTGIR/CFLAR/PIM1/RUNX1/TNFAIP3/SMAD1
2	GOBP_ENDOTHELIAL_CELL_PROLIFERATION	8/244	115/12801	0.0214623	DLL4/IL12B/PDGFB/VASH2/BMP2/STAT5A/NR4A1/BMPER
2	GOBP_NEGATIVE_REGULATION_OF_OSSIFICATION	4/244	27/12801	0.0214623	SFRP1/BCL2/SOX9/SRGN
2	GOMF_TUMOR_NECROSIS_FACTOR_RECEPTOR_BINDING	4/244	27/12801	0.0214623	TRAF1/CD70/TNFSF9/LTB
2	GOBP_MULTICELLULAR_ORGANISMAL_HOMEOSTASIS	16/244	363/12801	0.0216862	IL1A/IL18R1/P2RX7/PLAC8/KDM6B/PPARGC1B/TNFAIP3/FOXO1/BCL2/SRC/SOX9/GPR55/CYP26B1/ACHE/SPP1/P2RX4
2	GOBP_TERTIARY_ALCOHOL_METABOLIC_PROCESS	3/244	13/12801	0.0225907	WNT4/BMP5/BMP2
2	GOBP_REGULATION_OF_ADAPTIVE_IMMUNE_RESPONSE	9/244	144/12801	0.0229162	IL12B/CD40/IL18R1/RIPK2/IL7R/CD80/CCL19/TNFAIP3/NFKBIZ
2	GOBP_RESPONSE_TO_KETONE	9/244	144/12801	0.0229162	TNC/SFRP1/CFLAR/ICAM1/CCL19/NKX3-1/FOXO1/SRC/SPP1
2	GOBP_TUMOR_NECROSIS_FACTOR_MEDIATED_SIGNALING_PATHWAY	9/244	144/12801	0.0229162	TRAF1/CD40/TNFRSF4/CD70/TNFSF9/TNFRSF18/LTB/BIRC3/TNFAIP3
2	GOBP_POSITIVE_REGULATION_OF_BLOOD_VESSEL_ENDOTHELIAL_CELL_MIGRATION	5/244	46/12801	0.0229162	PDGFB/CD40/FGF18/STAT5A/P2RX4
2	GOBP_POSITIVE_REGULATION_OF_VASCULATURE_DEVELOPMENT	8/244	117/12801	0.0230902	VASH2/CD40/IL1A/FGF18/ITGB8/RUNX1/SMAD1/BMPER
2	GOBP_RESPONSE_TO_BMP	8/244	117/12801	0.0230902	SFRP1/BMP5/BMP2/SMAD1/SOX9/BMPER/ACVR2A/CRIM1
2	PID_NFAT_3PATHWAY	6/202	51/9446	0.0237713	BCL2L1/PIM1/MAP3K8/NR4A1/BCL2/RCAN2
2	REACTOME_TNFS_BIND_THEIR_PHYSIOLOGICAL_RECEPTORS	4/202	20/9446	0.0242355	TNFRSF4/CD70/TNFSF9/TNFRSF18
2	GOBP_POSITIVE_REGULATION_OF_OSTEOBLAST_DIFFERENTIATION	5/244	47/12801	0.0249149	WNT4/BMP2/JAG1/SMAD1/ACVR2A
2	GOBP_MYELOID_LEUKOCYTE_DIFFERENTIATION	10/244	175/12801	0.0249149	BATF/IL12B/SFRP1/ITGB8/INHBA/RUNX1/CCL19/PPARGC1B/SRC/GPR55
2	GOBP_PLATELET_DERIVED_GROWTH_FACTOR_RECEPTOR_SIGNALING_PATHWAY	5/244	48/12801	0.0270608	PDGFB/PTGIR/PLAT/SRC/HIP1
2	GOBP_POSITIVE_REGULATION_OF_REPRODUCTIVE_PROCESS	5/244	48/12801	0.0270608	WNT4/INHBA/SRC/WT1/SOX9
2	GOBP_CELLULAR_RESPONSE_TO_REACTIVE_NITROGEN_SPECIES	3/244	14/12801	0.0270608	CFLAR/GUCY1B1/FOXO1
2	GOBP_METANEPHRIC_EPITHELIUM_DEVELOPMENT	3/244	14/12801	0.0270608	WNT4/WT1/SOX9
2	WP_HAIR_FOLLICLE_DEVELOPMENT_CYTODIFFERENTIATION_PART_3_OF_3	6/202	53/9446	0.0277094	SFRP1/LRIG1/NFKB1/SMAD1/SOX9/PERP
2	GOBP_NEGATIVE_REGULATION_OF_LYMPHOCYTE_ACTIVATION	8/244	121/12801	0.0277989	SFRP1/CD80/INHBA/PGLYRP2/RUNX1/IL2RA/TNFAIP3/SDC4
2	BIOCARTA_IL2RB_PATHWAY	5/202	36/9446	0.0279008	STAT5A/CFLAR/SOCS3/IL2RA/BCL2
2	WP_FIBRIN_COMPLEMENT_RECEPTOR_3_SIGNALING_PATHWAY	5/202	36/9446	0.0279008	IL12B/PLAT/NFKB1/IRAK2/SRC
2	GOBP_HEART_DEVELOPMENT	17/244	410/12801	0.0282404	DLL4/PDGFB/BMP5/BMP2/POPDC2/PIM1/RUNX1/NKX3-1/KDM6B/HEY1/JAG1/EFNA1/SMAD1/WT1/ROBO1/SOX9/ECE1
2	GOBP_EPITHELIAL_TUBE_MORPHOGENESIS	12/244	241/12801	0.028538	DLL4/WNT4/TNC/SFRP1/BMP5/BMP2/NKX3-1/BCL2/SRC/WT1/SOX9/SDC4
2	GOBP_BIOLOGICAL_PROCESS_INVOLVED_IN_INTERACTION_WITH_HOST	10/244	179/12801	0.028538	BCL2L11/TNFRSF4/BCL2L1/CD80/PGLYRP2/PTX3/ICAM1/CIITA/SRC/TNIP1
2	GOBP_MYELOID_CELL_DIFFERENTIATION	15/244	341/12801	0.0286475	BATF/IL12B/IRF8/SFRP1/IKZF1/ITGB8/INHBA/RUNX1/MEIS2/CCL19/PPARGC1B/JAG1/SRC/GPR55/ACVR2A
2	GOBP_PRI_MIRNA_TRANSCRIPTION_BY_RNA_POLYMERASE_II	5/244	49/12801	0.0286485	PDGFB/BMP2/SMAD1/WT1/SOX9
2	GOBP_REGULATION_OF_PHOSPHATIDYLINOSITOL_3_KINASE_ACTIVITY	5/244	49/12801	0.0286485	PDGFB/SOCS3/CCL19/PIK3R5/SRC
2	GOBP_REGULATION_OF_PROTEIN_MATURATION	5/244	49/12801	0.0286485	CHAC1/SERPINE2/RUNX1/HPN/SRC
2	GOBP_NEGATIVE_REGULATION_OF_IMMUNE_SYSTEM_PROCESS	14/244	308/12801	0.0289926	IL12B/SFRP1/BMP5/IL7R/CD80/UBASH3A/INHBA/PGLYRP2/RUNX1/IL2RA/TNFAIP3/SOX9/GPR55/SDC4
2	GOBP_NEGATIVE_REGULATION_OF_EPITHELIAL_CELL_PROLIFERATION	7/244	96/12801	0.0289926	DLL4/IL12B/SFRP1/NKX3-1/HPN/ROBO1/SOX9
2	GOBP_HORMONE_METABOLIC_PROCESS	8/244	123/12801	0.0296848	WNT4/BMP5/BMP2/NFKB1/HPN/CYP26B1/ECE1/SPP1
2	BIOCARTA_BLYMPHOCYTE_PATHWAY	3/202	10/9446	0.0298634	CD40/CD80/ICAM1
2	WP_PI3KAKT_SIGNALING_PATHWAY	14/202	253/9446	0.0298634	PDGFB/TNC/FGF18/BCL2L11/BCL2L1/IL7R/ITGB8/NFKB1/IL2RA/PIK3R5/GNG4/EFNA1/BCL2/SPP1
2	GOBP_NEGATIVE_REGULATION_OF_INTRACELLULAR_SIGNAL_TRANSDUCTION	17/244	415/12801	0.0307795	SOD2/SERPINE2/SFRP1/P2RX7/DUSP2/BCL2L1/PLEK/SPRY4/DUSP8/MAPKBP1/TNFAIP3/EFNA1/FOXO1/BDKRB2/BCL2/SRC/TNIP1
2	GOBP_PATHWAY_RESTRICTED_SMAD_PROTEIN_PHOSPHORYLATION	5/244	50/12801	0.0307795	BMP5/BMP2/INHBA/BMPER/ACVR2A
2	GOBP_OLEFINIC_COMPOUND_BIOSYNTHETIC_PROCESS	3/244	15/12801	0.0314472	WNT4/BMP5/BMP2
2	GOBP_REGULATION_OF_INSULIN_LIKE_GROWTH_FACTOR_RECEPTOR_SIGNALING_PATHWAY	3/244	15/12801	0.0314472	BMP5/BMP2/NKX3-1
2	GOBP_REGULATION_OF_KETONE_BIOSYNTHETIC_PROCESS	3/244	15/12801	0.0314472	WNT4/BMP5/BMP2
2	GOBP_REGULATION_OF_REPRODUCTIVE_PROCESS	7/244	98/12801	0.0316833	WNT4/SFRP1/INHBA/NKX3-1/SRC/WT1/SOX9
2	GOBP_EMBRYONIC_ORGAN_DEVELOPMENT	14/244	312/12801	0.0316833	PDGFB/TUBB2B/VASH2/INSIG1/LRIG1/BMP5/KCNQ4/SOCS3/PBX4/HPN/HEY1/EFNA1/SOX9/EN2
2	GOBP_POSITIVE_REGULATION_OF_BONE_MINERALIZATION	4/244	31/12801	0.0320262	WNT4/P2RX7/BMP2/ACVR2A
2	GOBP_HINDBRAIN_DEVELOPMENT	7/244	99/12801	0.0332177	SERPINE2/BMP5/SMAD1/BCL2/EN2/CTNNA2/PLXNA2
2	GOBP_POSITIVE_REGULATION_OF_PROTEOLYSIS	14/244	314/12801	0.0332177	RIPK2/BCL2L11/PLK3/CFLAR/NUB1/NKX3-1/HPN/EFNA1/SRC/ROBO1/HIP1/RNF19B/PERP/TNIP1
2	GOBP_STRIATED_MUSCLE_CELL_DIFFERENTIATION	10/244	185/12801	0.0339753	BMP2/CFLAR/POPDC2/BARX2/EHD1/KDM6B/BCL2/WT1/CYP26B1/TMOD2
2	WP_TCELL_ANTIGEN_RECEPTOR_TCR_SIGNALING_PATHWAY	7/202	77/9446	0.0346368	IL1A/RIPK2/CD83/REL/MAP3K8/NFKB1/IL15RA
2	PID_IL27_PATHWAY	4/202	23/9446	0.0346368	IL12B/EBI3/STAT5A/STAT4
2	WP_EBV_LMP1_SIGNALING	4/202	23/9446	0.0346368	CCL20/TRAF1/NFKB2/NFKB1
2	GOBP_NEGATIVE_REGULATION_OF_CELL_ADHESION	11/244	217/12801	0.0349919	TNC/SERPINE2/BMP2/CD80/SPRY4/RUNX1/IL2RA/JAG1/SRC/SDC4/PLXNA2
2	GOBP_NEPHRON_MORPHOGENESIS	5/244	52/12801	0.0351657	WNT4/BMP2/BCL2/WT1/SOX9
2	GOBP_REGULATION_OF_CELL_KILLING	6/244	75/12801	0.0351657	IL12B/P2RX7/BCL2L11/BCL2L1/IL7R/ICAM1
2	GOBP_POSITIVE_REGULATION_OF_NITRIC_OXIDE_METABOLIC_PROCESS	4/244	32/12801	0.0351907	PTX3/ICAM1/TMEM106A/P2RX4
2	GOBP_I_KAPPAB_KINASE_NF_KAPPAB_SIGNALING	12/244	250/12801	0.0353837	TRAF1/CD40/RIPK2/CFLAR/REL/CCL19/MAPKBP1/BIRC3/TNFAIP3/IRAK2/TNIP1/TMEM106A
2	GOBP_NEGATIVE_REGULATION_OF_PROTEOLYSIS	11/244	218/12801	0.0353837	LAMP3/CHAC1/SERPINE2/PLAT/HMSD/TNFAIP8/EFNA1/SRC/F8A1/CRIM1/ADORA2A
2	GOBP_POSITIVE_REGULATION_OF_DNA_BINDING_TRANSCRIPTION_FACTOR_ACTIVITY	11/244	218/12801	0.0353837	TRAF1/CD40/IL18R1/RIPK2/CFLAR/NFKB2/NFKB1/ICAM1/NKX3-1/PPARGC1B/IRAK2
2	GOBP_POSITIVE_REGULATION_OF_SECRETION	11/244	218/12801	0.0353837	IL1A/BMP2/INHBA/ABCG1/NKX3-1/RAB27B/SDC4/ACHE/SPP1/P2RX4/ADORA2A
2	GOBP_GLUCOCORTICOID_METABOLIC_PROCESS	3/244	16/12801	0.0358584	WNT4/BMP5/BMP2
2	GOBP_NEGATIVE_REGULATION_OF_TISSUE_REMODELING	3/244	16/12801	0.0358584	SFRP1/P2RX7/TNFAIP3
2	GOBP_PULMONARY_VALVE_MORPHOGENESIS	3/244	16/12801	0.0358584	HEY1/JAG1/ROBO1
2	GOBP_TRABECULA_FORMATION	3/244	16/12801	0.0358584	SFRP1/HEY1/PPARGC1B
2	GOBP_INTERFERON_GAMMA_MEDIATED_SIGNALING_PATHWAY	6/244	76/12801	0.0360858	IRF8/GBP2/SOCS3/ICAM1/CIITA/MT2A
2	GOBP_NEPHRON_EPITHELIUM_DEVELOPMENT	6/244	76/12801	0.0360858	WNT4/BMP2/JAG1/BCL2/WT1/SOX9
2	GOBP_POSITIVE_REGULATION_OF_REACTIVE_OXYGEN_SPECIES_METABOLIC_PROCESS	6/244	76/12801	0.0360858	PDGFB/SOD2/PTX3/ICAM1/TMEM106A/P2RX4
2	GOBP_RESPONSE_TO_NUTRIENT	8/244	129/12801	0.0361845	SOD2/CD40/TNC/SFRP1/PIM1/KYNU/CYP26B1/SPP1
2	GOCC_PLASMA_MEMBRANE_SIGNALING_RECEPTOR_COMPLEX	8/244	129/12801	0.0361845	TRAF1/CD40/IL18R1/BMP2/ITGB8/OLFM2/IL2RA/ACVR2A
2	GOBP_POSITIVE_REGULATION_OF_INTERFERON_GAMMA_PRODUCTION	5/244	53/12801	0.0362729	IL12B/EBI3/IRF8/IL18R1/RIPK2
2	WP_GLUCOCORTICOID_RECEPTOR_PATHWAY	6/202	58/9446	0.0368958	CCL20/PRRG4/NFKB2/BIRC3/TNFAIP3/SRGN
2	WP_APOPTOSIS	7/202	79/9446	0.0368958	TRAF1/BCL2L11/BCL2L1/CFLAR/NFKB1/BIRC3/BCL2
2	GOBP_REGULATION_OF_EPITHELIAL_CELL_MIGRATION	10/244	189/12801	0.0370216	DLL4/PDGFB/CD40/FGF18/STAT5A/EFNA1/SRC/SOX9/BMPER/P2RX4
2	GOMF_CYTOKINE_RECEPTOR_BINDING	10/244	189/12801	0.0370216	IL12B/CCL20/TRAF1/IL1A/CD70/CFLAR/TNFSF9/LTB/CCL19/CCL1
2	GOBP_REGULATION_OF_EXTRINSIC_APOPTOTIC_SIGNALING_PATHWAY_IN_ABSENCE_OF_LIGAND	4/244	33/12801	0.0371481	IL1A/BCL2L1/INHBA/BCL2
2	GOBP_RESPONSE_TO_INTERLEUKIN_6	4/244	33/12801	0.0371481	SOCS3/NFKB1/ICAM1/SRC
2	GOBP_ACTIN_FILAMENT_BUNDLE_ORGANIZATION	8/244	130/12801	0.0372021	WNT4/MARCKS/SFRP1/PLEK/BAIAP2L1/SYNPO/SRC/SDC4
2	WP_DNA_DAMAGE_RESPONSE_ONLY_ATM_DEPENDENT	8/202	102/9446	0.0372029	SOD2/WNT4/BCL2L11/NFKB2/NFKB1/PIK3C2B/PIK3R5/BCL2
2	WP_APOPTOSIS_MODULATION_AND_SIGNALING	7/202	81/9446	0.0387919	BCL2A1/BCL2L11/BCL2L1/CFLAR/NFKB1/BIRC3/BCL2
2	PID_IL2_STAT5_PATHWAY	4/202	25/9446	0.0387919	BCL2L1/STAT5A/IL2RA/BCL2
2	WP_IL7_SIGNALING_PATHWAY	4/202	25/9446	0.0387919	BCL2L1/STAT5A/IL7R/IL2RA
2	WP_INTERACTIONS_BETWEEN_IMMUNE_CELLS_AND_MICRORNAS_IN_TUMOR_MICROENVIRONMENT	4/202	25/9446	0.0387919	CD80/NFKB2/NFKB1/IL2RA
2	SA_PROGRAMMED_CELL_DEATH	3/202	12/9446	0.0387919	BCL2L11/BCL2L1/BCL2
2	WP_FGF23_SIGNALLING_IN_HYPOPHOSPHATEMIC_RICKETS_AND_RELATED_DISORDERS	3/202	12/9446	0.0387919	NFKB2/NFKB1/SPP1
2	WP_FOCAL_ADHESIONPI3KAKTMTORSIGNALING_PATHWAY	13/202	239/9446	0.0387919	PDGFB/TNC/FGF18/IL7R/ITGB8/COL5A3/IL2RA/PIK3C2B/PIK3R5/GNG4/EFNA1/FOXO1/SPP1
2	WP_ALLOGRAFT_REJECTION	6/202	61/9446	0.0387919	IL12B/CD40/IL1A/CD80/IL2RA/CCL19
2	WP_SELENIUM_MICRONUTRIENT_NETWORK	6/202	61/9446	0.0387919	SOD2/PLAT/NFKB2/NFKB1/ICAM1/KYNU
2	GOBP_CARTILAGE_DEVELOPMENT	8/244	131/12801	0.0388607	FGF18/BMP5/BMP2/ITGB8/RUNX1/BARX2/SMAD1/SOX9
2	REACTOME_PI3K_AKT_SIGNALING_IN_CANCER	7/202	83/9446	0.0394864	PDGFB/FGF18/CD80/NR4A1/FOXO1/RHOG/SRC
2	WP_BRAINDERIVED_NEUROTROPHIC_FACTOR_BDNF_SIGNALING_PATHWAY	9/202	131/9446	0.0394864	MARCKS/BCL2L11/BMP2/STAT5A/NFKB1/KCNA3/RHOG/SRC/SPP1
2	GOBP_CELLULAR_HORMONE_METABOLIC_PROCESS	6/244	78/12801	0.0394892	WNT4/BMP5/BMP2/CYP26B1/ECE1/SPP1
2	GOBP_REGULATION_OF_TUBE_SIZE	6/244	78/12801	0.0394892	SOD2/GUCY1A1/ICAM1/BDKRB2/ECE1/ADORA2A
2	GOBP_REGULATION_OF_FAT_CELL_DIFFERENTIATION	7/244	104/12801	0.0394892	INSIG1/SFRP1/BMP2/PIM1/JDP2/JAG1/FOXO1
2	GOBP_RESPONSE_TO_MECHANICAL_STIMULUS	9/244	161/12801	0.0394892	CD40/TNC/SERPINE2/NFKB1/MEIS2/PHF24/HPN/SRC/SOX9
2	GOBP_ACTIVATED_T_CELL_PROLIFERATION	4/244	34/12801	0.0394892	IL12B/TNFSF9/IL2RA/ICOSLG
2	GOBP_NEGATIVE_REGULATION_OF_NOTCH_SIGNALING_PATHWAY	4/244	34/12801	0.0394892	DLL4/CHAC1/HEY1/TSPAN15
2	GOBP_NEGATIVE_REGULATION_OF_SMOOTH_MUSCLE_CELL_PROLIFERATION	4/244	34/12801	0.0394892	IL12B/SOD2/PTGIR/TNFAIP3
2	GOBP_CELLULAR_RESPONSE_TO_COPPER_ION	3/244	17/12801	0.0394892	MT1F/MT1E/MT2A
2	GOBP_CELLULAR_RESPONSE_TO_VITAMIN_D	3/244	17/12801	0.0394892	TNC/SFRP1/PIM1
2	GOBP_CHOLESTEROL_STORAGE	3/244	17/12801	0.0394892	ABCG1/EHD1/STARD4
2	GOBP_LIVER_MORPHOGENESIS	3/244	17/12801	0.0394892	CFLAR/HPN/TNFAIP3
2	GOBP_POSITIVE_REGULATION_OF_ALPHA_BETA_T_CELL_PROLIFERATION	3/244	17/12801	0.0394892	IL12B/EBI3/RIPK2
2	GOBP_REGULATION_OF_OSTEOBLAST_PROLIFERATION	3/244	17/12801	0.0394892	SFRP1/BMP2/BCL2
2	GOBP_RESPONSE_TO_GONADOTROPIN	3/244	17/12801	0.0394892	INHBA/ICAM1/WT1
2	GOBP_RESPONSE_TO_EXTRACELLULAR_STIMULUS	15/244	360/12801	0.0395156	SOD2/WNT4/CD40/TNC/SFRP1/STK26/PIM1/ICAM1/PIK3C2B/KYNU/FOXO1/BCL2/SRC/CYP26B1/SPP1
2	GOMF_DNA_BINDING_TRANSCRIPTION_ACTIVATOR_ACTIVITY	14/244	325/12801	0.0395156	BATF/REL/CEBPD/RUNX1/NFKB2/NFKB1/ELF3/NR4A1/MEIS2/BARX2/FOXO1/SMAD1/WT1/SOX9
2	GOBP_POSITIVE_REGULATION_OF_ACTIN_FILAMENT_BUNDLE_ASSEMBLY	5/244	55/12801	0.0396419	WNT4/SFRP1/PLEK/SYNPO/SDC4
2	GOBP_MAMMARY_GLAND_DEVELOPMENT	7/244	105/12801	0.0399222	WNT4/BCL2L11/STAT5A/ELF3/SRC/ROBO1/SOX9
2	GOBP_RESPONSE_TO_FIBROBLAST_GROWTH_FACTOR	7/244	105/12801	0.0399222	DLL4/WNT4/TNC/FGF18/SFRP1/SPRY4/NR4A1
2	GOBP_POSITIVE_REGULATION_OF_LIPID_LOCALIZATION	6/244	79/12801	0.0399222	NFKB1/NKX3-1/EHD1/SPP1/P2RX4/ADORA2A
2	GOBP_CELLULAR_RESPONSE_TO_EXTERNAL_STIMULUS	12/244	258/12801	0.0401809	WNT4/CD40/TNC/SFRP1/STK26/PIM1/NFKB1/ICAM1/PIK3C2B/FOXO1/BCL2/SOX9
2	GOBP_SENSORY_ORGAN_MORPHOGENESIS	9/244	163/12801	0.0407369	INSIG1/LRIG1/KCNQ4/FJX1/HPN/JAG1/BCL2/SOX9/CYP26B1
2	GOBP_LYMPHOCYTE_MEDIATED_IMMUNITY	10/244	194/12801	0.0409392	BATF/IL12B/CD40/IL18R1/CD70/IL7R/ICAM1/JAG1/RNF19B/RFTN1
2	GOBP_REGULATION_OF_ACTIN_FILAMENT_ORGANIZATION	11/244	226/12801	0.0409392	WNT4/SFRP1/PLEK/CDC42EP5/ICAM1/BAIAP2L1/FCHSD2/SYNPO/SDC4/CTNNA2/TMOD2
2	GOBP_NEGATIVE_REGULATION_OF_RESPONSE_TO_WOUNDING	5/244	56/12801	0.0417171	PDGFB/WNT4/SERPINE2/PLAT/SPP1
2	GOBP_OOGENESIS	5/244	56/12801	0.0417171	WNT4/PTX3/BCL2/SRC/PAQR8
2	GOBP_REGULATION_OF_LEUKOCYTE_MIGRATION	9/244	164/12801	0.041776	CCL20/BMP5/TNFRSF18/ICAM1/CCL19/CCL1/SELE/RHOG/P2RX4
2	GOBP_TRANSMEMBRANE_RECEPTOR_PROTEIN_SERINE_THREONINE_KINASE_SIGNALING_PATHWAY	12/244	260/12801	0.0418001	BCL9L/SFRP1/CGN/BMP5/BMP2/ITGB8/INHBA/SMAD1/SRC/BMPER/ACVR2A/CRIM1
2	GOBP_LABYRINTHINE_LAYER_DEVELOPMENT	4/244	35/12801	0.0418001	VASH2/BMP5/SOCS3/HEY1
2	GOBP_POSITIVE_REGULATION_OF_PATHWAY_RESTRICTED_SMAD_PROTEIN_PHOSPHORYLATION	4/244	35/12801	0.0418001	BMP5/BMP2/INHBA/ACVR2A
2	REACTOME_PLATELET_HOMEOSTASIS	6/202	63/9446	0.0435333	GUCY1A1/P2RX7/PTGIR/GUCY1B1/GNG4/P2RX4
2	GOBP_METANEPHRIC_NEPHRON_MORPHOGENESIS	3/244	18/12801	0.0440098	WNT4/WT1/SOX9
2	GOBP_PHARYNGEAL_SYSTEM_DEVELOPMENT	3/244	18/12801	0.0440098	BMP5/NKX3-1/PLXNA2
2	GOBP_PURINERGIC_NUCLEOTIDE_RECEPTOR_SIGNALING_PATHWAY	3/244	18/12801	0.0440098	P2RX7/P2RX4/ADORA2A
2	GOBP_REGULATION_OF_PLATELET_DERIVED_GROWTH_FACTOR_RECEPTOR_SIGNALING_PATHWAY	3/244	18/12801	0.0440098	PTGIR/SRC/HIP1
2	GOBP_B_CELL_ACTIVATION	10/244	198/12801	0.0452677	BATF/CD40/SFRP1/TNFRSF4/CD70/IL7R/INHBA/TNFAIP3/BCL2/ICOSLG
2	GOBP_POSITIVE_REGULATION_OF_MAP_KINASE_ACTIVITY	10/244	198/12801	0.0452677	PDGFB/CD40/FGF18/RIPK2/BMP2/CCL19/PIK3R5/IRAK2/SRC/ROBO1
2	GOBP_POSITIVE_REGULATION_OF_BIOMINERALIZATION	4/244	36/12801	0.0452677	WNT4/P2RX7/BMP2/ACVR2A
2	GOBP_POSITIVE_REGULATION_OF_OSSIFICATION	4/244	36/12801	0.0452677	WNT4/P2RX7/BMP2/ACVR2A
2	GOMF_TETRAPYRROLE_BINDING	6/244	82/12801	0.0453665	CYP7B1/GUCY1A1/GUCY1B1/FLVCR2/SRC/CYP26B1
2	REACTOME_INTEGRIN_CELL_SURFACE_INTERACTIONS	6/202	64/9446	0.0456753	TNC/ITGB8/ICAM5/ICAM1/COL5A3/SPP1
2	WP_REGULATORY_CIRCUITS_OF_THE_STAT3_SIGNALING_PATHWAY	6/202	64/9446	0.0456753	DUSP2/IL7R/SOCS3/IL15RA/IL2RA/SRC
2	PID_IL12_STAT4_PATHWAY	4/202	27/9446	0.0458674	IL18R1/CD80/IL2RA/STAT4
2	GOBP_POSITIVE_REGULATION_OF_MUSCLE_CELL_DIFFERENTIATION	5/244	58/12801	0.0465892	SOD2/OLFM2/BCL2/CYP26B1/CTNNA2
2	KEGG_TOLL_LIKE_RECEPTOR_SIGNALING_PATHWAY	7/202	87/9446	0.0473295	IL12B/CD40/CD80/MAP3K8/NFKB1/PIK3R5/SPP1
2	WP_FOLATE_METABOLISM	5/202	45/9446	0.0475068	SOD2/PLAT/NFKB2/NFKB1/ICAM1
2	WP_TOLLLIKE_RECEPTOR_SIGNALING_PATHWAY	7/202	88/9446	0.0475068	IL12B/CD40/CD80/MAP3K8/NFKB1/PIK3R5/SPP1
2	WP_NUCLEAR_RECEPTORS_METAPATHWAY	12/202	221/9446	0.0475068	IL12B/PDGFB/CCL20/PRRG4/NFKB2/CBR3/SLC2A6/BIRC3/TNFAIP3/FOXO1/SRC/SRGN
2	BIOCARTA_DEATH_PATHWAY	4/202	28/9446	0.0475068	CFLAR/NFKB1/BIRC3/BCL2
2	KEGG_INTESTINAL_IMMUNE_NETWORK_FOR_IGA_PRODUCTION	4/202	28/9446	0.0475068	CD40/CD80/IL15RA/ICOSLG
2	WP_LUNG_FIBROSIS	5/202	46/9446	0.0475068	IL12B/PDGFB/PTX3/MT2A/SPP1
2	BIOCARTA_CD40_PATHWAY	3/202	14/9446	0.0475068	CD40/NFKB1/TNFAIP3
2	WP_MAMMALIAN_DISORDER_OF_SEXUAL_DEVELOPMENT	3/202	14/9446	0.0475068	WNT4/WT1/SOX9
2	WP_NOTCH1_REGULATION_OF_HUMAN_ENDOTHELIAL_CELL_CALCIFICATION	3/202	14/9446	0.0475068	DLL4/PLAT/JAG1
2	WP_PLATELETMEDIATED_INTERACTIONS_WITH_VASCULAR_AND_CIRCULATING_CELLS	3/202	14/9446	0.0475068	CD40/ICAM1/SELE
2	GOBP_RESPONSE_TO_PEPTIDE	16/244	407/12801	0.047595	CD40/INSIG1/RIPK2/BCL2L11/STAT5A/CFLAR/SOCS3/NFKB1/ICAM1/NR4A1/BAIAP2L1/TNFAIP3/JAG1/FOXO1/SRC/STAT4
2	GOBP_CARDIAC_CHAMBER_MORPHOGENESIS	6/244	83/12801	0.047595	DLL4/BMP5/BMP2/HEY1/JAG1/ROBO1
2	GOBP_ENDOCRINE_SYSTEM_DEVELOPMENT	6/244	83/12801	0.047595	WNT4/BMP5/BMP2/FOXO1/WT1/SOX9
2	GOBP_REGULATION_OF_ENDOTHELIAL_CELL_MIGRATION	8/244	139/12801	0.048436	DLL4/PDGFB/CD40/FGF18/STAT5A/EFNA1/BMPER/P2RX4
2	GOBP_DIVALENT_INORGANIC_CATION_HOMEOSTASIS	14/244	336/12801	0.048436	CD40/P2RX7/PTGIR/ATP1B1/CCL19/CCL1/MT1F/MT1E/BDKRB2/BCL2/MT2A/GPR55/MCOLN2/P2RX4
2	GOBP_AMEBOIDAL_TYPE_CELL_MIGRATION	14/244	337/12801	0.048436	DLL4/PDGFB/CD40/FGF18/STAT5A/NR4A1/PTP4A3/EFNA1/SRC/ROBO1/SOX9/BMPER/SDC4/P2RX4
2	GOBP_ATRIOVENTRICULAR_VALVE_DEVELOPMENT	3/244	19/12801	0.048436	BMP2/HEY1/EFNA1
2	GOBP_BLOOD_VESSEL_ENDOTHELIAL_CELL_PROLIFERATION_INVOLVED_IN_SPROUTING_ANGIOGENESIS	3/244	19/12801	0.048436	DLL4/IL12B/BMPER
2	GOBP_C21_STEROID_HORMONE_BIOSYNTHETIC_PROCESS	3/244	19/12801	0.048436	WNT4/BMP5/BMP2
2	GOBP_CD4_POSITIVE_OR_CD8_POSITIVE_ALPHA_BETA_T_CELL_LINEAGE_COMMITMENT	3/244	19/12801	0.048436	BATF/IL12B/BCL2
2	GOBP_MESODERMAL_CELL_DIFFERENTIATION	3/244	19/12801	0.048436	INHBA/KDM6B/SMAD1
2	GOBP_POSITIVE_REGULATION_OF_STEROID_METABOLIC_PROCESS	3/244	19/12801	0.048436	WNT4/ABCG1/STARD4
2	GOBP_REGULATION_OF_ANIMAL_ORGAN_FORMATION	3/244	19/12801	0.048436	BMP2/WT1/ROBO1
2	GOBP_RENAL_SYSTEM_VASCULATURE_DEVELOPMENT	3/244	19/12801	0.048436	PDGFB/CFLAR/WT1
2	GOBP_RESPONSE_TO_MURAMYL_DIPEPTIDE	3/244	19/12801	0.048436	RIPK2/TNFAIP3/JAG1
2	GOMF_VITAMIN_TRANSMEMBRANE_TRANSPORTER_ACTIVITY	3/244	19/12801	0.048436	SLC2A6/SLC23A2/SLC52A3
2	GOBP_REGULATION_OF_MUSCLE_CELL_DIFFERENTIATION	7/244	111/12801	0.0485415	PDGFB/SOD2/BMP2/OLFM2/BCL2/CYP26B1/CTNNA2
2	GOBP_STEROID_BIOSYNTHETIC_PROCESS	8/244	140/12801	0.0488615	WNT4/CYP7B1/INSIG1/BMP5/BMP2/ABCG1/NFKB1/STARD4
3	REACTOME_INTERFERON_SIGNALING	40/181	170/9446	3.10293e-30	IFIT2/IFIT1/RSAD2/GBP4/HERC5/MX2/IFIT3/USP18/ISG20/GBP7/TRIM25/TRIM22/DDX58/IFNB1/GBP1/GBP3/TRIM38/TRIM31/ISG15/TRIM5/OAS1/IFITM3/OASL/RNASEL/IFI35/XAF1/IFITM1/IFITM2/SAMHD1/GBP5/EIF2AK2/OAS2/TRIM14/OAS3/MX1/UBE2L6/STAT1/FCGR1B/UBA7/FCGR1A
3	GOBP_DEFENSE_RESPONSE_TO_VIRUS	42/230	208/12801	4.44503e-29	CXCL10/IFIT2/IFIT1/RSAD2/MLKL/IFI44L/HERC5/CXCL9/MX2/IFIT3/ISG20/TLR3/IFI16/AIM2/TRIM22/DDX58/RTP4/IFNB1/GBP1/GBP3/IL27/ISG15/TRIM5/OAS1/APOBEC3G/IFIH1/IFITM3/NT5C3A/OASL/RNASEL/CGAS/IFITM1/IFITM2/SAMHD1/PARP9/EIF2AK2/OAS2/OAS3/APOBEC3A/MX1/PLSCR1/STAT1
3	GOBP_RESPONSE_TO_VIRUS	45/230	286/12801	9.51365e-27	CXCL10/IFIT2/IFIT1/RSAD2/MLKL/IFI44L/HERC5/CXCL9/MX2/IFIT3/ISG20/TLR3/IFI16/AIM2/TRIM22/DDX58/RTP4/IFNB1/GBP1/GBP3/IL27/ISG15/TRIM5/IFI44/OAS1/APOBEC3G/IFIH1/IFITM3/NT5C3A/OASL/RNASEL/CGAS/IFITM1/IFITM2/SAMHD1/PARP9/LGALS8/EIF2AK2/OAS2/OAS3/APOBEC3A/MX1/PLSCR1/STAT1/IL12A
3	GOBP_NEGATIVE_REGULATION_OF_VIRAL_PROCESS	24/230	71/12801	8.71456e-22	IFIT1/RSAD2/ISG20/TRIM25/IFI16/IFNB1/TRIM31/ISG15/TRIM5/OAS1/APOBEC3G/IFITM3/OASL/RNASEL/IFITM1/IFITM2/EIF2AK2/OAS2/TRIM14/OAS3/APOBEC3A/MX1/PLSCR1/STAT1
3	REACTOME_INTERFERON_ALPHA_BETA_SIGNALING	22/181	58/9446	5.27952e-21	IFIT2/IFIT1/RSAD2/MX2/IFIT3/USP18/ISG20/IFNB1/ISG15/OAS1/IFITM3/OASL/RNASEL/IFI35/XAF1/IFITM1/IFITM2/SAMHD1/OAS2/OAS3/MX1/STAT1
3	GOBP_NEGATIVE_REGULATION_OF_VIRAL_GENOME_REPLICATION	19/230	45/12801	3.55056e-19	IFIT1/RSAD2/ISG20/IFI16/IFNB1/ISG15/OAS1/APOBEC3G/IFITM3/OASL/RNASEL/IFITM1/IFITM2/EIF2AK2/OAS2/OAS3/APOBEC3A/MX1/PLSCR1
3	GOBP_REGULATION_OF_VIRAL_LIFE_CYCLE	26/230	120/12801	1.88303e-18	IFIT1/RSAD2/ISG20/TRIM25/IFI16/TRIM22/AXL/IFNB1/TRIM38/TRIM31/ISG15/TRIM5/OAS1/APOBEC3G/IFITM3/OASL/RNASEL/IFITM1/IFITM2/EIF2AK2/OAS2/TRIM14/OAS3/APOBEC3A/MX1/PLSCR1
3	GOBP_RESPONSE_TO_TYPE_I_INTERFERON	22/230	79/12801	5.2098e-18	IFIT2/IFIT1/RSAD2/MX2/IFIT3/USP18/ISG20/IFNB1/ISG15/OAS1/IFITM3/OASL/RNASEL/IFI35/XAF1/IFITM1/IFITM2/SAMHD1/OAS2/OAS3/MX1/STAT1
3	GOBP_REGULATION_OF_BIOLOGICAL_PROCESS_INVOLVED_IN_SYMBIOTIC_INTERACTION	27/230	164/12801	4.36819e-16	IFIT1/RSAD2/ISG20/TRIM25/IFI16/TRIM22/AXL/IFNB1/TRIM38/TRIM31/ISG15/TRIM5/OAS1/APOBEC3G/IFITM3/OASL/RNASEL/IFITM1/IFITM2/EIF2AK2/OAS2/TRIM14/OAS3/APOBEC3A/MX1/PLSCR1/STAT1
3	GOBP_REGULATION_OF_VIRAL_GENOME_REPLICATION	19/230	72/12801	5.59187e-15	IFIT1/RSAD2/ISG20/IFI16/IFNB1/ISG15/OAS1/APOBEC3G/IFITM3/OASL/RNASEL/IFITM1/IFITM2/EIF2AK2/OAS2/OAS3/APOBEC3A/MX1/PLSCR1
3	GOBP_RESPONSE_TO_INTERFERON_GAMMA	24/230	162/12801	3.77317e-13	GBP4/TLR3/GBP7/TRIM25/TRIM22/GBP1/GBP3/TRIM38/TRIM31/TRIM5/OAS1/IFITM3/OASL/IFITM1/IFITM2/PARP9/GBP5/PARP14/OAS2/OAS3/STAT1/FCGR1B/FCGR1A/CASP1
3	REACTOME_INTERFERON_GAMMA_SIGNALING	18/181	76/9446	6.27143e-13	GBP4/GBP7/TRIM25/TRIM22/GBP1/GBP3/TRIM38/TRIM31/TRIM5/OAS1/OASL/GBP5/OAS2/TRIM14/OAS3/STAT1/FCGR1B/FCGR1A
3	GOBP_VIRAL_GENOME_REPLICATION	20/230	113/12801	2.6458e-12	IFIT1/RSAD2/ISG20/IFI16/IFNB1/RAB29/ISG15/OAS1/APOBEC3G/IFITM3/OASL/RNASEL/IFITM1/IFITM2/EIF2AK2/OAS2/OAS3/APOBEC3A/MX1/PLSCR1
3	REACTOME_ANTIVIRAL_MECHANISM_BY_IFN_STIMULATED_GENES	17/181	79/9446	1.60991e-11	IFIT1/HERC5/MX2/USP18/TRIM25/DDX58/ISG15/OAS1/OASL/RNASEL/EIF2AK2/OAS2/OAS3/MX1/UBE2L6/STAT1/UBA7
3	GOBP_VIRAL_LIFE_CYCLE	28/230	297/12801	1.44209e-10	IFIT1/RSAD2/ISG20/TRIM25/IFI16/TRIM22/AXL/IFNB1/SIGLEC1/TRIM38/TRIM31/RAB29/ISG15/TRIM5/OAS1/APOBEC3G/IFITM3/OASL/RNASEL/IFITM1/IFITM2/EIF2AK2/OAS2/TRIM14/OAS3/APOBEC3A/MX1/PLSCR1
3	GOBP_INTERFERON_GAMMA_MEDIATED_SIGNALING_PATHWAY	15/230	76/12801	9.50036e-10	TRIM25/TRIM22/GBP1/TRIM38/TRIM31/TRIM5/OAS1/OASL/PARP9/PARP14/OAS2/OAS3/STAT1/FCGR1B/FCGR1A
3	GOBP_RESPONSE_TO_INTERFERON_BETA	10/230	24/12801	9.50036e-10	TLR3/IFI16/AIM2/IFNB1/IFITM3/XAF1/IFITM1/IFITM2/PLSCR1/STAT1
3	WP_TYPE_II_INTERFERON_SIGNALING_IFNG	11/181	33/9446	1.92899e-09	CXCL10/IFIT2/CXCL9/PSMB9/IFNB1/GBP1/ISG15/OAS1/EIF2AK2/TAP1/STAT1
3	GOBP_REGULATION_OF_RESPONSE_TO_BIOTIC_STIMULUS	28/230	341/12801	3.24498e-09	IFIT1/HERC5/USP18/PSMB9/CD1D/IFI16/AIM2/DDX58/IFNB1/CD274/IL27/TRIM5/TRAFD1/APOBEC3G/RNASEL/CGAS/IFI35/SERPING1/SAMHD1/PARP9/FBXO38/GBP5/PARP14/MR1/PLSCR1/STAT1/IL12A/CARD16
3	GOBP_RESPONSE_TO_INTERFERON_ALPHA	8/230	20/12801	1.82521e-07	IFIT2/MX2/IFIT3/AXL/IFITM3/IFITM1/IFITM2/EIF2AK2
3	WP_PATHWAYS_OF_NUCLEIC_ACID_METABOLISM_AND_INNATE_IMMUNE_SENSING	7/181	14/9446	3.2879e-07	DDX58/IFNB1/OAS1/IFIH1/RNASEL/CGAS/SAMHD1
3	WP_THE_HUMAN_IMMUNE_RESPONSE_TO_TUBERCULOSIS	8/181	23/9446	6.50134e-07	IFIT1/IFIT3/OAS1/IFI35/IFITM1/TAP1/MX1/STAT1
3	GOBP_POSITIVE_REGULATION_OF_IMMUNE_RESPONSE	30/230	494/12801	7.94586e-07	RSAD2/TNFSF13B/FYB1/STAP1/PSMB9/CD1D/IFI16/AIM2/CFH/PAX5/IFNB1/GBP1/CD274/CD3G/RAB29/TRIM5/IDO1/CGAS/IFI35/SERPING1/PARP9/FBXO38/GBP5/MR1/PLSCR1/FPR1/IL12A/MYO1G/BTK/FCGR1A
3	GOBP_RESPONSE_TO_BACTERIUM	27/230	410/12801	8.52672e-07	CXCL11/CXCL10/GBP4/CXCL9/STAP1/CMPK2/TLR3/GBP7/CD1D/LRG1/AXL/CD274/IL27/HMCN1/LILRB2/RAB29/ISG15/TRIM5/IFI44/IDO1/PLSCR4/OAS2/MR1/IL12A/CARD16/CASP1/TMEM229B
3	GOBP_MODULATION_BY_SYMBIONT_OF_ENTRY_INTO_HOST	9/230	36/12801	1.55761e-06	TRIM25/TRIM22/TRIM38/TRIM31/TRIM5/IFITM3/IFITM1/IFITM2/TRIM14
3	GOBP_REGULATION_OF_IMMUNE_EFFECTOR_PROCESS	22/230	313/12801	6.92239e-06	IFIT1/RSAD2/HERC5/STAP1/TLR3/CD1D/AIM2/DDX58/CFH/IFNB1/IL27/APOBEC3G/CGAS/CLEC7A/SERPING1/PARP9/FES/FBXO38/MR1/STAT1/IL12A/BTK
3	GOBP_NEGATIVE_REGULATION_OF_VIRAL_ENTRY_INTO_HOST_CELL	6/230	15/12801	1.87467e-05	TRIM25/TRIM31/TRIM5/IFITM3/IFITM1/IFITM2
3	GOBP_ADAPTIVE_IMMUNE_RESPONSE	21/230	308/12801	2.14665e-05	RSAD2/TNFSF13B/CD1D/CD7/IFNB1/CD274/CD3G/IL27/LILRB2/SAMSN1/GAPT/SERPING1/ERAP2/FBXO38/TAP1/MR1/FCGR1B/IL12A/MYO1G/SWAP70/BTK
3	WP_SARSCOV2_INNATE_IMMUNITY_EVASION_AND_CELLSPECIFIC_IMMUNE_RESPONSE	10/181	62/9446	2.24976e-05	CXCL11/CXCL10/IFIT2/CXCL9/TRIM25/DDX58/IFNB1/IFITM1/MX1/STAT1
3	GOBP_REGULATION_OF_INNATE_IMMUNE_RESPONSE	19/230	259/12801	2.56919e-05	USP18/PSMB9/CD1D/IFI16/AIM2/IFNB1/TRIM5/TRAFD1/RNASEL/CGAS/IFI35/SERPING1/SAMHD1/PARP9/GBP5/PARP14/PLSCR1/STAT1/IL12A
3	GOBP_CELLULAR_RESPONSE_TO_EXOGENOUS_DSRNA	6/230	16/12801	2.56919e-05	IFIT1/TLR3/DDX58/IFNB1/IFIH1/CGAS
3	GOBP_NEGATIVE_REGULATION_OF_VIRAL_LIFE_CYCLE	6/230	17/12801	3.74818e-05	TRIM25/TRIM31/TRIM5/IFITM3/IFITM1/IFITM2
3	GOBP_POSITIVE_REGULATION_OF_DEFENSE_RESPONSE_TO_VIRUS_BY_HOST	7/230	27/12801	3.92667e-05	AIM2/DDX58/IL27/APOBEC3G/CGAS/PARP9/STAT1
3	GOBP_NEGATIVE_REGULATION_OF_CYTOKINE_PRODUCTION	17/230	231/12801	9.52495e-05	HERC5/TRIM25/LILRA5/DDX58/AXL/IFNB1/GBP1/CD274/ISG15/IDO1/IFIH1/SERPINB1/UBE2L6/IL12A/BTK/CARD16/UBA7
3	WP_CYTOSOLIC_DNASENSING_PATHWAY	9/181	57/9446	9.84964e-05	CXCL10/TRIM25/AIM2/DDX58/IFNB1/ISG15/CGAS/CASP10/CASP1
3	GOBP_CELLULAR_RESPONSE_TO_DSRNA	6/230	20/12801	9.97316e-05	IFIT1/TLR3/DDX58/IFNB1/IFIH1/CGAS
3	GOBP_REGULATION_OF_DEFENSE_RESPONSE_TO_VIRUS	9/230	61/12801	0.000124848	IFIT1/HERC5/AIM2/DDX58/IL27/APOBEC3G/CGAS/PARP9/STAT1
3	GOBP_CELLULAR_RESPONSE_TO_BIOTIC_STIMULUS	15/230	191/12801	0.000169703	CXCL11/CXCL10/CXCL9/STAP1/CMPK2/AXL/CD274/TXNIP/LILRB2/TRIM5/PLSCR4/CLEC7A/BTK/CARD16/CASP1
3	WP_HOSTPATHOGEN_INTERACTION_OF_HUMAN_CORONA_VIRUSES_INTERFERON_INDUCTION	7/181	33/9446	0.000180448	DDX58/OAS1/IFIH1/EIF2AK2/OAS2/OAS3/STAT1
3	GOBP_ENTRY_INTO_HOST	12/230	123/12801	0.000191221	TRIM25/TRIM22/AXL/SIGLEC1/TRIM38/TRIM31/TRIM5/IFITM3/IFITM1/IFITM2/TRIM14/PLSCR1
3	REACTOME_NEGATIVE_REGULATORS_OF_DDX58_IFIH1_SIGNALING	7/181	34/9446	0.000203257	HERC5/TRIM25/DDX58/ISG15/IFIH1/UBE2L6/UBA7
3	GOBP_REGULATION_OF_RESPONSE_TO_CYTOKINE_STIMULUS	13/230	147/12801	0.000211187	STAP1/USP18/DDX58/AXL/LIFR/IFIH1/RNASEL/SAMHD1/PARP9/PARP14/STAT1/CARD16/CASP1
3	GOBP_REGULATION_OF_DEFENSE_RESPONSE_TO_VIRUS_BY_HOST	7/230	36/12801	0.000251276	AIM2/DDX58/IL27/APOBEC3G/CGAS/PARP9/STAT1
3	GOBP_POSITIVE_REGULATION_OF_RESPONSE_TO_BIOTIC_STIMULUS	15/230	203/12801	0.000318112	PSMB9/CD1D/IFI16/AIM2/IFNB1/CD274/TRIM5/CGAS/IFI35/PARP9/FBXO38/GBP5/MR1/PLSCR1/IL12A
3	REACTOME_DDX58_IFIH1_MEDIATED_INDUCTION_OF_INTERFERON_ALPHA_BETA	9/181	68/9446	0.000337621	HERC5/TRIM25/DDX58/IFNB1/ISG15/IFIH1/CASP10/UBE2L6/UBA7
3	GOBP_BIOLOGICAL_PROCESS_INVOLVED_IN_INTERACTION_WITH_HOST	14/230	179/12801	0.000337824	IFIT1/TRIM25/TRIM22/AXL/SIGLEC1/TRIM38/TRIM31/TRIM5/IFITM3/IFITM1/IFITM2/EIF2AK2/TRIM14/PLSCR1
3	KEGG_RIG_I_LIKE_RECEPTOR_SIGNALING_PATHWAY	8/181	54/9446	0.000447261	CXCL10/TRIM25/DDX58/IFNB1/ISG15/IFIH1/CASP10/IL12A
3	GOBP_CELLULAR_RESPONSE_TO_INTERFERON_BETA	5/230	16/12801	0.000517971	TLR3/IFI16/AIM2/IFNB1/STAT1
3	GOBP_POSITIVE_REGULATION_OF_RESPONSE_TO_EXTERNAL_STIMULUS	21/230	391/12801	0.000583598	CXCL10/STAP1/PSMB9/TLR3/CD1D/IFI16/AIM2/LILRA5/IFNB1/TRIM5/IDO1/CGAS/IFI35/PARP9/GBP5/BMPR2/PLSCR1/IL12A/SWAP70/BTK/DAPK2
3	GOBP_TYPE_I_INTERFERON_PRODUCTION	11/230	117/12801	0.000594557	HERC5/TLR3/TRIM25/IFI16/DDX58/ISG15/IFIH1/CGAS/UBE2L6/STAT1/UBA7
3	GOBP_NEGATIVE_REGULATION_OF_TYPE_I_INTERFERON_PRODUCTION	7/230	42/12801	0.00061311	HERC5/TRIM25/DDX58/ISG15/IFIH1/UBE2L6/UBA7
3	GOBP_MOVEMENT_IN_HOST_ENVIRONMENT	12/230	141/12801	0.00061311	TRIM25/TRIM22/AXL/SIGLEC1/TRIM38/TRIM31/TRIM5/IFITM3/IFITM1/IFITM2/TRIM14/PLSCR1
3	WP_SARS_CORONAVIRUS_AND_INNATE_IMMUNITY	5/181	17/9446	0.000682909	TLR3/DDX58/IFNB1/IFIH1/STAT1
3	GOBP_POSITIVE_REGULATION_OF_DEFENSE_RESPONSE	17/230	282/12801	0.000913341	STAP1/PSMB9/TLR3/CD1D/IFI16/AIM2/LILRA5/IFNB1/TRIM5/IDO1/CGAS/IFI35/PARP9/GBP5/PLSCR1/IL12A/BTK
3	GOBP_ADAPTIVE_IMMUNE_RESPONSE_BASED_ON_SOMATIC_RECOMBINATION_OF_IMMUNE_RECEPTORS_BUILT_FROM_IMMUNOGLOBULIN_SUPERFAMILY_DOMAINS	14/230	209/12801	0.00164514	RSAD2/TNFSF13B/CD1D/IFNB1/CD274/IL27/GAPT/SERPING1/FBXO38/MR1/IL12A/MYO1G/SWAP70/BTK
3	GOBP_RESPONSE_TO_DSRNA	6/230	34/12801	0.00180226	IFIT1/TLR3/DDX58/IFNB1/IFIH1/CGAS
3	GOMF_DOUBLE_STRANDED_RNA_BINDING	8/230	70/12801	0.00220193	TLR3/DDX58/OAS1/IFIH1/OASL/EIF2AK2/OAS2/OAS3
3	GOBP_POSITIVE_REGULATION_OF_RESPONSE_TO_TUMOR_CELL	4/230	12/12801	0.00277517	CD274/FBXO38/MR1/IL12A
3	GOBP_CELLULAR_RESPONSE_TO_MOLECULE_OF_BACTERIAL_ORIGIN	12/230	167/12801	0.00290154	CXCL11/CXCL10/CXCL9/STAP1/CMPK2/AXL/CD274/LILRB2/TRIM5/PLSCR4/CARD16/CASP1
3	REACTOME_NF_KB_ACTIVATION_THROUGH_FADD_RIP_1_PATHWAY_MEDIATED_BY_CASPASE_8_AND_10	4/181	12/9446	0.00290791	TRIM25/DDX58/IFIH1/CASP10
3	GOBP_REGULATION_OF_ADAPTIVE_IMMUNE_RESPONSE	11/230	144/12801	0.00320121	RSAD2/TNFSF13B/CD1D/IFNB1/CD274/IL27/SAMSN1/FBXO38/MR1/IL12A/BTK
3	GOBP_REGULATION_OF_LEUKOCYTE_MEDIATED_IMMUNITY	12/230	170/12801	0.00320121	RSAD2/STAP1/TLR3/CD1D/DDX58/IFNB1/CLEC7A/FES/FBXO38/MR1/IL12A/BTK
3	GOBP_POSITIVE_REGULATION_OF_CYTOKINE_PRODUCTION	18/230	348/12801	0.00320121	RSAD2/TLR3/IFI16/AIM2/LILRA5/DDX58/CD274/IL27/LILRB2/IDO1/IFIH1/CGAS/CLEC7A/GBP5/EIF2AK2/STAT1/IL12A/CASP1
3	GOBP_RESPONSE_TO_TUMOR_CELL	5/230	24/12801	0.00320121	CD274/TXNIP/FBXO38/MR1/IL12A
3	GOBP_ACTIVATION_OF_IMMUNE_RESPONSE	18/230	351/12801	0.00349824	FYB1/STAP1/PSMB9/IFI16/AIM2/CFH/PAX5/GBP1/CD3G/RAB29/TRIM5/CGAS/SERPING1/PLSCR1/FPR1/MYO1G/BTK/FCGR1A
3	WP_NOVEL_INTRACELLULAR_COMPONENTS_OF_RIGILIKE_RECEPTOR_RLR_PATHWAY	7/181	55/9446	0.00375501	CXCL10/TRIM25/DDX58/IFNB1/ISG15/IFIH1/CASP10
3	GOBP_INTERLEUKIN_1_BETA_PRODUCTION	8/230	79/12801	0.00446675	IFI16/AIM2/LILRA5/CLEC7A/GBP5/SERPINB1/CARD16/CASP1
3	GOBP_POSITIVE_REGULATION_OF_LEUKOCYTE_MEDIATED_IMMUNITY	9/230	102/12801	0.00469303	RSAD2/STAP1/CD1D/DDX58/CLEC7A/FBXO38/MR1/IL12A/BTK
3	REACTOME_TRAF3_DEPENDENT_IRF_ACTIVATION_PATHWAY	4/181	14/9446	0.00503488	TRIM25/DDX58/IFNB1/IFIH1
3	GOBP_ADENYLATE_CYCLASE_MODULATING_G_PROTEIN_COUPLED_RECEPTOR_SIGNALING_PATHWAY	10/230	129/12801	0.00563109	CXCL11/CXCL10/CXCL9/RXFP1/NPR3/RAMP1/GNAQ/CHRM3/FPR1/ADGRL3
3	GOBP_REGULATION_OF_RESPONSE_TO_TUMOR_CELL	4/230	15/12801	0.00597624	CD274/FBXO38/MR1/IL12A
3	WP_TYPE_I_INTERFERON_INDUCTION_AND_SIGNALING_DURING_SARSCOV2_INFECTION	5/181	28/9446	0.00710911	OAS1/EIF2AK2/OAS2/OAS3/STAT1
3	KEGG_HEMATOPOIETIC_CELL_LINEAGE	7/181	63/9446	0.00755089	CD1D/CD7/FLT3/CD3G/IL3RA/CD37/FCGR1A
3	REACTOME_TRAF6_MEDIATED_IRF7_ACTIVATION	4/181	16/9446	0.00755089	TRIM25/DDX58/IFNB1/IFIH1
3	GOMF_CYTOKINE_RECEPTOR_BINDING	12/230	189/12801	0.0077781	TNFSF10/CXCL11/CXCL10/TNFSF13B/CXCL9/STAP1/LRG1/IFNB1/IL27/LIFR/STAT1/IL12A
3	GOBP_POSITIVE_REGULATION_OF_ADAPTIVE_IMMUNE_RESPONSE	8/230	87/12801	0.00805695	RSAD2/TNFSF13B/CD1D/CD274/FBXO38/MR1/IL12A/BTK
3	GOBP_POSITIVE_REGULATION_OF_I_KAPPAB_KINASE_NF_KAPPAB_SIGNALING	11/230	163/12801	0.0082729	TNFSF10/TLR3/TRIM25/TRIM22/TRIM38/TRIM5/ALPK1/TRIM14/CASP10/CARD16/CASP1
3	GOBP_PEPTIDYL_TYROSINE_MODIFICATION	15/230	286/12801	0.0096999	STAP1/LILRA5/AXL/FLT3/SAMSN1/CLEC7A/TNK2/PARP9/FES/PARP14/EIF2AK2/RICTOR/IL12A/BTK/FCGR1A
3	GOBP_POSITIVE_REGULATION_OF_NF_KAPPAB_TRANSCRIPTION_FACTOR_ACTIVITY	10/230	140/12801	0.00994032	TLR3/TRIM25/AIM2/TRIM22/TRIM38/TRIM5/EIF2AK2/TRIM14/BTK/CARD16
3	GOBP_INTERLEUKIN_1_PRODUCTION	8/230	91/12801	0.0102854	IFI16/AIM2/LILRA5/CLEC7A/GBP5/SERPINB1/CARD16/CASP1
3	GOBP_POSITIVE_REGULATION_OF_PEPTIDYL_TYROSINE_PHOSPHORYLATION	10/230	143/12801	0.011352	STAP1/LILRA5/FLT3/CLEC7A/TNK2/PARP9/PARP14/RICTOR/IL12A/FCGR1A
3	GOBP_POSITIVE_REGULATION_OF_RESPONSE_TO_CYTOKINE_STIMULUS	6/230	50/12801	0.011352	DDX58/AXL/IFIH1/PARP9/PARP14/CASP1
3	GOBP_RESPONSE_TO_MOLECULE_OF_BACTERIAL_ORIGIN	14/230	262/12801	0.012003	CXCL11/CXCL10/CXCL9/STAP1/CMPK2/AXL/CD274/LILRB2/TRIM5/IDO1/PLSCR4/IL12A/CARD16/CASP1
3	GOBP_LEUKOCYTE_PROLIFERATION	13/230	234/12801	0.0131214	TNFSF13B/CD1D/FLT3/IFNB1/CD274/IL27/LILRB2/IDO1/DOCK8/GAPT/NPR3/IL12A/BTK
3	GOBP_IMMUNE_RESPONSE_TO_TUMOR_CELL	4/230	19/12801	0.0131214	CD274/FBXO38/MR1/IL12A
3	GOBP_RESPONSE_TO_PROTOZOAN	4/230	19/12801	0.0131214	GBP4/BATF2/GBP7/CLEC7A
3	GOMF_UBIQUITIN_LIKE_PROTEIN_TRANSFERASE_ACTIVITY	17/230	370/12801	0.0153422	TRIM58/HERC5/RNF213/TRIM25/TRIM22/TRIM38/TRIM31/RNF144A/BSPRY/TRIM5/NEURL3/FBXO6/TRIM14/UBE2L6/UBA7/HERC6/MYCBP2
3	GOMF_UBIQUITIN_LIKE_PROTEIN_LIGASE_ACTIVITY	13/230	242/12801	0.0174156	TRIM58/HERC5/TRIM25/TRIM22/TRIM38/TRIM31/RNF144A/BSPRY/TRIM5/NEURL3/FBXO6/TRIM14/MYCBP2
3	GOBP_NEGATIVE_REGULATION_OF_IMMUNE_SYSTEM_PROCESS	15/230	308/12801	0.0179702	STAP1/TLR3/IFI16/AXL/IFNB1/GBP1/CD274/LILRB2/IDO1/TRAFD1/SAMSN1/SERPING1/SAMHD1/PARP14/BTK
3	GOBP_PRODUCTION_OF_MOLECULAR_MEDIATOR_OF_IMMUNE_RESPONSE	10/230	154/12801	0.0180165	RSAD2/TLR3/DDX58/IFNB1/GAPT/CGAS/CLEC7A/SAMHD1/SWAP70/BTK
3	GOBP_POSITIVE_REGULATION_OF_INTERFERON_ALPHA_PRODUCTION	4/230	21/12801	0.0180559	TLR3/DDX58/IFIH1/STAT1
3	GOBP_REGULATION_OF_NUCLEASE_ACTIVITY	4/230	21/12801	0.0180559	OAS1/OASL/OAS2/OAS3
3	WP_REGULATION_OF_TOLLLIKE_RECEPTOR_SIGNALING_PATHWAY	9/181	122/9446	0.0196916	CXCL11/CXCL10/CXCL9/TLR3/IFNB1/TRAFD1/STAT1/IL12A/BTK
3	GOMF_G_PROTEIN_COUPLED_RECEPTOR_ACTIVITY	12/230	217/12801	0.0207549	OR52K1/OR52K2/P2RY6/P2RY8/RXFP1/NPR3/RAMP1/PDGFRL/CHRM3/FPR1/GPR160/ADGRL3
3	KEGG_CYTOKINE_CYTOKINE_RECEPTOR_INTERACTION	11/181	178/9446	0.0212214	TNFSF10/CXCL11/CXCL10/TNFSF13B/CXCL9/FLT3/IFNB1/LIFR/IL3RA/BMPR2/IL12A
3	GOBP_POSITIVE_REGULATION_OF_DNA_BINDING_TRANSCRIPTION_FACTOR_ACTIVITY	12/230	218/12801	0.0213297	TLR3/TRIM25/AIM2/TRIM22/DDX58/TRIM38/TRIM31/TRIM5/EIF2AK2/TRIM14/BTK/CARD16
3	GOBP_I_KAPPAB_KINASE_NF_KAPPAB_SIGNALING	13/230	250/12801	0.0214738	TNFSF10/TLR3/TRIM25/TRIM22/TRIM38/TRIM5/ALPK1/TRIM14/CASP10/STAT1/BTK/CARD16/CASP1
3	GOBP_ADENYLATE_CYCLASE_ACTIVATING_G_PROTEIN_COUPLED_RECEPTOR_SIGNALING_PATHWAY	7/230	81/12801	0.0221145	CXCL11/CXCL10/CXCL9/RXFP1/RAMP1/GNAQ/ADGRL3
3	GOBP_CELLULAR_RESPONSE_TO_INTERFERON_ALPHA	3/230	10/12801	0.0221145	IFIT2/IFIT3/AXL
3	REACTOME_MATURATION_OF_NUCLEOPROTEIN	3/181	10/9446	0.0249136	PARP8/PARP9/PARP14
3	KEGG_CYTOSOLIC_DNA_SENSING_PATHWAY	5/181	39/9446	0.0263428	CXCL10/AIM2/DDX58/IFNB1/CASP1
3	GOBP_LYMPHOCYTE_MEDIATED_IMMUNITY	11/230	194/12801	0.0267262	RSAD2/CD1D/IFNB1/GAPT/SERPING1/FBXO38/MR1/IL12A/MYO1G/SWAP70/BTK
3	GOBP_T_CELL_MEDIATED_IMMUNITY	7/230	86/12801	0.0306325	RSAD2/CD1D/IFNB1/FBXO38/MR1/IL12A/MYO1G
3	GOBP_T_CELL_ACTIVATION	16/230	365/12801	0.0309195	RSAD2/TNFSF13B/CD1D/CD7/IFNB1/CD274/CD3G/IL27/LILRB2/RAB29/IDO1/DOCK8/CGAS/CLEC7A/MR1/IL12A
3	GOBP_REGULATION_OF_CELL_ACTIVATION	18/230	438/12801	0.0309195	TNFSF13B/STAP1/CD1D/LILRA5/AXL/IFNB1/CD274/IL27/LILRB2/IDO1/DOCK8/SAMSN1/CGAS/CLEC7A/FES/PLSCR1/IL12A/BTK
3	GOBP_INTERFERON_GAMMA_PRODUCTION	7/230	87/12801	0.0309195	TLR3/AXL/CD274/IL27/ISG15/CLEC7A/IL12A
3	GOBP_INTERFERON_ALPHA_PRODUCTION	4/230	25/12801	0.0309195	TLR3/DDX58/IFIH1/STAT1
3	GOMF_PROTEIN_PHOSPHATASE_1_BINDING	4/230	25/12801	0.0309195	PHACTR3/PPP1R16B/LILRB2/PHACTR4
3	GOBP_REGULATION_OF_LYMPHOCYTE_APOPTOTIC_PROCESS	5/230	43/12801	0.0316217	CD274/CD3G/IDO1/DOCK8/BTK
3	GOBP_POSITIVE_REGULATION_OF_IMMUNE_EFFECTOR_PROCESS	10/230	170/12801	0.0316217	RSAD2/STAP1/CD1D/DDX58/CLEC7A/FES/FBXO38/MR1/IL12A/BTK
3	GOBP_REGULATION_OF_PEPTIDYL_TYROSINE_PHOSPHORYLATION	11/230	201/12801	0.0320497	STAP1/LILRA5/FLT3/SAMSN1/CLEC7A/TNK2/PARP9/PARP14/RICTOR/IL12A/FCGR1A
3	GOMF_PHOSPHATIDYLINOSITOL_PHOSPHATE_BINDING	9/230	142/12801	0.032573	RUBCNL/FGD2/DAPP1/GOLPH3/SNX20/CGAS/PLEKHA4/MYO1G/BTK
3	GOMF_IMMUNE_RECEPTOR_ACTIVITY	7/230	89/12801	0.0333223	FLT3/LILRB2/LIFR/IL3RA/MR1/FCGR1B/FPR1
3	GOMF_ADENYLYLTRANSFERASE_ACTIVITY	4/230	26/12801	0.0334049	TENT5A/OAS1/OAS2/OAS3
3	GOBP_PROTEIN_MONO_ADP_RIBOSYLATION	3/230	12/12801	0.0334049	PARP8/PARP9/PARP14
3	GOBP_REGULATION_OF_T_CELL_MEDIATED_IMMUNITY	6/230	66/12801	0.034462	RSAD2/CD1D/IFNB1/FBXO38/MR1/IL12A
3	GOBP_POSITIVE_REGULATION_OF_T_CELL_MEDIATED_IMMUNITY	5/230	45/12801	0.0356818	RSAD2/CD1D/FBXO38/MR1/IL12A
3	GOBP_REGULATION_OF_LEUKOCYTE_APOPTOTIC_PROCESS	6/230	67/12801	0.0364998	AXL/CD274/CD3G/IDO1/DOCK8/BTK
3	GOBP_DETECTION_OF_CHEMICAL_STIMULUS	5/230	46/12801	0.038625	OR52K1/OR52K2/RTP4/CLEC7A/KCNIP2
3	GOBP_DENDRITIC_CELL_CYTOKINE_PRODUCTION	3/230	13/12801	0.0397922	TLR3/DDX58/CLEC7A
3	GOBP_NLRP3_INFLAMMASOME_COMPLEX_ASSEMBLY	3/230	13/12801	0.0397922	AIM2/GBP5/EIF2AK2
3	GOBP_REGULATION_OF_TOLERANCE_INDUCTION	3/230	13/12801	0.0397922	CD274/LILRB2/IDO1
3	GOBP_REGULATION_OF_PEPTIDASE_ACTIVITY	14/230	311/12801	0.0408539	TNFSF10/PSMB9/IFI16/AIM2/SERPINI1/CLEC7A/ITIH4/SERPING1/CASP10/SERPINB1/CARD16/HERPUD1/CASP1/DPEP1
3	GOBP_ANTIGEN_PROCESSING_AND_PRESENTATION_OF_PEPTIDE_ANTIGEN_VIA_MHC_CLASS_I	7/230	94/12801	0.0408539	PSMB9/ERAP2/TAP1/MR1/FCGR1B/FCGR1A/LNPEP
3	GOBP_REGULATION_OF_PROTEIN_DEPHOSPHORYLATION	8/230	121/12801	0.0408671	PHACTR3/PPP1R16B/LILRB2/RCAN3/EIF2AK2/PHACTR4/PPP1R1C/SWAP70
3	KEGG_TOLL_LIKE_RECEPTOR_SIGNALING_PATHWAY	7/181	87/9446	0.0409801	CXCL11/CXCL10/CXCL9/TLR3/IFNB1/STAT1/IL12A
3	WP_SARSCOV2_MITOCHONDRIAL_INTERACTIONS	4/181	26/9446	0.0409801	TLR3/DDX58/IFIH1/CGAS
3	WP_TOLLLIKE_RECEPTOR_SIGNALING_PATHWAY	7/181	88/9446	0.0409801	CXCL11/CXCL10/CXCL9/TLR3/IFNB1/STAT1/IL12A
3	GOBP_CELLULAR_RESPONSE_TO_ORGANIC_CYCLIC_COMPOUND	17/230	420/12801	0.0411203	IFIT1/GRAMD1B/TLR3/PDE3A/DDX58/P2RY6/FLT3/IFNB1/ID1/GOLPH3/IFIH1/CGAS/FES/SLC8A1/CHRM3/XRN1/ID3
3	GOMF_GUANYL_NUCLEOTIDE_BINDING	14/230	313/12801	0.0419668	GBP4/IFI44L/MX2/GBP7/GBP1/GBP3/RAB29/CGAS/SAMHD1/GNAQ/GBP5/GIMAP1/GIMAP2/MX1
3	GOBP_INTERLEUKIN_10_PRODUCTION	5/230	48/12801	0.0424044	LILRA5/CD274/ISG15/IDO1/CLEC7A
3	GOBP_POSITIVE_REGULATION_OF_CELL_KILLING	5/230	48/12801	0.0424044	STAP1/CD1D/CLEC7A/MR1/IL12A
3	GOBP_NEGATIVE_REGULATION_OF_VIRAL_TRANSCRIPTION	3/230	14/12801	0.0453377	TRIM31/IFITM3/TRIM14
3	GOBP_POSITIVE_REGULATION_OF_MYELOID_LEUKOCYTE_MEDIATED_IMMUNITY	3/230	14/12801	0.0453377	STAP1/DDX58/BTK
3	GOMF_CXCR_CHEMOKINE_RECEPTOR_BINDING	3/230	14/12801	0.0453377	CXCL11/CXCL10/CXCL9
3	GOMF_PHOSPHATIDYLINOSITOL_BINDING	11/230	216/12801	0.0453377	RUBCNL/FGD2/DAPP1/GOLPH3/SNX20/CGAS/PLEKHA4/FES/MYO1G/BTK/DPEP1
3	GOBP_POSITIVE_REGULATION_OF_INTERLEUKIN_6_PRODUCTION	6/230	72/12801	0.0453377	TLR3/LILRA5/DDX58/LILRB2/IFIH1/CLEC7A
3	REACTOME_REGULATION_OF_IFNA_SIGNALING	3/181	13/9446	0.0463672	USP18/IFNB1/STAT1
3	REACTOME_IMMUNOREGULATORY_INTERACTIONS_BETWEEN_A_LYMPHOID_AND_A_NON_LYMPHOID_CELL	7/181	91/9446	0.0463672	CD1D/LILRA5/CD3G/SIGLEC1/LILRB2/IFITM1/FCGR1A
3	GOBP_POSITIVE_REGULATION_OF_TYPE_I_INTERFERON_PRODUCTION	6/230	73/12801	0.048232	TLR3/IFI16/DDX58/IFIH1/CGAS/STAT1
3	GOBP_REGULATION_OF_CYSTEINE_TYPE_ENDOPEPTIDASE_ACTIVITY	10/230	187/12801	0.0496052	TNFSF10/PSMB9/IFI16/AIM2/CLEC7A/CASP10/CARD16/HERPUD1/CASP1/DPEP1
3	GOBP_MONONUCLEAR_CELL_DIFFERENTIATION	14/230	322/12801	0.049781	RSAD2/BATF2/CD1D/IFI16/AXL/FLT3/IFNB1/CD3G/IL27/LILRB2/IRF2BP2/FES/MR1/BTK
4	GOBP_REGULATION_OF_CELL_ACTIVATION	31/342	438/12801	0.00257447	FGL2/MERTK/ITPKB/THBD/TEC/TXK/LMO4/CEBPA/PTPN22/VSIR/MNDA/DMTN/CD226/CD300A/CD209/GAL/RHOH/TGFBR2/ZFP36L1/TBX21/SIT1/GPNMB/RARA/CD84/HAVCR2/ZBTB1/PTPN6/CD55/RPS6KA1/MALT1/THY1
4	GOCC_POSTSYNAPTIC_MEMBRANE	16/342	157/12801	0.00611922	GABRB2/GABRA1/GSG1L/GABRG2/ARC/GABBR2/ANK1/GABRA4/SHC4/KCNMA1/DAG1/CNKSR2/ADRA2C/ARRB2/CNIH3/CLSTN3
4	GOMF_GABA_RECEPTOR_ACTIVITY	5/342	11/12801	0.00611922	GABRB2/GABRA1/GABRG2/GABBR2/GABRA4
4	GOCC_SYNAPTIC_MEMBRANE	19/342	229/12801	0.00861301	GABRB2/GABRA1/GSG1L/GABRG2/ARC/GABBR2/ANK1/GABRA4/SHC4/KCNMA1/DAG1/SYT7/KCNA2/CNKSR2/ADRA2C/ARRB2/CNIH3/CLSTN3/ZNRF2
4	GOBP_POSITIVE_REGULATION_OF_CELL_ADHESION	24/342	337/12801	0.00861301	ITPKB/VIT/PTPN22/VSIR/DMTN/EPB41L4B/CD209/RHOH/TGFBR2/DAG1/ALOX15/CSF1/TGM2/RARA/HAVCR2/ZBTB1/PTPN6/CD55/MALT1/ITGA5/ALOX5/FOXA1/THY1/SPOCK2
4	WP_GPCRS_CLASS_A_RHODOPSINLIKE	12/255	95/9446	0.00909648	CMKLR1/GPR65/NPY1R/SSTR2/FPR3/NMUR1/GPR85/HRH2/GPR68/GPR34/LPAR5/ADRA2C
4	GOMF_G_PROTEIN_COUPLED_RECEPTOR_ACTIVITY	18/342	217/12801	0.012106	VIPR1/GABBR2/CMKLR1/GPR65/NPY1R/SSTR2/FPR3/NMUR1/GPR85/GAL/HRH2/GPR68/GPR34/FZD3/LPAR5/ADRA2C/GPR162/GPR82
4	GOBP_GAMMA_AMINOBUTYRIC_ACID_SIGNALING_PATHWAY	5/342	16/12801	0.0222024	GABRB2/GABRA1/GABRG2/GABBR2/GABRA4
4	GOBP_POSITIVE_REGULATION_OF_HEMOPOIESIS	13/342	132/12801	0.0222082	OCSTAMP/ITPKB/EVI2B/DCSTAMP/VSIR/RHOH/TGFBR2/GPR68/ZFP36L1/CSF1/RARA/ZBTB1/MALT1
4	GOBP_LEUKOCYTE_CELL_CELL_ADHESION	20/342	281/12801	0.0243795	FGL2/ITPKB/PTPN22/VSIR/CD300A/CD209/RHOH/TGFBR2/TBX21/GPNMB/RARA/HAVCR2/ZBTB1/PTPN6/CD55/MALT1/ITGA5/ALOX5/SELPLG/THY1
4	GOBP_POSITIVE_REGULATION_OF_CELL_CELL_ADHESION	17/342	218/12801	0.0243795	ITPKB/PTPN22/VSIR/DMTN/CD209/RHOH/TGFBR2/ALOX15/RARA/HAVCR2/ZBTB1/PTPN6/CD55/MALT1/ALOX5/FOXA1/THY1
4	GOBP_NEGATIVE_REGULATION_OF_IMMUNE_SYSTEM_PROCESS	21/342	308/12801	0.0243795	FGL2/MERTK/FCRLB/RNF125/PTPN22/VSIR/MNDA/CD300A/GAL/GPR68/ALOX15/TBX21/ARRB2/GPNMB/RARA/CD84/HAVCR2/PTPN6/CD55/SEC14L1/THY1
4	GOBP_REGULATION_OF_CELL_CELL_ADHESION	22/342	332/12801	0.0243795	FGL2/ITPKB/PTPN22/VSIR/DMTN/CD300A/CD209/RHOH/TGFBR2/ALOX15/TBX21/GPNMB/RARA/RGCC/HAVCR2/ZBTB1/PTPN6/CD55/MALT1/ALOX5/FOXA1/THY1
4	GOBP_RESPONSE_TO_WOUNDING	27/342	458/12801	0.026773	RTN4R/MERTK/SERPINE1/THBD/TEC/TXK/DMTN/AKAP1/EPB41L4B/DGKG/TGFBR2/ZFP36L1/DAG1/SYT7/ALOX15/ABHD2/PRKCB/ADRA2C/ARRB2/DSP/WNT5B/DPYSL3/ENTPD1/PTPN6/ITGA5/ALOX5/HBEGF
4	KEGG_NEUROACTIVE_LIGAND_RECEPTOR_INTERACTION	12/255	116/9446	0.0310466	GABRB2/GABRA1/VIPR1/GABRG2/GABBR2/NPY1R/SSTR2/FPR3/NMUR1/GABRA4/HRH2/ADRA2C
4	WP_GABA_RECEPTOR_SIGNALING	5/255	18/9446	0.0310466	GABRB2/GABRA1/GABRG2/GABBR2/GABRA4
4	GOBP_REGULATION_OF_T_CELL_ACTIVATION	18/342	253/12801	0.0346477	FGL2/ITPKB/PTPN22/VSIR/CD300A/CD209/RHOH/TGFBR2/TBX21/SIT1/GPNMB/RARA/HAVCR2/ZBTB1/PTPN6/CD55/MALT1/THY1
4	GOBP_LEUKOCYTE_DIFFERENTIATION	25/342	420/12801	0.0346477	OCSTAMP/FGL2/MERTK/ITPKB/CEBPE/EVI2B/DCSTAMP/CEBPA/NRROS/PTPN22/VSIR/RHOH/SLAMF6/TGFBR2/GPR68/ZFP36L1/CHD7/TBX21/CSF1/RARA/BATF3/ZBTB1/PTPN6/LTBR/MALT1
4	GOBP_REGULATION_OF_LYMPHOCYTE_ACTIVATION	22/342	347/12801	0.0346477	FGL2/MERTK/ITPKB/PTPN22/VSIR/MNDA/CD300A/CD209/GAL/RHOH/TGFBR2/ZFP36L1/TBX21/SIT1/GPNMB/RARA/HAVCR2/ZBTB1/PTPN6/CD55/MALT1/THY1
4	GOBP_WOUND_HEALING	23/342	375/12801	0.0378191	MERTK/SERPINE1/THBD/TEC/TXK/DMTN/AKAP1/EPB41L4B/DGKG/TGFBR2/DAG1/SYT7/ALOX15/PRKCB/ADRA2C/ARRB2/DSP/WNT5B/ENTPD1/PTPN6/ITGA5/ALOX5/HBEGF
4	GOMF_NEUROPEPTIDE_RECEPTOR_ACTIVITY	4/342	12/12801	0.0398531	NPY1R/SSTR2/NMUR1/GAL
4	GOBP_NEGATIVE_REGULATION_OF_CELL_ACTIVATION	13/342	153/12801	0.042042	FGL2/MERTK/THBD/PTPN22/VSIR/MNDA/CD300A/GAL/TBX21/GPNMB/CD84/HAVCR2/PTPN6
4	GOBP_REGULATION_OF_T_CELL_RECEPTOR_SIGNALING_PATHWAY	6/342	34/12801	0.0426504	PTPN22/CD226/CD300A/PTPN6/MALT1/THY1
5	NABA_MATRISOME_ASSOCIATED	39/355	425/9446	0.0002461	TNFSF14/BMP4/VWC2/SEMA4D/SCUBE1/HTRA4/CSPG4/PLXNA4/BMP8B/FGF9/TGFB2/FGFBP2/SFRP4/ADAMTS6/CLEC19A/MUC1/MDK/LGALS12/CCL28/ANGPT1/MMP17/ANXA3/TNFSF18/SEMA4B/ELFN1/ADAMTS10/PGF/FGF11/GDF7/LOXL4/PDGFD/IL16/TNFSF4/TCHH/FSTL1/CTSW/ADAMTS14/SERPINF2/ADAM10
5	REACTOME_SIGNALING_BY_GPCR	38/355	423/9446	0.000307297	CCR1/ARHGEF3/CX3CR1/TIAM1/GRM4/APLNR/PTHLH/LPAR6/HTR2A/ADORA3/FGD4/PLEKHG5/DGKZ/F2R/FGD3/CRHR2/RGS18/KALRN/GNAI1/NGEF/TBXA2R/RGS1/CCL28/RGS2/PNOC/NET1/RGS8/MCF2L/EDNRA/QRFP/FZD7/OBSCN/PRKCQ/CYSLTR2/SUCNR1/GNA14/PCP2/PRKACB
5	REACTOME_NRAGE_SIGNALS_DEATH_THROUGH_JNK	11/355	54/9446	0.00179945	ARHGEF3/TIAM1/NGFR/FGD4/PLEKHG5/FGD3/KALRN/NGEF/NET1/MCF2L/OBSCN
5	NABA_SECRETED_FACTORS	21/355	189/9446	0.00267514	TNFSF14/BMP4/VWC2/SCUBE1/BMP8B/FGF9/TGFB2/FGFBP2/SFRP4/MDK/CCL28/ANGPT1/TNFSF18/PGF/FGF11/GDF7/PDGFD/IL16/TNFSF4/TCHH/FSTL1
5	REACTOME_G_ALPHA_12_13_SIGNALLING_EVENTS	11/355	67/9446	0.00935332	ARHGEF3/TIAM1/FGD4/PLEKHG5/FGD3/KALRN/NGEF/TBXA2R/NET1/MCF2L/OBSCN
5	REACTOME_CELL_DEATH_SIGNALLING_VIA_NRAGE_NRIF_AND_NADE	11/355	71/9446	0.0135759	ARHGEF3/TIAM1/NGFR/FGD4/PLEKHG5/FGD3/KALRN/NGEF/NET1/MCF2L/OBSCN
5	GOBP_TAXIS	39/515	467/12801	0.0205645	CCR1/CX3CR1/TIAM1/NGFR/BMP4/LHX9/SEMA4D/LAMA3/PLEKHG5/SPTBN1/EGR2/RPS6KA5/ARX/PLXNA4/TGFB2/DOK1/KALRN/MDK/FLT1/CCL28/SPN/ANGPT1/TNFSF18/SEMA4B/GFRA2/PGF/GDF7/NTRK1/PDGFD/RET/PRKCQ/IL16/BIN2/DRAXIN/SUCNR1/ITGA2/SYK/ADAM10/FYN
5	GOBP_SKELETAL_SYSTEM_DEVELOPMENT	32/515	352/12801	0.0205645	PBX1/BMP4/PTHLH/SEMA4D/MDFI/SPNS2/TSKU/BMP8B/TGFB2/CHSY1/SFRP4/PKDCC/HOXA13/MDK/SPEF2/RARG/HOXA10/HOXA1/HAPLN1/COL11A2/PIP4K2A/GJA1/UNCX/MEF2C/TBX1/HOXA9/HOXB6/SMAD5/SKI/DSPP/RUNX2/MEF2D
5	GOBP_NEGATIVE_REGULATION_OF_CELL_DIFFERENTIATION	38/515	454/12801	0.0205645	HEY2/PBX1/NGFR/BMP4/PTHLH/SPRY2/SEMA4D/PRICKLE1/VASN/NFATC3/JAK3/TSKU/GATA2/INPP5D/FGF9/TGFB2/ZFP36L2/PI16/CCDC85B/MDK/SPRY1/UBASH3B/RARG/RGS2/TNFSF18/SEMA4B/HDAC5/WWTR1/NPHP3/FZD7/TBX1/HOXA9/FBLN1/KLF13/DRAXIN/TNFSF4/SKI/TRAK2
5	GOBP_REGULATION_OF_SMALL_GTPASE_MEDIATED_SIGNAL_TRANSDUCTION	27/515	281/12801	0.0211532	ARHGEF3/TIAM1/LPAR6/SPRY2/ARAP2/HEG1/FGD4/RASA1/PLEKHG5/F2R/CHN2/FGD3/TGFB2/KALRN/RHOBTB1/NGEF/SPRY1/GPR174/RHOBTB2/NET1/IQSEC2/MCF2L/NTRK1/OBSCN/RAP1GAP2/ARHGAP12/ARAP3
5	GOBP_PATTERN_SPECIFICATION_PROCESS	28/515	300/12801	0.0211532	HEY2/PBX1/BMP4/MDFI/EGR2/RAX/CHSY1/DMRTA2/SETDB2/OTX1/SOX18/SPRY1/RARG/HOXA10/HES6/TSHZ1/UNCX/BARX1/MEF2C/NPHP3/TBX1/HOXA9/HOXB6/SMAD5/SKI/MTF2/BMI1/PRKACB
5	GOBP_NEGATIVE_REGULATION_OF_T_CELL_APOPTOTIC_PROCESS	6/515	17/12801	0.0211532	BMP4/JAK3/RAG1/ST3GAL1/PRKCQ/TSC22D3
5	GOBP_CIRCULATORY_SYSTEM_PROCESS	34/515	403/12801	0.0211532	HEY2/NOS2/HTR2A/HEG1/ADORA3/KCNK15/SLC13A3/F2R/TGFB2/SLC16A2/CACNB1/TBXA2R/CORO2B/SLC2A3/JUP/ANGPT1/RGS2/NOS3/GJA1/SLC9A3R1/WWTR1/KLK1/EDNRA/QRFP/KCNIP3/KCNK6/AKAP9/SLC29A1/SMAD5/CACNB4/SUCNR1/SERPINF2/CELF2/FYN
5	GOBP_EMBRYONIC_MORPHOGENESIS	35/515	424/12801	0.0217837	PBX1/APLNR/BMP4/SPRY2/MBP/MDFI/LAMA3/PRICKLE1/MTHFR/GATA2/TGFB2/HMX3/SETDB2/HOXA13/OTX1/FLT1/SOX18/RARG/HOXA10/HOXA1/GJA1/TSHZ1/SLC9A3R1/MEF2C/GDF7/NPHP3/FZD7/TBX1/HOXA9/HOXB6/RET/MYO7A/ITGA2/SKI/PRKACB
5	GOMF_DNA_BINDING_TRANSCRIPTION_ACTIVATOR_ACTIVITY	29/515	325/12801	0.0217837	PBX1/DLX3/ZNF395/SOX12/EGR2/NFATC3/RAX/GATA2/RREB1/SPIB/HOXA13/OTX1/SOX18/HOXA10/HOXA1/ELK3/ZNF48/ETV4/MEF2C/ZNF292/HOXA9/KLF5/ZNF445/SP7/ZNF521/KLF13/PGR/PLAG1/MEF2D
5	GOBP_REGIONALIZATION	23/515	230/12801	0.0217837	HEY2/PBX1/BMP4/MDFI/EGR2/CHSY1/DMRTA2/SETDB2/OTX1/SPRY1/RARG/HOXA10/HES6/TSHZ1/BARX1/MEF2C/TBX1/HOXA9/HOXB6/SKI/MTF2/BMI1/PRKACB
5	GOBP_RENAL_SYSTEM_PROCESS_INVOLVED_IN_REGULATION_OF_SYSTEMIC_ARTERIAL_BLOOD_PRESSURE	5/515	12/12801	0.0236693	F2R/CORO2B/GJA1/SUCNR1/SERPINF2
5	GOBP_REGULATION_OF_CARDIOCYTE_DIFFERENTIATION	6/515	19/12801	0.0239329	HEY2/BMP4/PRICKLE1/TGFB2/MEF2C/FZD7
5	GOBP_COLLAGEN_BIOSYNTHETIC_PROCESS	8/515	37/12801	0.0256925	BMP4/TRAM2/F2R/CBX8/EMILIN1/P3H4/ITGA2/SERPINF2
5	GOBP_COLLAGEN_FIBRIL_ORGANIZATION	8/515	37/12801	0.0256925	TGFB2/COL11A2/EMILIN1/TNXB/LOXL4/P3H4/ADAMTS14/SERPINF2
5	GOBP_CELL_FATE_COMMITMENT	18/515	163/12801	0.0258296	HEY2/BMP4/SPRY2/SOX12/ARX/GATA2/DMRTA2/HOXA13/SOX18/SPN/TNFSF18/MEF2C/GDF7/FZD7/TBX1/ZNF445/ZNF521/SMAD5
5	GOBP_CELL_MORPHOGENESIS_INVOLVED_IN_NEURON_DIFFERENTIATION	35/515	442/12801	0.0258296	TIAM1/NGFR/LHX9/SEMA4D/LAMA3/SPTBN1/EGR2/RPS6KA5/MAP1A/ARX/PLXNA4/TSKU/PPFIA2/DOK1/KALRN/NGEF/LZTS1/DBN1/PHACTR1/SLITRK5/SEMA4B/GFRA2/SLC9A3R1/MEF2C/GDF7/NTRK2/NTRK1/RET/MYO7A/PRKCQ/DRAXIN/TRAK2/AMIGO1/ADAM10/FYN
5	GOBP_HOMEOSTASIS_OF_NUMBER_OF_CELLS	21/515	212/12801	0.0306719	RHEX/TNFSF14/BMP4/ILDR2/SPNS2/JAK3/GATA2/F2R/INPP5D/NOS3/GPR174/RAG1/UBA5/MEF2C/HOXB6/KLF13/ARID4A/FSTL1/SMAD5/PTBP3/TSC22D3
5	REACTOME_SIGNALING_BY_RECEPTOR_TYROSINE_KINASES	32/355	431/9446	0.0312751	DUSP7/TIAM1/SPRY2/LAMA3/RASA1/TNS3/EGR2/RPS6KA5/LYL1/FGF9/FGFBP2/FLT1/SPRY1/JUP/LAMC3/NOS3/COL11A2/PGF/MEF2C/NTRK2/NTRK1/PDGFD/CHD4/ITGA2/PGR/NCOR1/PTPN3/ADAM10/MEF2D/FYN/PRKACB/PAG1
5	REACTOME_RHOA_GTPASE_CYCLE	15/355	137/9446	0.0312751	ARHGEF3/TIAM1/ARAP2/PLEKHG5/KALRN/NGEF/PLEKHG3/JUP/RTKN/PCDH7/NET1/MCF2L/VANGL1/OBSCN/ARAP3
5	WP_GPCRS_CLASS_A_RHODOPSINLIKE	12/355	95/9446	0.0320372	CCR1/CX3CR1/APLNR/LPAR6/HTR2A/ADORA3/F2R/TBXA2R/GPR174/EDNRA/CYSLTR2/SUCNR1
5	GOBP_EAR_DEVELOPMENT	16/515	140/12801	0.0354817	HEY2/BMP4/SPRY2/TSKU/GATA2/TGFB2/HMX3/HOXA13/OTX1/HOXA1/SHROOM2/TSHZ1/SLC9A3R1/TBX1/MYO7A/ADAM10
5	GOBP_NEGATIVE_REGULATION_OF_CELL_ADHESION	21/515	217/12801	0.0380742	BMP4/SEMA4D/MBP/RASA1/JAK3/PLXNA4/CORO2B/MUC1/MDK/CCL28/UBASH3B/SPN/ANGPT1/TNFSF18/TNFAIP8L2/FZD7/FBLN1/TNFSF4/ADAM10/PAG1/APOD
5	REACTOME_RHO_GTPASE_CYCLE	30/355	407/9446	0.0387643	ARHGEF3/TIAM1/ARAP2/PAK5/FGD4/GOLGA8R/PLEKHG5/SPTBN1/CHN2/FGD3/KALRN/CDC42EP3/RHOBTB1/NGEF/PLEKHG3/JUP/DBN1/RTKN/SLITRK5/PCDH7/RHOBTB2/NET1/GJA1/LMNB1/MCF2L/VANGL1/OBSCN/WHAMM/ARHGAP12/ARAP3
5	PID_SHP2_PATHWAY	8/355	47/9446	0.0387643	JAK3/GNAI1/ANGPT1/NOS3/IL2RB/NTRK2/NTRK1/PAG1
5	REACTOME_G_ALPHA_Q_SIGNALLING_EVENTS	14/355	130/9446	0.0403295	LPAR6/HTR2A/DGKZ/F2R/RGS18/KALRN/TBXA2R/RGS1/RGS2/EDNRA/QRFP/PRKCQ/CYSLTR2/GNA14
5	GOBP_BLOOD_VESSEL_MORPHOGENESIS	35/515	459/12801	0.0419641	HEY2/CX3CR1/NGFR/AMOTL2/APLNR/BMP4/SPRY2/HEG1/RASA1/CSPG4/GATA2/TGFB2/TBXA2R/HOXA13/MDK/FLT1/SOX18/JUP/ANGPT1/HOXA1/NOS3/ANXA3/ELK3/EMILIN1/HDAC5/PGF/EDNRA/NTRK2/TBX1/KLF5/CARD10/SYK/SERPINF2/JCAD/APOD
5	GOBP_AUTONOMIC_NERVOUS_SYSTEM_DEVELOPMENT	7/515	32/12801	0.0419641	EGR2/ARX/PLXNA4/EDNRA/NTRK1/TBX1/RET
5	GOBP_AMEBOIDAL_TYPE_CELL_MIGRATION	28/515	337/12801	0.0419641	AMOTL2/BMP4/SEMA4D/PLEKHG5/GATA2/TGFB2/PDLIM1/RREB1/TBXA2R/LGALS12/SOX18/JUP/ANGPT1/NOS3/ANXA3/SEMA4B/CENPV/GJA1/HDAC5/PRR5L/MEF2C/TBX1/RET/RADIL/FSTL1/ITGA2/CARD10/JCAD
5	GOBP_REGULATION_OF_SYSTEMIC_ARTERIAL_BLOOD_PRESSURE	8/515	43/12801	0.0475081	F2R/CORO2B/NOS3/GJA1/KLK1/KCNK6/SUCNR1/SERPINF2

## Sheet: Supplementary Table 2d
Supplementary Table 2d. Perturbation modules from knock-down screen (Figure 5d)
Perturbed_gene	Label
TRAF6	M1
MYD88	M1
IKBKG	M1
SLC39A7	M1
IRAK1	M1
IRAK4	M1
TIRAP	M1
RELA	M1
RBCK1	M1
TMEM258	M1
TANK	M1
RNF31	M1
PPP2R1A	M1
SEC61A1	M1
RNGTT	M1
CHUK	M1
CBLL1	M1
MAP3K7	M1
ASH2L	M1
FOS	M1
ADCY4	M1
DHX15	M1
CR1	M1
RNF40	M1
AHR	M1
STAT2	M2
TYK2	M2
UBE2L3	M3
LEO1	M3
DNTTIP1	M3
INPP5D	M3
KIDINS220	M3
BUD13	M3
MRPL51	M3
FAM50A	M3
RPSA	M3
EHMT2	M3
VARS2	M3
ARPC4-TTLL3	M3
BYSL	M3
EGR1	M3
TRPS1	M3
HMGB1	M3
ACTL6A	M3
LACC1	M3
YEATS4	M3
RAB5C	M3
IL2RA	M3
SFPQ	M3
MAPK1	M3

## Sheet: Supplementary Table 2e
Supplementary Table 2e. Downstream gene programs from knock-down screen (Figure 5d)
Downstream_gene	Cluster	Label
ATP1B4	1	P1
SLC1A2	1	P1
CLCF1	1	P1
LIF	1	P1
RHCG	1	P1
DGKI	1	P1
MYC	1	P1
RASL11A	1	P1
USP12-AS2	1	P1
TGFB3	1	P1
ROR1	1	P1
AC006329.1	1	P1
IL33	1	P1
LINC00243	1	P1
AL356215.1	1	P1
LINC00346	1	P1
AC119674.1	1	P1
CAMK1G	1	P1
CSF2	1	P1
SORBS1	1	P1
CCL22	1	P1
C11orf96	1	P1
C4orf54	1	P1
DDX21	1	P1
LINC00460	1	P1
AC022509.2	1	P1
TPBGL	1	P1
TNC	1	P1
CAV1	1	P1
FOSB	1	P1
CNKSR3	1	P1
AC106028.4	1	P1
KLHL41	1	P1
NOP16	1	P1
DPP4	1	P1
EGLN3	1	P1
ADORA2A-AS1	1	P1
LINC00964	1	P1
EFNB2	1	P1
INHBA	1	P1
SBSN	1	P1
VPS9D1-AS1	1	P1
LINC00972	1	P1
PLK3	1	P1
IER3	1	P1
AC005899.8	1	P1
AC091808.1	1	P1
AC090192.2	1	P1
TSLP	1	P1
PVT1	1	P1
NIPAL1	1	P1
CTSE	1	P1
ABRA	1	P1
NEU4	1	P1
CXorf57	1	P1
LINC01215	1	P1
EGR3	1	P1
AC089983.1	1	P1
SEMA3D	1	P1
QTRT2	1	P1
MREG	1	P1
GPRC5A	1	P1
SLN	1	P1
PIM3	1	P1
TWNK	1	P1
AC003101.2	1	P1
RRP12	1	P1
ADAMTS1	1	P1
C2CD4A	2	P1
CHAC1	2	P1
PDGFB	2	P1
BMP5	2	P1
C2CD4B	2	P1
CCDC68	2	P1
ZBTB10	2	P1
CDH9	2	P1
AL031590.1	2	P1
AC104590.1	2	P1
KCNQ4	2	P1
AC032011.1	2	P1
TRAF1	2	P1
EDIL3	2	P1
LRIG1	2	P1
AL365361.1	2	P1
PARM1	2	P1
ERICD	2	P1
AC020743.2	2	P1
ITGA6	2	P1
CTNNA2	2	P1
MUCL3	2	P1
ATP8B1	2	P1
AC074387.1	2	P1
SELE	2	P1
AC100803.3	2	P1
AC093895.1	2	P1
JAG1	2	P1
WNT4	2	P1
CCDC184	2	P1
NTNG1	2	P1
ABTB2	2	P1
VASH2	2	P1
ADAMTS15	2	P1
AC113383.1	2	P1
PLAT	2	P1
STYK1	2	P1
SH2D4B	2	P1
BCL2L11	2	P1
FOLH1	2	P1
RCN1	2	P1
KIF25-AS1	2	P1
TUBB2B	2	P1
SFRP1	2	P1
PIK3C2B	2	P1
TUBB2A	2	P1
EFNA1	2	P1
STAT5A	2	P1
MYOSLID	2	P1
UBASH3A	2	P1
MAPKBP1	2	P1
HEY1	2	P1
NR4A1	2	P1
RIMS1	2	P1
DNM3	2	P1
KCNA3	2	P1
PAX6	2	P1
AXIN2	2	P1
ZNF385B	2	P1
ACHE	2	P1
PDE1C	2	P1
IL18R1	2	P1
AC009812.4	2	P1
AC009812.3	2	P1
BATF	2	P1
LINC01686	2	P1
CALCRL	2	P1
ENTPD2	2	P1
AC036108.3	2	P1
TM4SF1	2	P1
MEIS2	2	P1
DUSP8	2	P1
EPHA2	2	P1
DDIT4L	2	P1
LINC01480	2	P1
PBX4	2	P1
DENND3	2	P1
SLC8A1	2	P1
IKZF1	2	P1
CD83	2	P1
AL078612.1	2	P1
NRAP	2	P1
HAND2	2	P1
ARHGAP29	2	P1
EN2	2	P1
CCL4	3	P2
CCL3	3	P2
CCL3L1	3	P2
DLL4	3	P2
CCL4L2	3	P2
COL5A3	3	P2
SERPINE2	3	P2
INSIG1	3	P2
PIK3R5	3	P2
SOD2	3	P2
CD80	3	P2
SRC	3	P2
CXCL8	3	P2
EBI3	3	P2
AC083837.1	3	P2
GBP2	3	P2
GPR132	3	P2
IL12B	3	P2
BCL9L	3	P2
TNFAIP2	3	P2
USP12	3	P2
LAMP3	3	P2
ZC3H12C	3	P2
AC087645.2	3	P2
AC005224.3	3	P2
MSC	3	P2
CFAP46	3	P2
OLR1	3	P2
TNF	3	P2
MARCKS	3	P2
PTGIR	3	P2
NR4A3	3	P2
RAB7B	3	P2
CYP7B1	3	P2
BCL2A1	3	P2
P3H2	3	P2
IL1B	3	P2
IL1RN	3	P2
SNN	3	P2
AF117829.1	3	P2
ETV3L	3	P2
TMOD2	3	P2
NRP2	3	P2
ITGB8	3	P2
AL356234.2	3	P2
MACC1	3	P2
MCOLN2	3	P2
AC243829.4	3	P2
EHD1	3	P2
CCL20	3	P2
P2RX7	3	P2
VGLL2	3	P2
PXDC1	3	P2
PLEK	3	P2
FCGBP	3	P2
TNFSF9	3	P2
HS3ST3B1	3	P2
RFTN1	3	P2
AC073641.1	3	P2
ETV3	3	P2
HIVEP2	3	P2
C1orf61	3	P2
BMP2	3	P2
IL1A	3	P2
RIPK2	3	P2
PVR	3	P2
RAP2C	3	P2
ADORA2A	3	P2
ANKRD33B	3	P2
AP001056.2	3	P2
LINC01268	3	P2
AC099552.1	3	P2
MIR155HG	3	P2
AL355304.1	3	P2
TMEM52B	3	P2
LINC02541	3	P2
AL365434.2	3	P2
SLC41A2	3	P2
CGN	3	P2
JDP2	3	P2
PTGER4	3	P2
DRAM1	3	P2
AC040970.1	3	P2
AL354719.2	3	P2
IL36G	3	P2
WTAP	3	P2
RNF144B	3	P2
KLRC1	3	P2
STK26	3	P2
LINC00158	3	P2
DENND5A	3	P2
LINC01588	3	P2
IL7R	3	P2
FJX1	3	P2
CREB5	3	P2
FAM129A	3	P2
AC016831.1	3	P2
POPDC2	3	P2
CD40	3	P2
FLG2	3	P2
SOCS3	3	P2
KCNIP4-IT1	3	P2
MYO10	3	P2
PGLYRP2	3	P2
SLCO5A1	3	P2
FASLG	4	P3
CCR1	4	P3
TNFSF10	4	P3
AC022182.2	4	P3
MPEG1	4	P3
STAP1	4	P3
CASP5	4	P3
AC025171.2	4	P3
ARAP2	4	P3
FCGR3A	4	P3
HCAR2	4	P3
CEBPE	4	P3
NEURL3	4	P3
PRICKLE1	4	P3
LIFR	4	P3
SLC6A13	4	P3
CD69	4	P3
LPAR6	4	P3
IDO1	4	P3
FIGN	4	P3
RSAD2	4	P3
ARSJ	4	P3
ETV7	4	P3
HSH2D	4	P3
GBP4	4	P3
SECTM1	4	P3
ISG20	4	P3
CXCL11	4	P3
IFI44L	4	P3
ANXA2R	4	P3
GBP1	4	P3
NEXN	4	P3
SIGLEC1	4	P3
CFH	4	P3
CXCL10	4	P3
IFIT2	4	P3
OASL	4	P3
CSF1R	4	P3
TNFSF8	4	P3
HCAR3	4	P3
IGSF6	4	P3
DNAAF1	4	P3
ZNF618	4	P3
GMPR	4	P3
APOL4	4	P3
BATF2	4	P3
CD86	4	P3
CLEC5A	4	P3
AC025524.2	4	P3
OLFML2B	4	P3
MLKL	4	P3
OR52K1	4	P3
ACOD1	4	P3
CCRL2	4	P3
TLR8	4	P3
AIM2	4	P3
HELB	4	P3
HESX1	4	P3
CEACAM4	4	P3
RHOH	4	P3
TNFSF13B	4	P3
LINC01887	4	P3
TBATA	4	P3
SCIMP	4	P3
TRANK1	4	P3
TMEM171	4	P3
IL6	4	P3
GIMAP4	4	P3
PCDHB13	4	P3
ATP6V0D2	4	P3
MNDA	4	P3
AP003354.2	4	P3
APOBEC3A	4	P3
NCOA7	4	P3
USP18	4	P3
IFNB1	4	P3
KDM6A	4	P3
NUPR1	4	P3
IL27	4	P3
AC025171.5	4	P3
SDS	4	P3
BLNK	4	P3
ASPHD2	4	P3
AC245297.3	4	P3
CARD17	4	P3
ADAM28	4	P3
CXCL9	4	P3
C1QC	4	P3
IQCD	4	P3
IFIT1	4	P3
SLAMF9	4	P3
GALM	4	P3
AL590648.3	4	P3
PAX5	4	P3
GCNT2	4	P3
P2RY6	4	P3
NFE2L3	4	P3
HERC5	4	P3
ALOX5	4	P3
AL356417.3	4	P3
LY6E-DT	4	P3
PELI1	4	P3
TNIP3	4	P3
AC016745.2	4	P3
ATP10A	4	P3
ALPK1	4	P3
RARRES3	4	P3
PLSCR4	4	P3
AC079466.1	4	P3
C22orf42	4	P3
ANTXR1	4	P3
LILRA6	4	P3
OTUD1	4	P3
TRIM22	4	P3
APOL6	4	P3
SHROOM3	4	P3
CMPK2	4	P3
KMO	4	P3
GBP7	4	P3
HRASLS2	4	P3
SMIM25	4	P3
TMEM106A	4	P3
CEACAM1	4	P3
MGAM	4	P3
ADGRE1	4	P3
PLEKHA4	4	P3
IFITM1	4	P3
SAMSN1	4	P3
RUFY4	4	P3
C1orf220	4	P3
IFIT3	4	P3
IFNL1	4	P3
MX2	4	P3
CCL5	4	P3
CDKL1	4	P3
LPXN	4	P3
SLAMF7	4	P3
CCL15	4	P3
EXOC3L1	4	P3
TNK2-AS1	4	P3
C3AR1	4	P3
IFI16	4	P3
RNF213	4	P3
HAPLN3	4	P3
S100A12	4	P3
C1GALT1	4	P3
ADPGK-AS1	4	P3
CASP10	4	P3
SLC11A1	4	P3
SIGLEC9	4	P3
RBM43	4	P3
APOL3	4	P3
CASP1	4	P3
LGMN	4	P3
ALPK2	4	P3
SP110	4	P3
LUCAT1	4	P3
AL365434.1	4	P3
TGM1	4	P3
AC025171.4	4	P3
EDN1	4	P3
TMEM229B	4	P3
AC022816.1	4	P3
ITGA4	4	P3
AC007336.1	4	P3
IFI44	4	P3
TAGAP	4	P3
GBP6	4	P3
CD14	4	P3
SLC9C2	4	P3
AC117402.1	4	P3
NECTIN3	4	P3
LINC01915	4	P3
NCF1	4	P3
PDGFRL	4	P3
TMEM255A	4	P3
CYBB	4	P3
LINC01094	4	P3
GIMAP1	4	P3
FPR2	4	P3
GBP5	4	P3
RGL1	4	P3
AC093772.1	4	P3
PROX1	4	P3
TRPM2	4	P3
PARP15	4	P3
C1QA	4	P3
DDX58	4	P3
CALHM6	4	P3
NECTIN3-AS1	4	P3
GPR84	4	P3
CCL8	4	P3
PILRA	4	P3
TNK2	4	P3
IL10RA	4	P3
MS4A7	4	P3
GBP3	4	P3
AC008079.2	4	P3
GRIP2	4	P3
GPR85	4	P3
LILRB2	4	P3
AC022387.1	4	P3
LYN	4	P3
LACTB2-AS1	4	P3
AF131215.7	4	P3
RTP4	4	P3
DAPP1	4	P3
PTPRO	4	P3
CD163	4	P3
TFEC	4	P3
ADGRE3	4	P3
APOBEC3G	4	P3
KIAA0040	4	P3
CADM1	4	P3
BMF	4	P3
CD7	4	P3
TXNIP	4	P3
AP003086.1	4	P3
LINC01181	4	P3
CD209	4	P3
FCAMR	4	P3
TLR3	4	P3
SERPING1	4	P3
ORM2	4	P3
DGLUCY	4	P3
PINLYP	4	P3
PPM1K	4	P3
SDSL	4	P3
C1QB	4	P3
BANK1	4	P3
NRG2	4	P3
FPR1	4	P3
LRP1	4	P3
TRIM25	4	P3
AL160408.2	4	P3
ADAMDEC1	4	P3
FAS	4	P3
C21orf91	4	P3
CTSS	4	P3
USP30-AS1	4	P3
AP000808.1	4	P3
AC120193.1	4	P3
SAMD9	4	P3
SLAMF8	4	P3
DOCK8	4	P3
IDO2	4	P3
APOL1	4	P3
EPSTI1	4	P3
ASCL2	4	P3
ZNF503	4	P3
RNASE1	4	P3
MSR1	4	P3
AL162414.1	4	P3
GCNT1	4	P3
PDCD1LG2	4	P3
SIGLEC7	4	P3
CARD16	4	P3
IL18RAP	4	P3
MR1	4	P3
VSIR	4	P3
CCDC146	4	P3
C9orf135-DT	4	P3
C9orf66	4	P3
TTC39B	4	P3
ADCY7	4	P3
LIFR-AS1	4	P3
AC007608.3	4	P3
PSMB9	4	P3
NT5C3A	4	P3
DOCK4	4	P3
EPB41L3	4	P3
UBA7	4	P3
LRRC4C	4	P3
PCDHB11	4	P3
FAM8A1	4	P3
FBXO6	4	P3
AKAP7	4	P3
TCF4	4	P3
AC023202.1	4	P3
ZNF107	4	P3
SRPX2	4	P3
IL4I1	4	P3
ACSM5	4	P3
TRAFD1	4	P3
LINC01684	4	P3
AC239800.3	4	P3
GPR82	4	P3
CD38	4	P3
C17orf67	4	P3
AC022568.1	4	P3
MEIKIN	4	P3
TBX21	4	P3
SHOX2	4	P3
LINC01539	4	P3
APOBEC3F	4	P3
RPGRIP1	4	P3
PARP9	4	P3
PLSCR1	4	P3
2022-09-04	4	P3
AC116407.2	4	P3
MGAT4C	4	P3
TNFAIP6	4	P3
AC099063.4	4	P3
KCNMA1-AS1	4	P3
MITF	4	P3
IFITM3	4	P3
SCLT1	4	P3
LINC00309	4	P3
TREM1	4	P3
AL158071.4	4	P3
IL15	4	P3
AL590560.2	4	P3
SGCG	4	P3
LYSMD2	4	P3
GPR65	4	P3
PARP14	4	P3
MMRN2	4	P3
ATP8B4	4	P3
BATF3	4	P3
AC004988.1	4	P3
SLC7A8	4	P3
AL356056.2	4	P3
CCL23	4	P3
OAS1	4	P3
PCDHAC2	4	P3
ZNF366	4	P3
OR52K2	4	P3
SLC17A7	4	P3
SIX1	4	P3
IFIH1	4	P3
RNASE6	4	P3
MYOM1	4	P3
AL359397.2	4	P3
GOLGA6L7	4	P3
LINC00973	5	P4
PRSS22	5	P4
SNCB	5	P4
TRIM54	5	P4
TNFAIP8L3	5	P4
GSG1L	5	P4
ANKRD66	5	P4
STAC2	5	P4
AL450468.1	5	P4
ADGRG1	5	P4
GFOD1	5	P4
LCNL1	5	P4
AC022509.4	5	P4
KCNA2	5	P4
LINC02185	5	P4
CD226	5	P4
SYT7	5	P4
RAB11FIP4	5	P4
TM4SF19-TCTEX1D2	5	P4
TIE1	5	P4
HSD3B7	5	P4
PLEKHF1	5	P4
SHISA3	5	P4
XKRX	5	P4
AC116563.1	5	P4
ETNK2	5	P4
CLVS1	5	P4
LRRC10B	5	P4
FGL2	5	P4
SLC39A2	5	P4
TM4SF19	5	P4
CDH22	5	P4
TIMP4	5	P4
CD1E	5	P4
LINC02458	5	P4
CD1A	5	P4
DCSTAMP	5	P4
TMEM253	5	P4
LINC00520	5	P4
UBTD1	5	P4
SLC29A3	5	P4
GPAT3	5	P4
LRRC53	5	P4
NDRG2	5	P4
PXYLP1	5	P4
AC022182.1	5	P4
NPY1R	5	P4
AQP10	5	P4
GFPT2	5	P4
AC024909.1	5	P4
RASGRF1	5	P4
KCNF1	5	P4
SLC28A3	5	P4
NPPC	5	P4
BAIAP2	5	P4
VWF	5	P4
AC015660.2	5	P4
ACP5	5	P4
MSMO1	5	P4
ACVR1	5	P4
AL356270.1	5	P4
AC015660.3	5	P4
RASGEF1C	5	P4
CRABP2	5	P4
SLC30A3	5	P4
PLA2G7	5	P4
PTPN22	5	P4
LINC02009	5	P4
CARD10	5	P4
C2orf40	5	P4
CPNE6	5	P4
IL6R-AS1	5	P4
NPR1	5	P4
PRR32	5	P4
CD1C	5	P4
FCRLA	5	P4
EVI2B	5	P4
ARC	5	P4
STEAP3	5	P4
LGALS2	5	P4
GAPLINC	5	P4
FBXO32	5	P4
VIM	5	P4
TMEM52	5	P4
SHISA8	5	P4
EMX1	5	P4
MPO	5	P4
LPL	5	P4
ST3GAL6-AS1	5	P4
DDN	5	P4
TSPAN17	5	P4
AC092919.1	5	P4
DMKN	5	P4
AL606491.1	5	P4
BAAT	5	P4
ZNF385A	5	P4
IL36B	5	P4
GPC4	5	P4
MAN1C1	5	P4
DCBLD2	5	P4
GPR158	5	P4
AC078850.1	5	P4
IL36RN	5	P4
PDGFRB	5	P4
AC145124.1	5	P4
FNDC7	5	P4
DPYSL3	5	P4
TLE1	5	P4
CYP19A1	5	P4
LMNTD1	5	P4
MICAL2	5	P4
OTOGL	5	P4
KLHL21	5	P4
DOCK3	5	P4
AC073611.1	5	P4
AL133163.2	5	P4
AL583859.2	5	P4
TBC1D2	5	P4
NOS2	5	P4
CD84	5	P4
CALB2	5	P4
AC099062.1	5	P4
AL513283.1	5	P4
ZNF365	5	P4
PPFIA4	5	P4
BAALC	5	P4
ARHGAP6	5	P4
HPCAL1	5	P4
AC011893.1	5	P4
GBX2	5	P4
AC006967.3	5	P4
FBP1	5	P4
SHC3	5	P4
ROR1-AS1	5	P4
LINC02201	5	P4
DNAJC5G	5	P4
AL645465.1	5	P4
PPP1R14C	5	P4
BEND5	5	P4
HSPB3	5	P4
S100B	5	P4
PMFBP1	5	P4
SRPX	5	P4
GAL	5	P4
FGR	5	P4
LAT	5	P4
HSPB7	5	P4
SHC4	5	P4
CSF1	5	P4
FCRLB	5	P4
KCNG1	5	P4
DUSP14	5	P4
CHKA	5	P4
RAB17	5	P4
CREG2	5	P4
CHIT1	5	P4
ABCG2	5	P4
HTRA3	5	P4
MAP7D2	5	P4
KLF16	5	P4
HK3	5	P4
SERPINE1	5	P4
RGS20	5	P4
LINC00877	5	P4
VGF	5	P4
TNNI2	5	P4
LINC02223	5	P4
UBXN11	5	P4
PAQR5	5	P4
SLC26A11	5	P4
KRT79	5	P4
MRAS	5	P4
CDA	5	P4
GDF15	5	P4
AP001574.1	5	P4
GLDN	5	P4
INHBB	5	P4
DTX4	5	P4
OAF	5	P4
SELPLG	5	P4
STK32C	5	P4
SLCO2B1	5	P4
LINC02019	5	P4
AC006449.6	5	P4
CCDC149	5	P4
AL672032.1	5	P4
IGFN1	5	P4
ADORA2B	5	P4
LINC00599	5	P4
SLC16A6	5	P4
SH3BP5	5	P4
LINC01705	5	P4
CFAP58	5	P4
PI4K2A	5	P4
ADCY8	5	P4
AP003721.1	5	P4
AC245128.3	5	P4
FRMD4A	5	P4
CDCP1	5	P4
C9	5	P4
PNMA1	5	P4
MYRF	5	P4
RAP1GAP	5	P4
SGK1	5	P4
PGBD5	5	P4
RRAD	5	P4
KIAA0930	5	P4
GM2A	5	P4
PYGL	5	P4
ATP1A2	5	P4
SLCO4A1	5	P4
VAT1L	5	P4
GPR68	5	P4
LSP1	5	P4
PLD6	5	P4
CTH	5	P4
MYH14	5	P4
TSPAN1	5	P4
HK2	5	P4
PRCD	5	P4
AC008568.1	5	P4
MAF	5	P4
LIPA	5	P4
SLA	5	P4
LST1	5	P4
ESYT3	5	P4
CLN8	5	P4
TFAP4	5	P4
LINC01010	5	P4
ADGRB2	5	P4
VSTM2L	6	P4
CIB3	6	P4
LONRF2	6	P4
FA2H	6	P4
RHEX	6	P4
MLC1	6	P4
RERGL	6	P4
PRG2	6	P4
NMUR1	6	P4
CASS4	6	P4
VIPR1	6	P4
ADGRG5	6	P4
SLC35F3	6	P4
RTN4R	6	P4
USP2	6	P4
FER1L6	6	P4
TNFSF14	6	P4
KAZN	6	P4
RASD2	6	P4
GATA2	6	P4
AL034397.3	6	P4
SLAMF6	6	P4
DUSP13	6	P4
SEMG1	6	P4
LDLRAP1	6	P4
AMIGO1	6	P4
TEKT5	6	P4
CAMKV	6	P4
CISH	6	P4
RNF125	6	P4
IGSF1	6	P4
PHYHIP	6	P4
TRERF1	6	P4
ITPKB	6	P4
RAB6B	6	P4
TRIM9	6	P4
OCSTAMP	6	P4
NFATC3	6	P4
GABBR2	6	P4
AL136317.2	6	P4
EEPD1	6	P4
SLCO4C1	6	P4
CHD7	6	P4
TSKU	6	P4
ST3GAL5	6	P4
LINC02544	6	P4
THEG	6	P4
TIFAB	6	P4
EPS8L3	6	P4
AC006238.1	6	P4
ALOX15	6	P4
KHDC1L	6	P4
PSAPL1	6	P4
TXK	6	P4
TMEM121B	6	P4
ENC1	6	P4
ZNF683	6	P4
TMEM74B	6	P4
SSTR2	6	P4
CMKLR1	6	P4
LMO4	6	P4
AL031280.1	6	P4
MBP	6	P4
AC078864.2	6	P4
SNX18	6	P4
AC093323.1	6	P4
CEBPA	6	P4
MYO7B	6	P4
AC116351.1	6	P4
AC093627.7	6	P4
WISP1	6	P4
NFE2	6	P4
ADORA3	6	P4
DNAI1	6	P4
CHST10	6	P4
THEM6	6	P4
PLPPR3	6	P4
ENTPD1	6	P4
MS4A6A	6	P4
ARL4D	6	P4
LZTS1	6	P4
CDR2L	6	P4
LRCOL1	6	P4
STAR	6	P4
CHST13	6	P4
KLHL4	6	P4
TNFAIP8L1	6	P4
MKL2	6	P4
THRA	6	P4
FAM131B	6	P4
CSGALNACT1	6	P4
ELFN2	6	P4
CCDC88C	6	P4
GALNT12	6	P4
PLAC9	6	P4
FANCE	6	P4
EPB41L4B	6	P4
ZMYND8	6	P4
ABCB9	6	P4
APOA1	6	P4
LYL1	6	P4
DZANK1	6	P4
SLC17A5	6	P4
AC012150.2	6	P4
CCSAP	6	P4
AC006116.8	6	P4
RHOBTB2	6	P4
SRGAP3	6	P4
ANXA11	6	P4
MERTK	6	P4
AL445423.1	6	P4
HHATL	6	P4
FAM210B	6	P4
DENND5B	6	P4
LINC00672	6	P4
CEBPA-DT	6	P4
TTC7A	6	P4
KRT86	6	P4
EDDM13	6	P4
HOXA3	6	P4
FAM78A	6	P4
AC027306.1	6	P4
UBXN10-AS1	6	P4
TEC	6	P4
ENHO	6	P4
CAMKK1	6	P4
NR2F6	6	P4
HOXA1	6	P4
DGKZ	6	P4
PLA2G2C	6	P4
NDRG1	6	P4
HOXA-AS2	6	P4
ARHGAP20	6	P4
ITGAL	6	P4
FAM95B1	6	P4
MOAP1	6	P4
ARHGAP44	6	P4
AKAP1	6	P4
LURAP1L	6	P4
SHE	6	P4
TMEM53	6	P4
C2orf88	6	P4
DAG1	6	P4
TBC1D8	6	P4
LINC01229	6	P4
RGS18	6	P4
HRH2	6	P4
HOTAIRM1	6	P4
RTL3	6	P4
TNS3	6	P4
LRRC3B	6	P4
ZFP69	6	P4
TTC39C	6	P4
INAFM2	6	P4
PPP1R13B	6	P4
RAB20	6	P4
DOPEY2	6	P4
AC007388.1	6	P4
FAM20C	6	P4
ARHGEF40	6	P4
WFDC1	6	P4
LINC00504	6	P4
COLQ	6	P4
IDH1	6	P4
ZNF318	6	P4
AP003419.3	6	P4
RPS6KA1	6	P4
PTK7	6	P4
CLIP4	6	P4
MYCL	6	P4
RAB3A	6	P4
HOXA5	6	P4
CSTF1	6	P4
LRRC73	6	P4
MTSS1L	6	P4
MEF2D	6	P4
FAM53B	6	P4
TSPAN32	6	P4
AJM1	6	P4
TSC22D3	6	P4
TMEM215	6	P4
TSPAN9	6	P4
SARM1	6	P4
PGPEP1	6	P4
NRROS	6	P4
OPLAH	6	P4
MPP4	6	P4
DOK1	6	P4
FUT7	6	P4
C17orf100	6	P4
SNHG4	6	P4
LINC00484	6	P4
CRABP1	6	P4
DNMT3A	6	P4
SLC2A3	6	P4
CPT1A	6	P4
HMX2	6	P4
AC013731.1	6	P4
HTRA4	6	P4
DPF3	6	P4
ATG16L1	6	P4
LDHD	6	P4
SLC1A4	6	P4
PYHIN1	6	P4
TRPV1	6	P4
MFSD5	6	P4
ADAMTS7	6	P4
ZNF768	6	P4
ITPR1	6	P4
HOXA4	6	P4
CLEC19A	6	P4
PDP2	6	P4
TBKBP1	6	P4
CABYR	6	P4
RNF168	6	P4
CTTNBP2	6	P4
EFR3B	6	P4
AC005618.1	6	P4
KRT81	6	P4
TPRN	6	P4
PPP1R32	6	P4
ADIPOR2	6	P4
CD244	6	P4
CPLX3	6	P4
TSHZ1	6	P4
VAMP1	6	P4
ARTN	6	P4
SERPINI2	6	P4
BAIAP2-DT	6	P4
C8G	6	P4
RPRD2	6	P4
FCMR	6	P4
ZNF425	6	P4
TNNC2	6	P4
BRPF1	6	P4
RASAL2-AS1	6	P4
EYA2	6	P4
RAB37	7	P4
HEY2	7	P4
SEMA4D	7	P4
LRG1	7	P4
DUSP7	7	P4
SYT17	7	P4
PBX1	7	P4
INMT	7	P4
GRM4	7	P4
SYTL2	7	P4
LINC02024	7	P4
EXOC3L2	7	P4
AMOTL2	7	P4
TMC5	7	P4
ARHGEF3	7	P4
MDFI	7	P4
SNAP91	7	P4
LSAMP	7	P4
PAK5	7	P4
KLF12	7	P4
GPR174	7	P4
KIAA1211L	7	P4
RASA1	7	P4
MCF2L	7	P4
MINDY2	7	P4
EMILIN3	7	P4
SNX30	7	P4
PLIN5	7	P4
OSBPL5	7	P4
LINC01140	7	P4
ZBTB16	7	P4
PHACTR3	7	P4
PALD1	7	P4
LAMA3	7	P4
TMEM125	7	P4
PRF1	7	P4
TIAM1	7	P4
ADGRD1	7	P4
AC092691.1	7	P4
GIMAP6	7	P4
CALHM2	7	P4
GFI1	7	P4
KLHL13	7	P4
HMX3	7	P4
AC090515.2	7	P4
GOLGA8R	7	P4
ZBTB7C	7	P4
AC068633.1	7	P4
SOX12	7	P4
AL033527.3	7	P4
SCUBE1	7	P4
ANKRD29	7	P4
TMEM71	7	P4
C16orf54	7	P4
AC243960.1	7	P4
PI16	7	P4
SYTL1	7	P4
AL450332.1	7	P4
FGD4	7	P4
GPR88	7	P4
ADAMTS10	7	P4
SPNS2	7	P4
ENDOD1	7	P4
DLX3	7	P4
APOD	7	P4
GOLGA8Q	7	P4
TPD52L1	7	P4
TMEM163	7	P4
RAB40B	7	P4
PLEKHG5	7	P4
HYDIN	7	P4
HOXA11-AS	7	P4
ANGPT1	7	P4
GRXCR2	7	P4
IER5L	7	P4
DENND1B	7	P4
PCDH7	7	P4
PLPP1	7	P4
LINGO1	7	P4
PPFIA2	7	P4
ZNF608	7	P4
KLHDC8B	7	P4
SUSD2	7	P4
STUM	7	P4
AC010719.1	7	P4
NGFR	7	P4
PITPNM3	7	P4
NET1	7	P4
KANK4	7	P4
CLEC9A	7	P4
STRADB	7	P4
FRMD6	7	P4
NTRK2	7	P4
SLC13A3	7	P4
KIT	7	P4
SPTBN1	7	P4
SLC12A8	7	P4
YPEL3	7	P4
HOMER2	7	P4
HEG1	7	P4
JAK3	7	P4
AL713998.1	7	P4
PNPLA7	7	P4
SPRY2	7	P4
ZFP36L2	7	P4
NHLRC4	7	P4
LINC01800	7	P4
GABRA4	7	P4
LHX9	7	P4
TRAM2	7	P4
AL353593.1	7	P4
TNFSF18	7	P4
RNF144A	7	P4
CHN2	7	P4
EPDR1	7	P4
ARX	7	P4
CARNS1	7	P4
ZCCHC24	7	P4
TP63	7	P4
ATP8A1	7	P4
DIRAS2	7	P4
SPIB	7	P4
ANK1	7	P4
PWAR6	7	P4
NGEF	7	P4
RNF217	7	P4
AL139095.4	7	P4
LMO2	7	P4
MOB3B	7	P4
MB	7	P4
HES6	7	P4
RNF166	7	P4
NOS3	7	P4
BMP4	7	P4
GSE1	7	P4
PIEZO2	7	P4
IL16	7	P4
CX3CR1	7	P4
UBL4B	7	P4
FHL3	7	P4
SLITRK5	7	P4
CAPN11	7	P4
SLFN12L	7	P4
PPP1R14A	7	P4
FGF9	7	P4
AC120042.3	7	P4
THSD7A	7	P4
OTX1	7	P4
EGR2	7	P4
SLC9A3R2	7	P4
LRMP	7	P4
TMEM173	7	P4
CHD9	7	P4
PRSS56	7	P4
SMIM10	7	P4
DPY19L2	7	P4
JUP	7	P4
F2RL3	7	P4
GOLGA8N	7	P4
CLEC12A	7	P4
ECEL1	7	P4
PLEKHA2	7	P4
AKR1C3	7	P4
MYCBPAP	7	P4
CHST12	7	P4
VASN	7	P4
MYBPC2	7	P4
RREB1	7	P4
PARP8	7	P4
PRELID2	7	P4
SEMA6D	7	P4
SLC20A1	7	P4
AC026801.2	7	P4
PKDCC	7	P4
ZNF74	7	P4
CLCN4	7	P4
CDC42EP3	7	P4
OLFM3	7	P4
RGS8	7	P4
RTKN	7	P4
STEAP4	7	P4
NLRP1	7	P4
FGD3	7	P4
KLHDC3	7	P4
SEMA3G	7	P4
SLC30A1	7	P4
JMJD1C-AS1	7	P4
ZNF395	7	P4
ZFP14	7	P4
INKA1	7	P4
IL2RB	7	P4
SP7	7	P4
WWTR1	7	P4
VWA8	7	P4
TCF7L1	7	P4
ZNF532	7	P4
FAM217B	7	P4
IGHE	7	P4
TUBA8	7	P4
AC069503.1	7	P4
DLX6-AS1	7	P4
IGSF11	7	P4
AC003991.1	7	P4
ROPN1L	7	P4
GPAT2	7	P4
TET1	7	P4
LINC00923	7	P4
MDK	7	P4
LINC02208	7	P4
INPP4A	7	P4
PCDHGA8	7	P4
PHACTR1	7	P4
KLHL30	7	P4
HOXA10	7	P4
EDNRA	7	P4
ARL4A	7	P4
SARDH	7	P4
DMRTA2	7	P4
AK5	7	P4
RPS6KA5	7	P4
DBH	7	P4
TMEM154	7	P4
ANKRD36B	7	P4
KIF26B	7	P4
LINC01949	7	P4
INPP5D	7	P4
CENPV	7	P4
IMP3	7	P4
UBE2F	7	P4
LYRM9	7	P4
DUBR	7	P4
LINC02249	7	P4
ABHD4	7	P4
TIAF1	7	P4
XPC	7	P4
METTL25	7	P4
GJA1	7	P4
GSTA4	7	P4
HAPLN1	7	P4
TMEFF2	7	P4
AC055876.5	7	P4
ICK	7	P4
PCDH15	7	P4
LAMC3	7	P4
CEACAM6	7	P4
TLX1	7	P4
F2R	7	P4
EPB41L1	7	P4
CLSTN3	7	P4
SORCS2	7	P4
CCDC3	7	P4
SSFA2	7	P4
PNMA2	7	P4
SPRY1	7	P4
GDPGP1	7	P4
SMAD3	7	P4
MIR181A2HG	7	P4
MYO18A	7	P4
CPNE2	7	P4
HDC	7	P4
LINC00578	7	P4
PLEKHA6	7	P4
RNF150	7	P4
KLK1	7	P4
TNFSF4	7	P4
RAB27B	7	P4
MTHFR	7	P4
FHOD3	7	P4
GGT5	7	P4
AC123768.4	7	P4
LTBP1	7	P4
PTPRF	7	P4
CAMK2B	7	P4
MYB	7	P4
ZNF521	7	P4
AC104365.3	7	P4
COL11A2	7	P4
AC004687.1	7	P4
AL365181.2	7	P4
LINC02261	7	P4
MYO7A	7	P4
MFGE8	7	P4
RFX7	7	P4
CYSLTR2	7	P4
FBLN1	7	P4
PDLIM1	7	P4
ARHGAP15	7	P4
AL391807.1	7	P4
LINC02256	7	P4
KCNIP1	7	P4
BMP8B	7	P4
AC011498.4	7	P4
ATP13A2	7	P4
ITPR1-DT	7	P4
SNAI3	7	P4
AC004816.2	7	P4
TUBAL3	7	P4
LIN7A	7	P4
AC026150.1	7	P4
SOBP	7	P4
AL049552.1	7	P4
GAREM1	7	P4
SCIN	7	P4
ZNF275	7	P4
PCDHGA6	7	P4
JMJD1C	7	P4
GPRC5C	7	P4
IQCN	7	P4
PNOC	7	P4
AL132780.2	7	P4
AC239799.2	7	P4
RARG	7	P4
ATP2B3	7	P4
DDHD1	7	P4
SLC16A2	7	P4
WFDC10A	7	P4
IRF2BP2	7	P4
PDZK1IP1	7	P4
IL17RE	7	P4
SLC9A3	7	P4
DLX6	7	P4
GDF11	7	P4
MDGA1	7	P4
CRHR2	7	P4
TRPM1	7	P4
KCNK15	7	P4
ABI3BP	7	P4
BRD3	7	P4
KCNIP3	7	P4
ASB13	7	P4
TMEM223	7	P4
MGAT3	7	P4
FOXL2	7	P4
PCDHGA10	7	P4
KIF21A	7	P4
TMEM92	7	P4
ARMH1	7	P4
SEMA4B	7	P4
PRKACB	7	P4
GJA3	7	P4
RIMS4	7	P4
ZNF445	7	P4
CCDC180	7	P4
OBSCN	7	P4
CLU	7	P4
ZNF541	7	P4
CCL28	7	P4
ANXA3	7	P4
AC009061.2	7	P4
ZNF48	7	P4
PLXNA4	7	P4
MTMR12	7	P4
AC011416.3	7	P4
PRKCQ	7	P4
FBXL20	7	P4
NUMBL	7	P4
RAG1	7	P4
FAXDC2	7	P4
CBX8	7	P4
CST9L	7	P4
ACSS1	7	P4
AC104823.1	7	P4
NT5DC4	7	P4
TGFB2	7	P4
FOXO6	7	P4
AP001160.2	7	P4
SATB1	7	P4
ST3GAL1	7	P4
TNNT3	7	P4
RAP2B	7	P4
IRAK1BP1	7	P4
MIR4500HG	7	P4
FRMD3	7	P4
SPTLC3	7	P4
SPEF2	7	P4
AC010331.1	7	P4
HTR2A	7	P4
GABRD	7	P4
SH3TC1	7	P4
MMP17	7	P4
LYPLAL1-DT	7	P4
CASTOR3	7	P4
DNMT3B	7	P4
HOTTIP	7	P4
OSER1-DT	7	P4
TGFB2-AS1	7	P4
RAMP1	7	P4
AC233992.3	7	P4
FAM117B	7	P4
NAP1L3	7	P4
LRRN3	7	P4
RNF217-AS1	7	P4
KCNIP2	7	P4
AC025887.2	7	P4
CCDC121	7	P4
MAGI3	7	P4
PLEKHG3	7	P4
BTBD3	7	P4
SEC14L1	7	P4
ADAMTS14	7	P4
PNMT	7	P4
PROS1	7	P4
AC096642.1	7	P4
MOXD1	7	P4
IRF4	7	P4
ADO	7	P4
PRL	7	P4
KSR1	7	P4
ANXA9	7	P4
TACC2	7	P4
PCDHGB7	7	P4
SESN1	7	P4
TBL1X	7	P4
PLPPR4	7	P4
DMTN	7	P4
AL050341.2	7	P4
CEP19	7	P4
CAPN5	7	P4
DSG2	7	P4
RBMS3	7	P4
ZKSCAN3	7	P4
SUOX	7	P4
CCDC102B	7	P4
SETDB2	7	P4
THY1	7	P4
SEPHS2	7	P4
GABRA2	7	P4
PCDHB3	7	P4
AL021707.2	7	P4
SLC16A7	7	P4
AL365356.5	7	P4
NAPSA	7	P4
CADM2	7	P4
DICER1-AS1	7	P4
C2orf73	7	P4
ARID4A	7	P4
FRK	7	P4
AC107419.1	7	P4
JCAD	7	P4
DPEP1	7	P4
ZNF704	7	P4
ACSS3	7	P4
PTCH1	7	P4
GABRG2	7	P4
MTMR10	7	P4
ZMYM3	7	P4
PITPNC1	7	P4
KLHDC2	7	P4
LINC01410	7	P4
TOX	7	P4
C21orf62-AS1	7	P4
SAC3D1	7	P4
RHOBTB1	7	P4
TNFRSF9	7	P4
SPIN4	7	P4
AP000851.2	7	P4
SLC29A1	7	P4
L1TD1	7	P4
AL391832.2	7	P4
CTSW	7	P4
HOXA9	7	P4
GAPT	7	P4
AC084782.3	7	P4
ADAMTSL2	7	P4
HMCN1	7	P4
GLUD2	7	P4
AC079922.2	7	P4
C6orf132	7	P4
RAB44	7	P4
C15orf39	7	P4
VWC2	7	P4
SELENOP	7	P4
RASL11B	7	P4
NTNG2	7	P4
PGR	7	P4
TLR5	7	P4
FAM117A	7	P4
AP005230.1	7	P4
LINC00853	7	P4
MUC1	7	P4
LRRC17	7	P4
AC104958.1	7	P4
MAP10	7	P4
CYP46A1	7	P4
MIR181A1HG	7	P4
TAPT1-AS1	7	P4
NLRC3	7	P4
LRRFIP1	7	P4
KANTR	7	P4
EPM2AIP1	7	P4
SOHLH1	7	P4
CFAP161	7	P4
LINC01704	7	P4
ALDH5A1	7	P4
AQP3	7	P4
ID1	7	P4
AFAP1L1	7	P4
PEBP4	7	P4
AC084782.1	7	P4
STARD5	7	P4
LINC01436	7	P4
EXD3	7	P4
FGFBP2	7	P4
AC009501.1	7	P4
AL158013.1	7	P4
CPEB1	7	P4
ERF	7	P4
SCNN1A	7	P4
AL158211.1	7	P4
SCARA3	7	P4
DMP1	7	P4
SAMD10	7	P4
UNC5A	7	P4
LZTS2	7	P4
RORA-AS1	7	P4
C1RL	7	P4
AL158151.1	7	P4
PCDHB16	7	P4
AC004540.1	7	P4
NEDD9	7	P4
SETBP1	7	P4
PKN2-AS1	7	P4
ZNF436-AS1	7	P4
IRX3	7	P4
UBTF	7	P4
SPECC1	7	P4
GFRA2	7	P4
FAM20A	7	P4
DCAF16	7	P4
CD9	7	P4
CBX4	7	P4
ZNF827	7	P4
AC007114.1	7	P4
AC092279.1	7	P4
PCDH20	7	P4
NCOA2	7	P4
GOLPH3L	7	P4
MRPS30-DT	7	P4
ZSCAN31	7	P4
SAMD11	7	P4
SMAD2	7	P4
GATA2-AS1	7	P4
GRAMD1B	7	P4
TBX1	7	P4
LINC01160	7	P4
SRSF8	7	P4
SLC35E2A	7	P4
SPN	7	P4
KCNMA1	7	P4
NOXA1	7	P4
HDAC5	7	P4
PHF21A	7	P4
TOMM40L	7	P4
ILDR2	7	P4
CNOT6L	7	P4
IL2RG	7	P4
PCDHB9	7	P4
C3orf80	7	P4
C2orf92	7	P4
LPIN3	7	P4
PEX11A	7	P4
LRRC8C-DT	7	P4
DAPK2	7	P4
ELK3	7	P4
CCDC102A	7	P4
RAI1	7	P4
MMP16	7	P4
CARMN	7	P4
GNA14	7	P4
2022-03-01	7	P4
ZDHHC11B	7	P4
PCDHB12	7	P4
RBM38	7	P4
FN3K	7	P4
BTC	7	P4
CACNB1	7	P4
UBE4B	7	P4
CPAMD8	7	P4
TESC	7	P4
AC005697.2	7	P4
BCAM	7	P4
WNT10A	7	P4
ARRDC4	7	P4
MRPS18A	7	P4
AL645568.1	7	P4
DOK4	7	P4
DNM1P35	7	P4
RSBN1L	7	P4
AC005520.2	7	P4
P3H4	7	P4
LMO3	7	P4
CDK14	7	P4
KLF13	7	P4
VWDE	7	P4
SYNPO2	7	P4
SERPINF2	7	P4
THNSL1	7	P4
HOXA10-AS	7	P4
SKIDA1	7	P4
TRIM58	7	P4
SLC9A3R1	7	P4
TMEM131L	7	P4
AC023043.1	7	P4
GDF7	7	P4
TNRC6B	7	P4
VLDLR-AS1	7	P4
PDGFD	7	P4
TTC30B	7	P4
ZSCAN30	7	P4
DLG3	7	P4
ACAD11	7	P4
AC108047.1	7	P4
MIF4GD	7	P4
SLFN13	7	P4
TNRC6C	7	P4
BCL7A	7	P4
C9orf139	7	P4
PDGFRA	7	P4
PPP1R3D	7	P4
PRKAR2A-AS1	7	P4
AC022211.2	7	P4
FLT3	7	P4
ADGRL3	7	P4
SMAD5	7	P4
CD1D	7	P4
FBXO16	7	P4
PCDHB14	7	P4
KIRREL1	7	P4
SYT12	7	P4
AL358473.1	7	P4
TBXA2R	7	P4
SOST	7	P4
CC2D2B	7	P4
VANGL1	7	P4
WNT11	7	P4
AL021368.1	7	P4
SCN4A	7	P4
SYCE1	7	P4
NUDT6	7	P4
CFAP221	7	P4
NPR3	7	P4
ADGRB3	7	P4
LINC00211	7	P4
DENND2C	7	P4
CASC15	7	P4
SH2D3C	7	P4
SMPDL3B	7	P4
GABRB2	7	P4
SGCA	7	P4
KDM4A	7	P4
LINC00461	7	P4
AL133163.3	7	P4
OXCT2	7	P4
LIMD2	7	P4
LINC01513	7	P4
PEX26	7	P4
ANKRD36	7	P4
ADAM10	7	P4
SMAD9	7	P4
SYK	7	P4
FBXL22	7	P4
AL158835.1	7	P4
CNKSR2	7	P4
AL138781.1	7	P4
AC013470.2	7	P4
AC092683.1	7	P4
USP3	7	P4
KDM3B	7	P4
AC108863.1	7	P4
PCNX2	7	P4
SYNM	7	P4
FAM227B	7	P4
ERBB4	7	P4
TNFRSF4	7	P4
ABCD2	7	P4
ARID2	7	P4
PRR12	7	P4
FHL1	7	P4
AC084033.3	7	P4
PPP1R1C	7	P4
TMEM87B	7	P4
C9orf106	7	P4
ACAP1	7	P4
USP3-AS1	7	P4
PMP22	7	P4
DYSF	7	P4
TTLL1	7	P4
SLC16A13	7	P4
SNX4	7	P4
RCOR3	7	P4
CNTN5	7	P4
NCALD	7	P4
CELF2	7	P4
AL033527.5	7	P4
AL928921.2	7	P4
NRXN1	7	P4
BIK	7	P4
PHF3	7	P4
USP51	7	P4
MEX3A	7	P4
KIF7	7	P4
TRPC1	7	P4
CPVL	7	P4
IRAK3	7	P4
AL450998.2	7	P4
EBF3	7	P4
ZMYM2	7	P4
IL12A	7	P4
RUBCNL	7	P4
AC005840.2	7	P4
BMI1	7	P4
SCLY	7	P4
TMEM176A	7	P4
TRG-AS1	7	P4
POLR3GL	7	P4
EXOC3-AS1	7	P4
INIP	7	P4
KLHL6	7	P4
FYB1	7	P4
JHY	7	P4
PCDHGB6	7	P4
FOLR1	7	P4
MIEF2	7	P4
ING4	7	P4
AL451060.1	7	P4
TMEM121	7	P4
CEL	7	P4
AC245060.5	7	P4
LINC00659	7	P4
PHF7	7	P4
AL359851.1	7	P4
ELP3	7	P4
APOBEC3C	7	P4
AL355001.2	7	P4
FAM178B	7	P4
HOXA7	7	P4
RNF43	7	P4
TFAP2C	7	P4
AL139289.2	7	P4
BAIAP2L2	7	P4
GATAD2B	7	P4
HM13-AS1	7	P4
CBFA2T3	7	P4
FCGR1B	7	P4
APLNR	7	P4
SSBP2	7	P4
GAP43	7	P4
ZKSCAN4	7	P4
GNAL	7	P4
AC120049.1	7	P4
ACTA2	7	P4
NKD2	7	P4
CHRM3	7	P4
AHDC1	7	P4
OVOL1-AS1	7	P4
CHSY1	7	P4
ZBED3	7	P4
IL17B	7	P4
ERG	7	P4
LINC01089	7	P4
LNX2	7	P4
LIPH	7	P4
PIK3IP1	7	P4
RAB3IL1	7	P4
SH3RF2	7	P4
PTP4A3	7	P4
NCOR1	7	P4
AL158151.4	7	P4
AC091057.3	7	P4
SUSD4	7	P4
C1orf53	7	P4
GZMM	7	P4
ZNF652	7	P4
APOA2	7	P4
AC005838.2	7	P4
GCLM	7	P4
AC010883.1	7	P4
RMND5B	7	P4
LRRFIP2	7	P4
PTPN7	7	P4
VGLL4	7	P4
CHD6	7	P4
ZSCAN26	7	P4
HOXA13	7	P4
DNASE1	7	P4
NINJ2	7	P4
SFRP4	7	P4
B3GNT7	7	P4
GMDS-DT	7	P4
RIMBP3C	7	P4
BRWD1-AS2	7	P4
AC008771.1	7	P4
ARHGAP23	7	P4
PROSER2	7	P4
CD300LF	7	P4
ITM2A	7	P4
ID3	7	P4
C12orf76	7	P4
TAF9B	7	P4
AK9	7	P4
JMY	7	P4
AC026691.1	7	P4
SPATA1	7	P4
LRRC6	7	P4
MPST	7	P4
RHPN1-AS1	7	P4
ISL2	7	P4
NRSN2-AS1	7	P4
GSC	7	P4
PIP4K2A	7	P4
AP000894.4	7	P4
AC239800.2	7	P4
AC099568.2	7	P4
INAVA	7	P4
ZNF711	7	P4
CDNF	7	P4
SSBP3	7	P4
AGPAT5	7	P4
FMO5	7	P4
OSMR-AS1	7	P4
AP000439.3	7	P4
LINC01876	7	P4
FOXO4	7	P4
TRAK2	7	P4
NSD1	7	P4
U73166.1	7	P4
NCAM2	7	P4
DLX5	7	P4
KAZALD1	7	P4
AMACR	7	P4
AC010524.1	7	P4
SLC6A16	7	P4
TANC1	7	P4
COL4A5	7	P4
ESRRG	7	P4
AC080038.1	7	P4
AL365259.1	7	P4
PLAC8	7	P4
PURA	7	P4
AC125603.1	7	P4
PRKCB	7	P4
AL031123.2	7	P4
IRS1	7	P4
LPGAT1	7	P4
AC025181.2	7	P4
BARX1	7	P4
KLF5	7	P4
BBS10	7	P4
SGMS1-AS1	7	P4
FOXD3-AS1	7	P4
MANEA-DT	7	P4
MMP25-AS1	7	P4
ZNF280D	7	P4
SFTPD-AS1	7	P4
GIT2	7	P4
EPHA7	7	P4
FES	7	P4
AL138963.1	7	P4
CELF2-AS1	7	P4
DHRS4-AS1	7	P4
ELFN1	7	P4
GPR153	7	P4
ZNF791	7	P4
NSL1	7	P4
AC002456.1	7	P4
AC105760.2	7	P4
TNFAIP8L2	7	P4
PTPRN2	7	P4
TLR7	7	P4
ABHD10	7	P4
NUGGC	7	P4
TAB1	7	P4
ERBB3	7	P4
BOLA1	7	P4
NKX3-2	7	P4
AC093155.3	7	P4
AC009121.2	7	P4
GNAQ	7	P4
DRC3	7	P4
DANT2	7	P4
MVB12B	7	P4
PTPN4	7	P4
C1RL-AS1	7	P4
METTL27	7	P4
SYPL2	7	P4
ATP1B2	7	P4
BBS4	7	P4
ZNF554	7	P4
CPNE5	7	P4
FAM184B	7	P4
AL021368.2	7	P4
TPH2	7	P4
NCK2	7	P4
AC099524.1	7	P4
GOLPH3	7	P4
ZNF362	7	P4
EXPH5	7	P4
SLC2A11	7	P4
TMEM105	7	P4
DGKG	7	P4
MAGEF1	7	P4
PRR34	7	P4
ZNF385D	7	P4
LINC00342	7	P4
SYCP2L	7	P4
GSDMB	7	P4
PNMA5	7	P4
ATG9B	7	P4
C1R	7	P4
GPT2	7	P4
SH3TC2	7	P4
WNT6	7	P4
SPATA7	7	P4
SKI	7	P4
CSPG4	7	P4
STPG3-AS1	7	P4
DGKH	7	P4
ZFP30	7	P4
SNCG	7	P4
AC010894.3	7	P4
ATP6AP1L	7	P4
MEF2C	7	P4
POU2F2	7	P4
ZNF174	7	P4
NKAPL	7	P4
CEP126	7	P4
ACP6	7	P4
C17orf82	7	P4
WWC2-AS2	7	P4
LINC01556	7	P4
GP9	7	P4
OSBPL7	7	P4
KBTBD7	7	P4
AMOT	7	P4
NRGN	7	P4
RASSF7	7	P4
ZMYM5	7	P4
DDO	7	P4
IL21R	7	P4
[truncated: 2 more rows]

## Sheet: Supplementary Table 2f
Supplementary Table 2f. Gene set enrichment results for knock-down gene programs (Supplementary Table 2e)
Cluster: Gene cluster number
Geneset: Name of gene set
Gene_ratio: # genes in gene set present in cluster / total # of genes in cluster
Background_ratio: # of genes in gene set present in universe / size of universe
Enrichment_qval: FDR q-value for enrichment over background
Genes: List of genes in gene set that are present in the cluster
Cluster	Geneset	Gene_ratio	Background_ratio	Enrichment_qval	Genes
1	GOMF_CYTOKINE_ACTIVITY	8/43	145/13235	2.70423e-05	CLCF1/LIF/TGFB3/IL33/CSF2/CCL22/INHBA/TSLP
1	GOMF_RECEPTOR_REGULATOR_ACTIVITY	10/43	305/13235	2.70423e-05	CLCF1/LIF/TGFB3/IL33/CSF2/CCL22/DPP4/INHBA/TSLP/SEMA3D
1	GOBP_TYROSINE_PHOSPHORYLATION_OF_STAT_PROTEIN	5/43	59/13235	0.000633184	CLCF1/LIF/CSF2/CAV1/TSLP
1	NABA_MATRISOME_ASSOCIATED	10/36	448/9728	0.00085355	CLCF1/LIF/TGFB3/CSF2/CCL22/EGLN3/INHBA/CTSE/SEMA3D/ADAMTS1
1	KEGG_CYTOKINE_CYTOKINE_RECEPTOR_INTERACTION	7/36	185/9728	0.00085355	CLCF1/LIF/TGFB3/CSF2/CCL22/INHBA/TSLP
1	GOMF_CYTOKINE_RECEPTOR_BINDING	7/43	192/13235	0.000952232	CLCF1/LIF/TGFB3/IL33/CSF2/CCL22/TSLP
1	GOBP_POSITIVE_REGULATION_OF_TYROSINE_PHOSPHORYLATION_OF_STAT_PROTEIN	4/43	46/13235	0.00431564	CLCF1/LIF/CSF2/TSLP
1	GOMF_GROWTH_FACTOR_ACTIVITY	5/43	100/13235	0.00431564	CLCF1/LIF/TGFB3/CSF2/INHBA
1	KEGG_JAK_STAT_SIGNALING_PATHWAY	5/36	110/9728	0.00651053	CLCF1/LIF/MYC/CSF2/TSLP
1	GOBP_RECEPTOR_SIGNALING_PATHWAY_VIA_STAT	5/43	116/13235	0.00716292	CLCF1/LIF/CSF2/CAV1/TSLP
1	GOBP_PEPTIDYL_TYROSINE_MODIFICATION	7/43	296/13235	0.00716292	CLCF1/LIF/ROR1/CSF2/CAV1/TSLP/GPRC5A
1	GOBP_TRANSEPITHELIAL_TRANSPORT	3/43	22/13235	0.00716292	SLC1A2/RHCG/CSF2
1	GOBP_REGULATION_OF_PEPTIDYL_TYROSINE_PHOSPHORYLATION	6/43	204/13235	0.00716292	CLCF1/LIF/CSF2/CAV1/TSLP/GPRC5A
1	NABA_SECRETED_FACTORS	6/36	202/9728	0.00725203	CLCF1/LIF/TGFB3/CSF2/CCL22/INHBA
1	PID_ALK1_PATHWAY	3/36	24/9728	0.00725203	TGFB3/CAV1/INHBA
1	GOBP_OVULATION_CYCLE_PROCESS	3/43	30/13235	0.0168253	TGFB3/INHBA/ADAMTS1
1	GOBP_RESPONSE_TO_PROGESTERONE	3/43	35/13235	0.0245835	TGFB3/CAV1/FOSB
1	GOBP_POSITIVE_REGULATION_OF_CELL_ACTIVATION	6/43	278/13235	0.0291578	CLCF1/IL33/CAV1/DPP4/TSLP/EGR3
1	GOBP_MACROPHAGE_DIFFERENTIATION	3/43	39/13235	0.0291578	LIF/CSF2/INHBA
1	REACTOME_SIGNALING_BY_INTERLEUKINS	7/36	392/9728	0.0300955	CLCF1/LIF/MYC/IL33/CSF2/CCL22/TSLP
1	REACTOME_INTERLEUKIN_10_SIGNALING	3/36	43/9728	0.0300955	LIF/CSF2/CCL22
1	GOBP_NEGATIVE_REGULATION_OF_HORMONE_SECRETION	3/43	45/13235	0.0407261	LIF/INHBA/PIM3
1	GOBP_OVULATION_CYCLE	3/43	46/13235	0.0407261	TGFB3/INHBA/ADAMTS1
1	GOBP_POSITIVE_REGULATION_OF_ASTROCYTE_DIFFERENTIATION	2/43	10/13235	0.0407261	CLCF1/LIF
1	GOBP_RESPONSE_TO_OXYGEN_LEVELS	6/43	317/13235	0.0424064	MYC/TGFB3/CAV1/DPP4/EGLN3/PLK3
1	GOBP_REGULATION_OF_PRODUCTION_OF_MOLECULAR_MEDIATOR_OF_IMMUNE_RESPONSE	4/43	116/13235	0.0424064	CLCF1/TGFB3/IL33/DDX21
1	GOBP_REGULATION_OF_CELL_ACTIVATION	7/43	452/13235	0.0435541	CLCF1/IL33/CAV1/DPP4/INHBA/TSLP/EGR3
1	BIOCARTA_ERYTH_PATHWAY	2/36	12/9728	0.0435737	TGFB3/CSF2
1	GOBP_INTERLEUKIN_5_PRODUCTION	2/43	12/13235	0.0459661	IL33/TSLP
1	GOBP_OVULATION	2/43	12/13235	0.0459661	INHBA/ADAMTS1
1	REACTOME_IL_6_TYPE_CYTOKINE_RECEPTOR_LIGAND_INTERACTIONS	2/36	14/9728	0.0493664	CLCF1/LIF
1	WP_TGFBETA_SIGNALING_PATHWAY	4/36	128/9728	0.0493664	MYC/TNC/CAV1/FOSB
2	GOBP_EMBRYONIC_ORGAN_DEVELOPMENT	12/64	322/13235	6.48135e-05	PDGFB/BMP5/KCNQ4/LRIG1/VASH2/TUBB2B/EFNA1/HEY1/EPHA2/PBX4/HAND2/EN2
2	GOBP_SENSORY_ORGAN_DEVELOPMENT	12/64	385/13235	0.000226827	KCNQ4/LRIG1/ATP8B1/JAG1/BCL2L11/RCN1/PAX6/ACHE/MEIS2/EPHA2/PBX4/HAND2
2	GOBP_EPITHELIAL_TO_MESENCHYMAL_TRANSITION	7/64	126/13235	0.00138415	BMP5/JAG1/WNT4/SFRP1/EFNA1/HEY1/AXIN2
2	GOBP_MESENCHYMAL_CELL_DIFFERENTIATION	8/64	190/13235	0.00151542	BMP5/JAG1/WNT4/SFRP1/EFNA1/HEY1/AXIN2/HAND2
2	GOBP_CELL_SUBSTRATE_ADHESION	9/64	287/13235	0.0031688	PDGFB/EDIL3/ITGA6/JAG1/WNT4/NTNG1/BCL2L11/SFRP1/EFNA1
2	GOBP_MESENCHYME_DEVELOPMENT	8/64	229/13235	0.0036212	BMP5/JAG1/WNT4/SFRP1/EFNA1/HEY1/AXIN2/HAND2
2	GOBP_NEGATIVE_REGULATION_OF_CELL_DIFFERENTIATION	11/64	473/13235	0.0036212	PDGFB/BMP5/JAG1/WNT4/SFRP1/EFNA1/HEY1/PAX6/AXIN2/MEIS2/HAND2
2	GOBP_OSSIFICATION	9/64	317/13235	0.00431583	BMP5/JAG1/WNT4/SFRP1/AXIN2/ACHE/EPHA2/SLC8A1/HAND2
2	GOBP_OSTEOBLAST_DIFFERENTIATION	7/64	177/13235	0.00431583	JAG1/WNT4/SFRP1/AXIN2/ACHE/EPHA2/HAND2
2	GOBP_HEART_DEVELOPMENT	10/64	416/13235	0.00490361	PDGFB/BMP5/JAG1/EFNA1/HEY1/AXIN2/CALCRL/SLC8A1/NRAP/HAND2
2	GOBP_REGULATION_OF_EPITHELIAL_TO_MESENCHYMAL_TRANSITION	5/64	81/13235	0.00692501	BMP5/JAG1/SFRP1/EFNA1/AXIN2
2	GOCC_EXTERNAL_ENCAPSULATING_STRUCTURE	9/64	355/13235	0.00709232	PDGFB/EDIL3/LRIG1/WNT4/NTNG1/ADAMTS15/SFRP1/ACHE/ENTPD2
2	GOBP_POSITIVE_REGULATION_OF_EPITHELIAL_CELL_PROLIFERATION	6/64	140/13235	0.00766735	PDGFB/BMP5/VASH2/SFRP1/STAT5A/NR4A1
2	GOBP_BLOOD_VESSEL_MORPHOGENESIS	10/64	469/13235	0.00963229	JAG1/WNT4/VASH2/SFRP1/EFNA1/HEY1/NR4A1/CALCRL/EPHA2/HAND2
2	GOBP_EMBRYO_DEVELOPMENT_ENDING_IN_BIRTH_OR_EGG_HATCHING	10/64	485/13235	0.0111511	PDGFB/BMP5/VASH2/BCL2L11/RCN1/SFRP1/HEY1/AXIN2/EPHA2/HAND2
2	GOBP_POSITIVE_REGULATION_OF_CELL_SUBSTRATE_ADHESION	5/64	97/13235	0.0111511	PDGFB/EDIL3/ITGA6/WNT4/SFRP1
2	GOBP_REGULATION_OF_OSTEOBLAST_DIFFERENTIATION	5/64	98/13235	0.0111511	JAG1/WNT4/SFRP1/AXIN2/HAND2
2	GOBP_BLOOD_VESSEL_ENDOTHELIAL_CELL_MIGRATION	5/64	100/13235	0.0115893	PDGFB/EFNA1/STAT5A/NR4A1/EPHA2
2	GOBP_HEART_MORPHOGENESIS	6/64	175/13235	0.0169078	BMP5/JAG1/EFNA1/HEY1/AXIN2/HAND2
2	GOBP_REGULATION_OF_CELL_SUBSTRATE_ADHESION	6/64	175/13235	0.0169078	PDGFB/EDIL3/ITGA6/JAG1/WNT4/SFRP1
2	GOBP_CELL_SURFACE_RECEPTOR_SIGNALING_PATHWAY_INVOLVED_IN_HEART_DEVELOPMENT	3/64	24/13235	0.0169078	JAG1/HEY1/HAND2
2	GOBP_CARDIAC_EPITHELIAL_TO_MESENCHYMAL_TRANSITION	3/64	25/13235	0.0174897	JAG1/EFNA1/HEY1
2	GOBP_ENDOTHELIAL_CELL_PROLIFERATION	5/64	115/13235	0.0174897	PDGFB/VASH2/STAT5A/NR4A1/EPHA2
2	GOBP_EMBRYONIC_MORPHOGENESIS	9/64	441/13235	0.0182495	BMP5/KCNQ4/LRIG1/WNT4/BCL2L11/SFRP1/EFNA1/EPHA2/HAND2
2	GOBP_SENSORY_SYSTEM_DEVELOPMENT	7/64	262/13235	0.0182495	JAG1/RCN1/PAX6/ACHE/MEIS2/EPHA2/PBX4
2	GOBP_EMBRYONIC_PLACENTA_DEVELOPMENT	4/64	66/13235	0.0192548	PDGFB/BMP5/VASH2/HEY1
2	GOCC_COLLAGEN_CONTAINING_EXTRACELLULAR_MATRIX	7/64	268/13235	0.0193914	PDGFB/EDIL3/NTNG1/ADAMTS15/SFRP1/ACHE/ENTPD2
2	GOBP_POSITIVE_REGULATION_OF_ENDOTHELIAL_CELL_PROLIFERATION	4/64	70/13235	0.0217258	PDGFB/VASH2/STAT5A/NR4A1
2	GOBP_NEGATIVE_REGULATION_OF_EPITHELIAL_TO_MESENCHYMAL_TRANSITION	3/64	29/13235	0.0217258	BMP5/SFRP1/EFNA1
2	GOBP_IN_UTERO_EMBRYONIC_DEVELOPMENT	7/64	285/13235	0.025293	PDGFB/BMP5/VASH2/BCL2L11/RCN1/HEY1/HAND2
2	GOBP_EPITHELIAL_CELL_PROLIFERATION	7/64	293/13235	0.0288858	PDGFB/BMP5/VASH2/SFRP1/STAT5A/NR4A1/EPHA2
2	GOCC_PLASMA_MEMBRANE_PROTEIN_COMPLEX	8/64	388/13235	0.0292289	CDH9/KCNQ4/TRAF1/ITGA6/CTNNA2/KCNA3/IL18R1/CALCRL
2	GOBP_SEMI_LUNAR_VALVE_DEVELOPMENT	3/64	34/13235	0.0307325	JAG1/EFNA1/HEY1
2	GOBP_GLANDULAR_EPITHELIAL_CELL_DIFFERENTIATION	3/64	35/13235	0.030815	BMP5/WNT4/PAX6
2	GOBP_LABYRINTHINE_LAYER_DEVELOPMENT	3/64	35/13235	0.030815	BMP5/VASH2/HEY1
2	GOBP_CARDIAC_CHAMBER_MORPHOGENESIS	4/64	83/13235	0.030815	BMP5/JAG1/HEY1/HAND2
2	GOCC_INTRINSIC_COMPONENT_OF_SYNAPTIC_MEMBRANE	4/64	83/13235	0.030815	CDH9/NTNG1/KCNA3/SLC8A1
2	GOBP_ENDOCARDIAL_CUSHION_DEVELOPMENT	3/64	36/13235	0.030815	BMP5/JAG1/HEY1
2	GOBP_TRABECULA_MORPHOGENESIS	3/64	36/13235	0.030815	BMP5/SFRP1/HEY1
2	GOBP_EAR_DEVELOPMENT	5/64	153/13235	0.0354057	KCNQ4/LRIG1/ATP8B1/JAG1/BCL2L11
2	GOBP_RECEPTOR_INTERNALIZATION	4/64	88/13235	0.0354057	SELE/DNM3/ACHE/CALCRL
2	GOBP_REPRODUCTIVE_SYSTEM_DEVELOPMENT	7/64	320/13235	0.0354057	PDGFB/BMP5/WNT4/VASH2/BCL2L11/SFRP1/HEY1
2	GOCC_INTRINSIC_COMPONENT_OF_PRESYNAPTIC_MEMBRANE	3/64	39/13235	0.0354057	CDH9/NTNG1/KCNA3
2	GOBP_NEGATIVE_REGULATION_OF_OSTEOBLAST_DIFFERENTIATION	3/64	41/13235	0.0379165	SFRP1/AXIN2/HAND2
2	GOBP_REGULATION_OF_TRANSCRIPTION_REGULATORY_REGION_DNA_BINDING	3/64	41/13235	0.0379165	HEY1/PAX6/HAND2
2	GOBP_NEGATIVE_REGULATION_OF_DENDRITIC_SPINE_DEVELOPMENT	2/64	10/13235	0.0379165	EFNA1/DNM3
2	GOBP_CELL_JUNCTION_ASSEMBLY	7/64	330/13235	0.0379165	CDH9/ITGA6/WNT4/SFRP1/DNM3/ACHE/EPHA2
2	GOMF_EXTRACELLULAR_MATRIX_BINDING	3/64	42/13235	0.0379165	ITGA6/ADAMTS15/ACHE
2	GOBP_NEGATIVE_REGULATION_OF_LIPID_BIOSYNTHETIC_PROCESS	3/64	43/13235	0.0379165	PDGFB/BMP5/WNT4
2	GOBP_AMEBOIDAL_TYPE_CELL_MIGRATION	7/64	340/13235	0.0379165	PDGFB/EFNA1/STAT5A/NR4A1/EPHA2/SLC8A1/HAND2
2	GOBP_ALDEHYDE_BIOSYNTHETIC_PROCESS	2/64	11/13235	0.0379165	BMP5/WNT4
2	GOBP_CARDIAC_NEURAL_CREST_CELL_DIFFERENTIATION_INVOLVED_IN_HEART_DEVELOPMENT	2/64	11/13235	0.0379165	JAG1/HAND2
2	GOBP_GLUCOCORTICOID_BIOSYNTHETIC_PROCESS	2/64	11/13235	0.0379165	BMP5/WNT4
2	GOBP_HEART_VALVE_FORMATION	2/64	11/13235	0.0379165	EFNA1/HEY1
2	GOBP_NOTCH_SIGNALING_INVOLVED_IN_HEART_DEVELOPMENT	2/64	11/13235	0.0379165	JAG1/HEY1
2	GOBP_RESPONSE_TO_INTERLEUKIN_18	2/64	11/13235	0.0379165	PDGFB/IL18R1
2	GOBP_CELL_DIFFERENTIATION_INVOLVED_IN_KIDNEY_DEVELOPMENT	3/64	44/13235	0.0379165	PDGFB/JAG1/WNT4
2	GOCC_SYNAPTIC_MEMBRANE	6/64	249/13235	0.0379165	CDH9/NTNG1/RIMS1/DNM3/KCNA3/SLC8A1
2	GOCC_PRESYNAPTIC_MEMBRANE	4/64	99/13235	0.0387183	CDH9/NTNG1/RIMS1/KCNA3
2	GOBP_EPITHELIAL_CELL_DEVELOPMENT	5/64	169/13235	0.0387183	PDGFB/BMP5/JAG1/PAX6/EPHA2
2	GOBP_CARDIOCYTE_DIFFERENTIATION	4/64	100/13235	0.0389282	JAG1/SLC8A1/NRAP/HAND2
2	GOBP_POSITIVE_REGULATION_OF_CELL_ADHESION	7/64	347/13235	0.0389282	PDGFB/EDIL3/ITGA6/SELE/WNT4/SFRP1/CD83
2	GOMF_METALLOCARBOXYPEPTIDASE_ACTIVITY	2/64	12/13235	0.0408821	VASH2/FOLH1
2	GOBP_NEGATIVE_REGULATION_OF_WOUND_HEALING	3/64	47/13235	0.0409711	PDGFB/WNT4/PLAT
2	GOBP_REGULATION_OF_NEURON_PROJECTION_DEVELOPMENT	7/64	353/13235	0.0409711	BMP5/ITGA6/CTNNA2/NTNG1/SFRP1/EFNA1/DNM3
2	GOBP_CELL_FATE_COMMITMENT	5/64	175/13235	0.0410731	JAG1/WNT4/SFRP1/PAX6/BATF
2	GOBP_CARDIAC_VENTRICLE_MORPHOGENESIS	3/64	48/13235	0.0411869	JAG1/HEY1/HAND2
2	GOBP_ENDOTHELIAL_CELL_MIGRATION	5/64	177/13235	0.0411869	PDGFB/EFNA1/STAT5A/NR4A1/EPHA2
2	GOBP_SENSORY_ORGAN_MORPHOGENESIS	5/64	178/13235	0.0411869	KCNQ4/LRIG1/JAG1/PAX6/EPHA2
2	GOBP_ARTERY_MORPHOGENESIS	3/64	49/13235	0.0411869	JAG1/HEY1/HAND2
2	GOBP_CARDIAC_SEPTUM_MORPHOGENESIS	3/64	49/13235	0.0411869	BMP5/JAG1/HEY1
2	GOBP_SMOOTH_MUSCLE_CELL_DIFFERENTIATION	3/64	49/13235	0.0411869	PDGFB/WNT4/HEY1
2	GOCC_SYNAPTIC_CLEFT	2/64	13/13235	0.0415506	DNM3/ACHE
2	GOBP_MUSCLE_CELL_DIFFERENTIATION	6/64	267/13235	0.0415506	PDGFB/CTNNA2/WNT4/HEY1/SLC8A1/NRAP
2	GOBP_HEART_VALVE_DEVELOPMENT	3/64	50/13235	0.0415506	JAG1/EFNA1/HEY1
2	GOBP_NEGATIVE_REGULATION_OF_RESPONSE_TO_EXTERNAL_STIMULUS	6/64	268/13235	0.0415506	PDGFB/CTNNA2/WNT4/PLAT/MAPKBP1/CALCRL
2	GOBP_MAMMARY_GLAND_DEVELOPMENT	4/64	108/13235	0.0415506	WNT4/BCL2L11/STAT5A/EPHA2
2	GOBP_PLACENTA_DEVELOPMENT	4/64	109/13235	0.0424275	PDGFB/BMP5/VASH2/HEY1
2	GOBP_NEURON_MIGRATION	4/64	110/13235	0.0430377	CTNNA2/NTNG1/TUBB2B/TUBB2A
2	GOBP_CARDIAC_RIGHT_VENTRICLE_MORPHOGENESIS	2/64	14/13235	0.0430377	JAG1/HAND2
2	GOBP_NOTOCHORD_DEVELOPMENT	2/64	14/13235	0.0430377	EFNA1/EPHA2
2	GOBP_TERTIARY_ALCOHOL_METABOLIC_PROCESS	2/64	14/13235	0.0430377	BMP5/WNT4
2	GOCC_CELL_CELL_JUNCTION	7/64	372/13235	0.0432407	CDH9/ITGA6/CTNNA2/JAG1/EPHA2/SLC8A1/NRAP
2	GOBP_EXTRINSIC_APOPTOTIC_SIGNALING_PATHWAY	5/64	188/13235	0.0441914	BMP5/TRAF1/ITGA6/BCL2L11/SFRP1
2	GOBP_CARDIAC_CHAMBER_DEVELOPMENT	4/64	113/13235	0.0444169	BMP5/JAG1/HEY1/HAND2
2	GOBP_LABYRINTHINE_LAYER_BLOOD_VESSEL_DEVELOPMENT	2/64	15/13235	0.0472019	VASH2/HEY1
2	GOBP_PANCREAS_DEVELOPMENT	3/64	55/13235	0.0475469	BMP5/PAX6/MEIS2
2	GOBP_CARDIAC_CELL_DEVELOPMENT	3/64	57/13235	0.0489274	JAG1/SLC8A1/NRAP
2	GOBP_OLEFINIC_COMPOUND_BIOSYNTHETIC_PROCESS	2/64	16/13235	0.0489274	BMP5/WNT4
2	GOBP_PULMONARY_VALVE_MORPHOGENESIS	2/64	16/13235	0.0489274	JAG1/HEY1
2	GOBP_REGULATION_OF_KETONE_BIOSYNTHETIC_PROCESS	2/64	16/13235	0.0489274	BMP5/WNT4
2	GOBP_THYMOCYTE_APOPTOTIC_PROCESS	2/64	16/13235	0.0489274	BCL2L11/EFNA1
2	GOBP_TRABECULA_FORMATION	2/64	16/13235	0.0489274	SFRP1/HEY1
2	GOBP_TYPE_B_PANCREATIC_CELL_PROLIFERATION	2/64	16/13235	0.0489274	SFRP1/NR4A1
2	GOBP_BIOMINERALIZATION	4/64	120/13235	0.0489274	WNT4/HEY1/AXIN2/SLC8A1
2	GOBP_TUBE_FORMATION	4/64	120/13235	0.0489274	BMP5/WNT4/BCL2L11/SFRP1
2	GOBP_NEGATIVE_REGULATION_OF_RESPONSE_TO_WOUNDING	3/64	58/13235	0.049643	PDGFB/WNT4/PLAT
3	REACTOME_INTERLEUKIN_10_SIGNALING	11/70	43/9728	4.05207e-12	CCL4/CCL3/CCL3L1/CD80/CXCL8/IL12B/TNF/IL1B/IL1RN/CCL20/IL1A
3	GOMF_CYTOKINE_ACTIVITY	14/81	145/13235	4.16107e-10	CCL4/CCL3/CCL3L1/CXCL8/EBI3/IL12B/TNF/IL1B/IL1RN/CCL20/TNFSF9/BMP2/IL1A/IL36G
3	NABA_SECRETED_FACTORS	15/70	202/9728	3.23623e-09	CCL4/CCL3/CCL4L2/CXCL8/EBI3/IL12B/TNF/IL1B/IL1RN/CCL20/TNFSF9/BMP2/IL1A/IL36G/FLG2
3	KEGG_CYTOKINE_CYTOKINE_RECEPTOR_INTERACTION	14/70	185/9728	8.99343e-09	CCL4/CCL3/CCL3L1/CCL4L2/CXCL8/IL12B/TNF/IL1B/CCL20/TNFSF9/BMP2/IL1A/IL7R/CD40
3	GOBP_RESPONSE_TO_BACTERIUM	19/81	432/13235	1.03029e-08	CCL3/SOD2/CD80/SRC/CXCL8/GBP2/IL12B/TNF/PTGIR/IL1B/CCL20/BMP2/IL1A/RIPK2/PTGER4/IL36G/IL7R/CD40/PGLYRP2
3	REACTOME_SIGNALING_BY_INTERLEUKINS	17/70	392/9728	2.73812e-07	CCL4/CCL3/CCL3L1/SOD2/CD80/CXCL8/EBI3/IL12B/TNF/IL1B/IL1RN/CCL20/IL1A/RIPK2/IL36G/IL7R/SOCS3
3	GOMF_RECEPTOR_REGULATOR_ACTIVITY	15/81	305/13235	3.02641e-07	CCL4/CCL3/CCL3L1/CXCL8/EBI3/IL12B/TNF/IL1B/IL1RN/MACC1/CCL20/TNFSF9/BMP2/IL1A/IL36G
3	GOBP_RESPONSE_TO_INTERLEUKIN_1	12/81	177/13235	4.02098e-07	CCL4/CCL3/CCL3L1/SRC/CXCL8/GBP2/IL1B/IL1RN/CCL20/IL1A/RIPK2/CD40
3	GOBP_RESPONSE_TO_MOLECULE_OF_BACTERIAL_ORIGIN	14/81	274/13235	4.53128e-07	CCL3/SOD2/CD80/SRC/CXCL8/IL12B/TNF/PTGIR/IL1B/IL1A/RIPK2/PTGER4/IL36G/CD40
3	GOMF_CYTOKINE_RECEPTOR_BINDING	12/81	192/13235	6.81885e-07	CCL4/CCL3/CCL3L1/CXCL8/IL12B/TNF/IL1B/IL1RN/CCL20/TNFSF9/IL1A/IL36G
3	KEGG_TOLL_LIKE_RECEPTOR_SIGNALING_PATHWAY	9/70	87/9728	1.17436e-06	CCL4/CCL3/PIK3R5/CD80/CXCL8/IL12B/TNF/IL1B/CD40
3	WP_TOLLLIKE_RECEPTOR_SIGNALING_PATHWAY	9/70	88/9728	1.17436e-06	CCL4/CCL3/PIK3R5/CD80/CXCL8/IL12B/TNF/IL1B/CD40
3	NABA_MATRISOME_ASSOCIATED	17/70	448/9728	1.17436e-06	CCL4/CCL3/CCL4L2/SERPINE2/CXCL8/EBI3/IL12B/TNF/P3H2/IL1B/IL1RN/CCL20/TNFSF9/BMP2/IL1A/IL36G/FLG2
3	GOBP_CELLULAR_RESPONSE_TO_MOLECULE_OF_BACTERIAL_ORIGIN	11/81	173/13235	2.44435e-06	CCL3/CD80/SRC/CXCL8/IL12B/TNF/IL1B/IL1A/RIPK2/IL36G/CD40
3	GOBP_POSITIVE_REGULATION_OF_CELL_ACTIVATION	13/81	278/13235	3.45609e-06	CCL3/CD80/SRC/EBI3/IL12B/NR4A3/IL1B/PLEK/TNFSF9/IL1A/RIPK2/IL7R/CD40
3	GOBP_REGULATION_OF_CELL_CELL_ADHESION	14/81	342/13235	4.32884e-06	SERPINE2/CD80/SRC/EBI3/IL12B/TNF/NR4A3/IL1B/IL1RN/TNFSF9/BMP2/IL1A/RIPK2/IL7R
3	GOBP_POSITIVE_REGULATION_OF_LEUKOCYTE_CELL_CELL_ADHESION	11/81	193/13235	5.27701e-06	CD80/SRC/EBI3/IL12B/TNF/NR4A3/IL1B/TNFSF9/IL1A/RIPK2/IL7R
3	GOBP_POSITIVE_REGULATION_OF_CYTOKINE_PRODUCTION	14/81	353/13235	5.27701e-06	CCL3/CD80/EBI3/IL12B/TNF/NR4A3/RAB7B/IL1B/MCOLN2/P2RX7/IL1A/RIPK2/PTGER4/CD40
3	GOBP_CELLULAR_RESPONSE_TO_BIOTIC_STIMULUS	11/81	197/13235	5.51058e-06	CCL3/CD80/SRC/CXCL8/IL12B/TNF/IL1B/IL1A/RIPK2/IL36G/CD40
3	GOBP_LEUKOCYTE_DIFFERENTIATION	15/81	433/13235	8.06903e-06	CCL3/DLL4/CD80/SRC/IL12B/TNF/IL1B/ITGB8/TNFSF9/IL1A/RIPK2/PTGER4/KLRC1/IL7R/PGLYRP2
3	GOBP_ADAPTIVE_IMMUNE_RESPONSE	13/81	320/13235	1.04222e-05	CD80/EBI3/IL12B/LAMP3/TNF/IL1B/MCOLN2/RFTN1/RIPK2/PVR/KLRC1/IL7R/CD40
3	GOBP_ADAPTIVE_IMMUNE_RESPONSE_BASED_ON_SOMATIC_RECOMBINATION_OF_IMMUNE_RECEPTORS_BUILT_FROM_IMMUNOGLOBULIN_SUPERFAMILY_DOMAINS	11/81	217/13235	1.15179e-05	CD80/EBI3/IL12B/TNF/IL1B/RFTN1/RIPK2/PVR/KLRC1/IL7R/CD40
3	GOBP_REGULATION_OF_CELL_ACTIVATION	15/81	452/13235	1.15179e-05	CCL3/SERPINE2/CD80/SRC/EBI3/IL12B/NR4A3/IL1B/PLEK/TNFSF9/IL1A/RIPK2/IL7R/CD40/PGLYRP2
3	GOBP_POSITIVE_REGULATION_OF_CELL_CELL_ADHESION	11/81	225/13235	1.51664e-05	CD80/SRC/EBI3/IL12B/TNF/NR4A3/IL1B/TNFSF9/IL1A/RIPK2/IL7R
3	WP_REGULATION_OF_TOLLLIKE_RECEPTOR_SIGNALING_PATHWAY	9/70	122/9728	1.7315e-05	CCL4/CCL3/PIK3R5/CD80/CXCL8/IL12B/TNF/IL1B/CD40
3	WP_MIRNAS_INVOLVEMENT_IN_THE_IMMUNE_RESPONSE_IN_SEPSIS	6/70	37/9728	1.7315e-05	CCL4/CCL3/CXCL8/TNF/IL1A/MIR155HG
3	GOBP_LEUKOCYTE_CELL_CELL_ADHESION	12/81	291/13235	2.32687e-05	CD80/SRC/EBI3/IL12B/OLR1/TNF/NR4A3/IL1B/TNFSF9/IL1A/RIPK2/IL7R
3	WP_ALLOGRAFT_REJECTION	7/70	65/9728	2.63233e-05	CD80/CXCL8/IL12B/TNF/IL1B/IL1A/CD40
3	GOBP_REGULATION_OF_ADAPTIVE_IMMUNE_RESPONSE	9/81	145/13235	2.80308e-05	CD80/IL12B/TNF/IL1B/RIPK2/PVR/KLRC1/IL7R/CD40
3	GOBP_T_CELL_DIFFERENTIATION	10/81	206/13235	5.42198e-05	DLL4/CD80/IL12B/IL1B/TNFSF9/IL1A/RIPK2/PTGER4/KLRC1/IL7R
3	GOBP_CELLULAR_RESPONSE_TO_LIPID	14/81	452/13235	5.60688e-05	CCL3/INSIG1/CD80/SRC/CXCL8/IL12B/TNF/NR4A3/CYP7B1/IL1B/IL1A/RIPK2/IL36G/CD40
3	GOBP_POSITIVE_REGULATION_OF_T_CELL_PROLIFERATION	7/81	80/13235	5.60688e-05	CD80/EBI3/IL12B/IL1B/TNFSF9/IL1A/RIPK2
3	GOBP_POSITIVE_REGULATION_OF_LEUKOCYTE_PROLIFERATION	8/81	118/13235	5.75316e-05	CD80/EBI3/IL12B/IL1B/TNFSF9/IL1A/RIPK2/CD40
3	KEGG_GRAFT_VERSUS_HOST_DISEASE	5/70	26/9728	6.35484e-05	CD80/TNF/IL1B/IL1A/KLRC1
3	WP_LUNG_FIBROSIS	6/70	48/9728	6.44165e-05	CCL4/CCL3/CXCL8/IL12B/TNF/IL1B
3	GOBP_RESPONSE_TO_INTERFERON_GAMMA	9/81	165/13235	6.63797e-05	CCL4/CCL3/CCL3L1/GBP2/IL12B/RAB7B/CCL20/CD40/SOCS3
3	GOBP_MONONUCLEAR_CELL_DIFFERENTIATION	12/81	334/13235	7.31384e-05	DLL4/CD80/IL12B/IL1B/ITGB8/TNFSF9/IL1A/RIPK2/PTGER4/KLRC1/IL7R/PGLYRP2
3	GOMF_INTERLEUKIN_1_RECEPTOR_BINDING	4/81	13/13235	7.72815e-05	IL1B/IL1RN/IL1A/IL36G
3	WP_COVID19_ADVERSE_OUTCOME_PATHWAY	4/70	13/9728	9.21958e-05	CCL3/CXCL8/TNF/IL1B
3	KEGG_TYPE_I_DIABETES_MELLITUS	5/70	30/9728	0.000105784	CD80/IL12B/TNF/IL1B/IL1A
3	WP_PHOTODYNAMIC_THERAPYINDUCED_NFKB_SURVIVAL_SIGNALING	5/70	33/9728	0.000157971	CXCL8/TNF/BCL2A1/IL1B/IL1A
3	REACTOME_CLASS_A_1_RHODOPSIN_LIKE_RECEPTORS	9/70	172/9728	0.000157971	CCL4/CCL3/CCL3L1/CXCL8/GPR132/PTGIR/CCL20/ADORA2A/PTGER4
3	GOBP_ERK1_AND_ERK2_CASCADE	10/81	240/13235	0.000161615	CCL4/CCL3/CCL3L1/SRC/TNF/IL1B/CCL20/BMP2/RIPK2/PTGER4
3	GOMF_CHEMOKINE_ACTIVITY	5/81	36/13235	0.000197931	CCL4/CCL3/CCL3L1/CXCL8/CCL20
3	GOBP_T_HELPER_1_TYPE_IMMUNE_RESPONSE	5/81	37/13235	0.000219911	CD80/EBI3/IL12B/IL1B/RIPK2
3	GOBP_T_CELL_ACTIVATION	12/81	379/13235	0.0002283	DLL4/CD80/SRC/EBI3/IL12B/IL1B/TNFSF9/IL1A/RIPK2/PTGER4/KLRC1/IL7R
3	WP_LTF_DANGER_SIGNAL_RESPONSE_PATHWAY	4/70	17/9728	0.000229632	CXCL8/TNF/IL1B/IL1A
3	GOBP_REGULATION_OF_IMMUNE_EFFECTOR_PROCESS	11/81	315/13235	0.000232727	CD80/IL12B/TNF/NR4A3/IL1B/RIPK2/PVR/KLRC1/IL7R/CD40/PGLYRP2
3	GOBP_POSITIVE_REGULATION_OF_ERK1_AND_ERK2_CASCADE	8/81	149/13235	0.000241535	CCL4/CCL3/CCL3L1/SRC/TNF/CCL20/BMP2/RIPK2
3	WP_IL18_SIGNALING_PATHWAY	10/70	235/9728	0.000247484	CCL4/CCL3/CXCL8/IL12B/TNFAIP2/TNF/IL1B/CCL20/BMP2/SOCS3
3	WP_CYTOKINES_AND_INFLAMMATORY_RESPONSE	4/70	20/9728	0.000411496	IL12B/TNF/IL1B/IL1A
3	REACTOME_CHEMOKINE_RECEPTORS_BIND_CHEMOKINES	5/70	42/9728	0.000413426	CCL4/CCL3/CCL3L1/CXCL8/CCL20
3	GOMF_CHEMOKINE_RECEPTOR_BINDING	5/81	43/13235	0.000414687	CCL4/CCL3/CCL3L1/CXCL8/CCL20
3	GOBP_GRANULOCYTE_MIGRATION	7/81	116/13235	0.00044639	CCL4/CCL3/CCL3L1/CXCL8/MCOLN2/CCL20/PTGER4
3	GOBP_POSITIVE_REGULATION_OF_CELL_ADHESION	11/81	347/13235	0.000519067	CD80/SRC/EBI3/IL12B/TNF/NR4A3/IL1B/TNFSF9/IL1A/RIPK2/IL7R
3	GOBP_LYMPHOCYTE_CHEMOTAXIS	5/81	46/13235	0.000533596	CCL4/CCL3/CCL3L1/CYP7B1/CCL20
3	PID_IL27_PATHWAY	4/70	22/9728	0.000556035	EBI3/IL12B/TNF/IL1B
3	GOBP_POSITIVE_REGULATION_OF_IMMUNE_EFFECTOR_PROCESS	8/81	171/13235	0.00057843	CD80/IL12B/TNF/NR4A3/IL1B/RIPK2/PVR/CD40
3	GOBP_LEUKOCYTE_MIGRATION	11/81	355/13235	0.000592792	CCL4/CCL3/CCL3L1/SRC/CXCL8/OLR1/TNF/CYP7B1/MCOLN2/CCL20/PTGER4
3	GOBP_REGULATION_OF_T_HELPER_1_TYPE_IMMUNE_RESPONSE	4/81	23/13235	0.000594185	CD80/IL12B/IL1B/RIPK2
3	GOBP_DEFENSE_RESPONSE_TO_GRAM_POSITIVE_BACTERIUM	5/81	48/13235	0.000594185	GBP2/TNF/RIPK2/IL7R/PGLYRP2
3	GOBP_REGULATION_OF_LYMPHOCYTE_ACTIVATION	11/81	359/13235	0.000610457	CD80/SRC/EBI3/IL12B/IL1B/TNFSF9/IL1A/RIPK2/IL7R/CD40/PGLYRP2
3	GOBP_REGULATION_OF_LYMPHOCYTE_MEDIATED_IMMUNITY	7/81	126/13235	0.000623065	IL12B/TNF/IL1B/PVR/KLRC1/IL7R/CD40
3	GOBP_T_CELL_MEDIATED_IMMUNITY	6/81	86/13235	0.000725958	IL12B/IL1B/RFTN1/PVR/KLRC1/IL7R
3	GOMF_CCR_CHEMOKINE_RECEPTOR_BINDING	4/81	25/13235	0.00076012	CCL4/CCL3/CCL3L1/CCL20
3	GOBP_LEUKOCYTE_PROLIFERATION	9/81	240/13235	0.00076012	CD80/EBI3/IL12B/IL1B/TNFSF9/IL1A/RIPK2/IL7R/CD40
3	GOBP_POSITIVE_REGULATION_OF_ADAPTIVE_IMMUNE_RESPONSE	6/81	88/13235	0.00076012	IL12B/TNF/IL1B/RIPK2/PVR/CD40
3	GOBP_POSITIVE_REGULATION_OF_LOCOMOTION	12/81	446/13235	0.00076012	CCL4/CCL3/SOD2/SRC/CXCL8/TNF/NR4A3/IL1B/NRP2/CCL20/BMP2/CD40
3	GOBP_POSITIVE_REGULATION_OF_INTERLEUKIN_2_PRODUCTION	4/81	26/13235	0.000823852	CD80/IL1B/IL1A/RIPK2
3	GOBP_INTERFERON_GAMMA_PRODUCTION	6/81	90/13235	0.000827424	EBI3/IL12B/TNF/IL1B/RIPK2/PGLYRP2
3	GOBP_POSITIVE_REGULATION_OF_INTERFERON_GAMMA_PRODUCTION	5/81	54/13235	0.000853105	EBI3/IL12B/TNF/IL1B/RIPK2
3	GOBP_REGULATION_OF_LEUKOCYTE_PROLIFERATION	8/81	189/13235	0.000869214	CD80/EBI3/IL12B/IL1B/TNFSF9/IL1A/RIPK2/CD40
3	KEGG_ALLOGRAFT_REJECTION	4/70	25/9728	0.000903027	CD80/IL12B/TNF/CD40
3	PID_IL12_2PATHWAY	5/70	51/9728	0.000944207	CCL4/CCL3/IL12B/IL1B/RIPK2
3	GOBP_FEVER_GENERATION	3/81	10/13235	0.00109131	TNF/IL1B/IL1A
3	GOBP_IMMATURE_T_CELL_PROLIFERATION	3/81	10/13235	0.00109131	IL1B/IL1A/RIPK2
3	GOBP_DEFENSE_RESPONSE_TO_BACTERIUM	7/81	143/13235	0.0011038	GBP2/IL12B/TNF/CCL20/RIPK2/IL7R/PGLYRP2
3	REACTOME_LEISHMANIA_INFECTION	8/70	177/9728	0.00110394	SRC/PTGIR/IL1B/P2RX7/IL1A/ADORA2A/PTGER4/MYO10
3	GOBP_POSITIVE_REGULATION_OF_PEPTIDYL_TYROSINE_PHOSPHORYLATION	7/81	145/13235	0.00117299	CD80/SRC/IL12B/TNF/RIPK2/CD40/SOCS3
3	GOBP_LYMPHOCYTE_MEDIATED_IMMUNITY	8/81	200/13235	0.00117299	IL12B/TNF/IL1B/RFTN1/PVR/KLRC1/IL7R/CD40
3	GOBP_RESPONSE_TO_TUMOR_NECROSIS_FACTOR	9/81	261/13235	0.00117299	CCL4/CCL3/CCL3L1/CXCL8/GBP2/TNF/CCL20/TNFSF9/CD40
3	BIOCARTA_CYTOKINE_PATHWAY	3/70	10/9728	0.00118287	CXCL8/TNF/IL1A
3	GOBP_NEUTROPHIL_MIGRATION	6/81	99/13235	0.00120321	CCL4/CCL3/CCL3L1/CXCL8/MCOLN2/CCL20
3	GOBP_REGULATION_OF_T_CELL_ACTIVATION	9/81	263/13235	0.00120321	CD80/SRC/EBI3/IL12B/IL1B/TNFSF9/IL1A/RIPK2/IL7R
3	GOBP_CALCIUM_MEDIATED_SIGNALING	7/81	148/13235	0.00123069	CCL4/CCL3/CXCL8/TNF/CCL20/P2RX7/PLEK
3	GOBP_REGULATION_OF_HEMOPOIESIS	10/81	332/13235	0.00123069	CCL3/CD80/IL12B/TNF/NR4A3/RAB7B/TNFSF9/RIPK2/IL7R/PGLYRP2
3	GOBP_REGULATION_OF_PEPTIDYL_TYROSINE_PHOSPHORYLATION	8/81	204/13235	0.00123716	CD80/SRC/IL12B/TNF/RIPK2/RAP2C/CD40/SOCS3
3	GOBP_GRANULOCYTE_MACROPHAGE_COLONY_STIMULATING_FACTOR_PRODUCTION	3/81	11/13235	0.00123716	CD80/IL12B/IL1B
3	GOBP_REGULATION_OF_INTEGRIN_ACTIVATION	3/81	11/13235	0.00123716	SRC/PLEK/PTGER4
3	REACTOME_GPCR_LIGAND_BINDING	9/70	237/9728	0.00127507	CCL4/CCL3/CCL3L1/CXCL8/GPR132/PTGIR/CCL20/ADORA2A/PTGER4
3	REACTOME_INTERLEUKIN_4_AND_INTERLEUKIN_13_SIGNALING	6/70	92/9728	0.00129763	CXCL8/IL12B/TNF/IL1B/IL1A/SOCS3
3	PID_IL23_PATHWAY	4/70	29/9728	0.00130356	IL12B/TNF/IL1B/SOCS3
3	GOBP_POSITIVE_REGULATION_OF_MAPK_CASCADE	11/81	410/13235	0.00131702	CCL4/CCL3/CCL3L1/PIK3R5/SRC/TNF/IL1B/CCL20/BMP2/RIPK2/CD40
3	GOBP_REGULATION_OF_T_CELL_MEDIATED_CYTOTOXICITY	4/81	32/13235	0.00140154	IL12B/PVR/KLRC1/IL7R
3	BIOCARTA_IL1R_PATHWAY	4/70	30/9728	0.00144438	TNF/IL1B/IL1RN/IL1A
3	REACTOME_SIGNALING_BY_GPCR	12/70	441/9728	0.00150176	CCL4/CCL3/CCL3L1/CCL4L2/PIK3R5/SRC/CXCL8/GPR132/PTGIR/CCL20/ADORA2A/PTGER4
3	GOBP_POSITIVE_REGULATION_OF_T_HELPER_1_TYPE_IMMUNE_RESPONSE	3/81	12/13235	0.00155445	IL12B/IL1B/RIPK2
3	GOBP_REGULATION_OF_T_CELL_MEDIATED_IMMUNITY	5/81	65/13235	0.00155445	IL12B/IL1B/PVR/KLRC1/IL7R
3	WP_SENESCENCE_AND_AUTOPHAGY_IN_CANCER	6/70	99/9728	0.00164757	CCL3/SRC/CXCL8/IL1B/BMP2/IL1A
3	BIOCARTA_GRANULOCYTES_PATHWAY	3/70	12/9728	0.00164757	CXCL8/TNF/IL1A
3	WP_SIGNAL_TRANSDUCTION_THROUGH_IL1R	4/70	32/9728	0.00164757	TNF/IL1B/IL1RN/IL1A
3	GOBP_T_CELL_PROLIFERATION	7/81	160/13235	0.00177322	CD80/EBI3/IL12B/IL1B/TNFSF9/IL1A/RIPK2
3	GOMF_GROWTH_FACTOR_RECEPTOR_BINDING	6/81	110/13235	0.00180821	SRC/IL12B/IL1B/IL1RN/IL1A/IL36G
3	WP_ARYL_HYDROCARBON_RECEPTOR_PATHWAY	4/70	33/9728	0.00180984	SRC/IL12B/TNF/IL1B
3	GOBP_POSITIVE_REGULATION_OF_NEUROINFLAMMATORY_RESPONSE	3/81	13/13235	0.00191597	CCL3/TNF/IL1B
3	BIOCARTA_LAIR_PATHWAY	3/70	13/9728	0.00192763	CXCL8/TNF/IL1A
3	WP_CELLS_AND_MOLECULES_INVOLVED_IN_LOCAL_ACUTE_INFLAMMATORY_RESPONSE	3/70	13/9728	0.00192763	CXCL8/TNF/IL1A
3	GOBP_RESPONSE_TO_CHEMOKINE	5/81	69/13235	0.00195971	CCL4/CCL3/CCL3L1/CXCL8/CCL20
3	GOBP_POSITIVE_REGULATION_OF_INTERLEUKIN_6_PRODUCTION	5/81	71/13235	0.00221796	TNF/RAB7B/IL1B/IL1A/RIPK2
3	GOBP_MYELOID_LEUKOCYTE_MIGRATION	7/81	170/13235	0.00242592	CCL4/CCL3/CCL3L1/CXCL8/MCOLN2/CCL20/PTGER4
3	GOBP_REGULATION_OF_LEUKOCYTE_MEDIATED_IMMUNITY	7/81	171/13235	0.00248356	IL12B/TNF/IL1B/PVR/KLRC1/IL7R/CD40
3	GOBP_REGULATION_OF_CELL_KILLING	5/81	74/13235	0.00259836	IL12B/P2RX7/PVR/KLRC1/IL7R
3	GOBP_REGULATION_OF_LEUKOCYTE_DIFFERENTIATION	8/81	234/13235	0.0026231	CCL3/CD80/IL12B/TNF/TNFSF9/RIPK2/IL7R/PGLYRP2
3	KEGG_CHEMOKINE_SIGNALING_PATHWAY	7/70	159/9728	0.00267049	CCL4/CCL3/CCL3L1/CCL4L2/PIK3R5/CXCL8/CCL20
3	GOBP_HEAT_GENERATION	3/81	15/13235	0.00275017	TNF/IL1B/IL1A
3	GOBP_INFLAMMATORY_RESPONSE_TO_ANTIGENIC_STIMULUS	4/81	40/13235	0.00283135	IL12B/TNF/IL1RN/IL36G
3	GOBP_T_CELL_MEDIATED_CYTOTOXICITY	4/81	40/13235	0.00283135	IL12B/PVR/KLRC1/IL7R
3	GOBP_WOUND_HEALING	10/81	381/13235	0.00293547	SERPINE2/PIK3R5/SRC/TNF/EHD1/P2RX7/PLEK/IL1A/ADORA2A/CD40
3	GOBP_EOSINOPHIL_MIGRATION	3/81	16/13235	0.00320552	CCL4/CCL3/PTGER4
3	GOBP_COAGULATION	8/81	244/13235	0.00325419	SERPINE2/PIK3R5/SRC/EHD1/P2RX7/PLEK/ADORA2A/CD40
3	GOBP_POSITIVE_REGULATION_OF_RESPONSE_TO_EXTERNAL_STIMULUS	10/81	394/13235	0.00372801	CCL4/CCL3/SRC/CXCL8/IL12B/TNF/IL1B/RIPK2/PVR/PTGER4
3	GOBP_INTEGRIN_ACTIVATION	3/81	17/13235	0.00373848	SRC/PLEK/PTGER4
3	GOBP_NEUTROPHIL_CHEMOTAXIS	5/81	83/13235	0.00396476	CCL4/CCL3/CCL3L1/CXCL8/CCL20
3	GOBP_POSITIVE_REGULATION_OF_ALPHA_BETA_T_CELL_PROLIFERATION	3/81	18/13235	0.00436374	EBI3/IL12B/RIPK2
3	GOBP_POSITIVE_REGULATION_OF_CHEMOKINE_PRODUCTION	4/81	46/13235	0.00441957	TNF/IL1B/MCOLN2/RIPK2
3	GOBP_POSITIVE_REGULATION_OF_TYROSINE_PHOSPHORYLATION_OF_STAT_PROTEIN	4/81	46/13235	0.00441957	IL12B/TNF/CD40/SOCS3
3	GOBP_POSITIVE_REGULATION_OF_HEMOPOIESIS	6/81	136/13235	0.00454912	CD80/IL12B/TNF/TNFSF9/RIPK2/IL7R
3	GOBP_POSITIVE_REGULATION_OF_GLIOGENESIS	4/81	47/13235	0.00470265	SERPINE2/TNF/IL1B/BMP2
3	GOBP_REGULATION_OF_HETEROTYPIC_CELL_CELL_ADHESION	3/81	19/13235	0.00487872	TNF/IL1B/IL1RN
3	GOBP_PROTEIN_KINASE_B_SIGNALING	7/81	198/13235	0.00498243	CCL3/PIK3R5/CD80/SRC/TNF/IL1B/CD40
3	GOBP_POSITIVE_REGULATION_OF_LYMPHOCYTE_DIFFERENTIATION	5/81	90/13235	0.00523844	CD80/IL12B/TNFSF9/RIPK2/IL7R
3	GOBP_POSITIVE_REGULATION_OF_IMMUNE_RESPONSE	11/81	500/13235	0.00523844	CD80/SRC/IL12B/TNF/NR4A3/IL1B/RFTN1/RIPK2/PVR/CD40/MYO10
3	GOBP_MONOCYTE_CHEMOTAXIS	4/81	49/13235	0.00523844	CCL4/CCL3/CCL3L1/CCL20
3	GOBP_POSITIVE_REGULATION_OF_MAP_KINASE_ACTIVITY	7/81	201/13235	0.00523844	PIK3R5/SRC/TNF/IL1B/BMP2/RIPK2/CD40
3	GOBP_POSITIVE_REGULATION_OF_CALCIUM_MEDIATED_SIGNALING	3/81	20/13235	0.00525724	CCL4/CCL3/TNF
3	GOBP_POSITIVE_REGULATION_OF_T_HELPER_CELL_DIFFERENTIATION	3/81	20/13235	0.00525724	CD80/IL12B/RIPK2
3	GOBP_RESPONSE_TO_PROTOZOAN	3/81	20/13235	0.00525724	GBP2/IL12B/CD40
3	GOBP_REGULATION_OF_CALCIUM_MEDIATED_SIGNALING	4/81	50/13235	0.00539515	CCL4/CCL3/TNF/PLEK
3	GOBP_LYMPHOCYTE_MIGRATION	5/81	92/13235	0.00542416	CCL4/CCL3/CCL3L1/CYP7B1/CCL20
3	GOBP_REGULATION_OF_LYMPHOCYTE_DIFFERENTIATION	6/81	147/13235	0.00606109	CD80/IL12B/TNFSF9/RIPK2/IL7R/PGLYRP2
3	GOBP_INTERLEUKIN_2_PRODUCTION	4/81	52/13235	0.00610238	CD80/IL1B/IL1A/RIPK2
3	GOBP_REGULATION_OF_BODY_FLUID_LEVELS	9/81	355/13235	0.00662622	SERPINE2/PIK3R5/SRC/EHD1/P2RX7/PLEK/ADORA2A/CD40/FLG2
3	BIOCARTA_INFLAM_PATHWAY	3/70	20/9728	0.00666978	CXCL8/TNF/IL1A
3	WP_RAS_AND_BRADYKININ_PATHWAYS_IN_COVID19	3/70	20/9728	0.00666978	TNF/IL1B/IL1A
3	WP_SELECTIVE_EXPRESSION_OF_CHEMOKINE_RECEPTORS_DURING_TCELL_POLARIZATION	3/70	20/9728	0.00666978	CCL4/CCL3/IL12B
3	GOBP_POSITIVE_REGULATION_OF_DEFENSE_RESPONSE	8/81	281/13235	0.00667516	CCL3/SRC/IL12B/TNF/IL1B/RIPK2/PVR/PTGER4
3	GOBP_MONONUCLEAR_CELL_MIGRATION	6/81	151/13235	0.00673881	CCL4/CCL3/CCL3L1/TNF/CYP7B1/CCL20
3	GOBP_LIPOPOLYSACCHARIDE_MEDIATED_SIGNALING_PATHWAY	4/81	54/13235	0.00673881	CCL3/TNF/IL1B/RIPK2
3	GOBP_POSITIVE_REGULATION_OF_INTERLEUKIN_1_PRODUCTION	4/81	54/13235	0.00673881	CCL3/TNF/P2RX7/RIPK2
3	GOBP_GRANULOCYTE_CHEMOTAXIS	5/81	98/13235	0.00674998	CCL4/CCL3/CCL3L1/CXCL8/CCL20
3	GOBP_LYMPHOCYTE_ACTIVATION_INVOLVED_IN_IMMUNE_RESPONSE	6/81	153/13235	0.00697395	CD80/IL12B/RIPK2/PTGER4/CD40/PGLYRP2
3	GOBP_SIGNAL_TRANSDUCTION_IN_ABSENCE_OF_LIGAND	4/81	55/13235	0.00703998	TNF/BCL2A1/IL1B/IL1A
3	GOBP_POSITIVE_REGULATION_OF_INFLAMMATORY_RESPONSE	5/81	100/13235	0.00715217	CCL3/IL12B/TNF/IL1B/PTGER4
3	GOBP_POSITIVE_REGULATION_OF_SMALL_MOLECULE_METABOLIC_PROCESS	5/81	100/13235	0.00715217	SRC/TNF/NR4A3/IL1B/P2RX7
3	GOCC_EXTERNAL_SIDE_OF_PLASMA_MEMBRANE	7/81	218/13235	0.00723824	SERPINE2/CD80/EBI3/IL12B/TNF/IL7R/CD40
3	GOBP_ASTROCYTE_DIFFERENTIATION	4/81	56/13235	0.00728625	SERPINE2/TNF/BMP2/ADORA2A
3	GOBP_POSITIVE_REGULATION_OF_MONONUCLEAR_CELL_MIGRATION	4/81	57/13235	0.00773327	CCL4/CCL3/TNF/CCL20
3	GOCC_RECEPTOR_COMPLEX	8/81	292/13235	0.00775327	EBI3/IL12B/OLR1/NRP2/ITGB8/BMP2/KLRC1/CD40
3	GOBP_POSITIVE_REGULATION_OF_LEUKOCYTE_MEDIATED_IMMUNITY	5/81	103/13235	0.00785384	IL12B/TNF/IL1B/PVR/CD40
3	GOBP_POSITIVE_REGULATION_OF_ALPHA_BETA_T_CELL_ACTIVATION	4/81	58/13235	0.00806102	CD80/EBI3/IL12B/RIPK2
3	GOBP_SECOND_MESSENGER_MEDIATED_SIGNALING	7/81	224/13235	0.00810028	CCL4/CCL3/CXCL8/TNF/CCL20/P2RX7/PLEK
3	GOBP_PEPTIDYL_TYROSINE_MODIFICATION	8/81	296/13235	0.00820949	CD80/SRC/IL12B/TNF/RIPK2/RAP2C/CD40/SOCS3
3	GOBP_SMOOTH_MUSCLE_CELL_PROLIFERATION	5/81	105/13235	0.00823441	SOD2/IL12B/TNF/PTGIR/NR4A3
3	GOBP_TYROSINE_PHOSPHORYLATION_OF_STAT_PROTEIN	4/81	59/13235	0.00823441	IL12B/TNF/CD40/SOCS3
3	GOBP_NEGATIVE_REGULATION_OF_CELL_JUNCTION_ASSEMBLY	3/81	25/13235	0.00823441	SRC/TNF/IL1B
3	GOBP_NEGATIVE_REGULATION_OF_SIGNAL_TRANSDUCTION_IN_ABSENCE_OF_LIGAND	3/81	25/13235	0.00823441	TNF/IL1B/IL1A
3	GOBP_MUSCLE_STRUCTURE_DEVELOPMENT	10/81	463/13235	0.00896348	DLL4/SOD2/BCL9L/MSC/TNF/TMOD2/EHD1/VGLL2/BMP2/POPDC2
3	GOBP_VASCULAR_ENDOTHELIAL_GROWTH_FACTOR_PRODUCTION	3/81	26/13235	0.00909611	TNF/IL1B/IL1A
3	GOBP_REGULATION_OF_LEUKOCYTE_MEDIATED_CYTOTOXICITY	4/81	61/13235	0.00909611	IL12B/PVR/KLRC1/IL7R
3	GOBP_RESPONSE_TO_WOUNDING	10/81	466/13235	0.00920943	SERPINE2/PIK3R5/SRC/TNF/EHD1/P2RX7/PLEK/IL1A/ADORA2A/CD40
3	WP_APOPTOSISRELATED_NETWORK_DUE_TO_ALTERED_NOTCH3_IN_OVARIAN_CANCER	4/70	53/9728	0.00927504	TNF/RIPK2/IL7R/SOCS3
3	BIOCARTA_NTHI_PATHWAY	3/70	23/9728	0.00927504	CXCL8/TNF/IL1B
3	WP_DEVELOPMENT_AND_HETEROGENEITY_OF_THE_ILC_FAMILY	3/70	23/9728	0.00927504	IL12B/TNF/IL1B
3	WP_EBV_LMP1_SIGNALING	3/70	23/9728	0.00927504	CXCL8/TNF/CCL20
3	GOBP_BLOOD_VESSEL_MORPHOGENESIS	10/81	469/13235	0.00960764	DLL4/CXCL8/IL12B/TNFAIP2/TNF/IL1B/NRP2/ITGB8/IL1A/CD40
3	GOBP_REGULATION_OF_LEUKOCYTE_MIGRATION	6/81	169/13235	0.00995208	CCL4/CCL3/CXCL8/TNF/CCL20/PTGER4
3	WP_OLIGODENDROCYTE_SPECIFICATION_AND_DIFFERENTIATION_LEADING_TO_MYELIN_COMPONENTS_FOR_CNS	3/70	24/9728	0.0103112	TNF/IL1B/BMP2
3	GOBP_NEGATIVE_REGULATION_OF_CYSTEINE_TYPE_ENDOPEPTIDASE_ACTIVITY	4/81	64/13235	0.0105145	SRC/LAMP3/TNF/ADORA2A
3	GOBP_T_CELL_DIFFERENTIATION_INVOLVED_IN_IMMUNE_RESPONSE	4/81	64/13235	0.0105145	CD80/IL12B/RIPK2/PTGER4
3	GOBP_POSITIVE_REGULATION_OF_LEUKOCYTE_MIGRATION	5/81	113/13235	0.0105846	CCL4/CCL3/CXCL8/TNF/CCL20
3	GOBP_CELL_KILLING	5/81	114/13235	0.0109366	IL12B/P2RX7/PVR/KLRC1/IL7R
3	GOBP_NEGATIVE_REGULATION_OF_IMMUNE_SYSTEM_PROCESS	8/81	315/13235	0.0110178	CCL3/CD80/IL12B/TNF/PTGER4/KLRC1/IL7R/PGLYRP2
3	GOBP_ENDOTHELIAL_CELL_PROLIFERATION	5/81	115/13235	0.0111339	DLL4/IL12B/TNF/NRP2/BMP2
3	GOBP_INTERLEUKIN_6_PRODUCTION	5/81	115/13235	0.0111339	TNF/RAB7B/IL1B/IL1A/RIPK2
3	GOBP_REGULATION_OF_GLIOGENESIS	4/81	66/13235	0.0113106	SERPINE2/TNF/IL1B/BMP2
3	WP_MONOAMINE_TRANSPORT	3/70	25/9728	0.0114037	TNF/IL1B/ADORA2A
3	GOBP_RECEPTOR_SIGNALING_PATHWAY_VIA_STAT	5/81	116/13235	0.0114052	IL12B/TNF/IL7R/CD40/SOCS3
3	GOBP_POSITIVE_REGULATION_OF_CD4_POSITIVE_ALPHA_BETA_T_CELL_DIFFERENTIATION	3/81	29/13235	0.0114052	CD80/IL12B/RIPK2
3	KEGG_NOD_LIKE_RECEPTOR_SIGNALING_PATHWAY	4/70	58/9728	0.0118571	CXCL8/TNF/IL1B/RIPK2
3	GOBP_LEUKOCYTE_CHEMOTAXIS	6/81	178/13235	0.0120628	CCL4/CCL3/CCL3L1/CXCL8/CYP7B1/CCL20
3	REACTOME_PURINERGIC_SIGNALING_IN_LEISHMANIASIS_INFECTION	3/70	26/9728	0.0122905	IL1B/P2RX7/IL1A
3	GOBP_REGULATION_OF_RECEPTOR_SIGNALING_PATHWAY_VIA_STAT	4/81	68/13235	0.012311	IL12B/TNF/IL7R/SOCS3
3	REACTOME_PEPTIDE_LIGAND_BINDING_RECEPTORS	5/70	103/9728	0.0123734	CCL4/CCL3/CCL3L1/CXCL8/CCL20
3	GOBP_POSITIVE_REGULATION_OF_VASCULATURE_DEVELOPMENT	5/81	121/13235	0.0134359	CXCL8/IL1B/ITGB8/IL1A/CD40
3	GOBP_ACUTE_PHASE_RESPONSE	3/81	31/13235	0.0134528	TNF/IL1B/IL1A
3	GOBP_CD4_POSITIVE_ALPHA_BETA_T_CELL_DIFFERENTIATION	4/81	70/13235	0.0134528	CD80/IL12B/RIPK2/PTGER4
3	KEGG_LEISHMANIA_INFECTION	4/70	61/9728	0.0134889	IL12B/TNF/IL1B/IL1A
3	GOBP_PLATELET_ACTIVATION	5/81	122/13235	0.0135693	SERPINE2/PIK3R5/SRC/PLEK/CD40
3	GOBP_REGULATION_OF_T_CELL_DIFFERENTIATION	5/81	122/13235	0.0135693	CD80/IL12B/TNFSF9/RIPK2/IL7R
3	GOBP_REGULATION_OF_INFLAMMATORY_RESPONSE	7/81	255/13235	0.0140784	CCL3/IL12B/TNF/IL1B/PTGER4/SOCS3/PGLYRP2
3	GOBP_ALPHA_BETA_T_CELL_PROLIFERATION	3/81	32/13235	0.01418	EBI3/IL12B/RIPK2
3	GOBP_NEGATIVE_REGULATION_OF_ENDOTHELIAL_CELL_PROLIFERATION	3/81	32/13235	0.01418	DLL4/IL12B/TNF
3	GOBP_NEUROINFLAMMATORY_RESPONSE	3/81	32/13235	0.01418	CCL3/TNF/IL1B
3	KEGG_HEMATOPOIETIC_CELL_LINEAGE	4/70	63/9728	0.0146457	TNF/IL1B/IL1A/IL7R
3	WP_SARSCOV2_INNATE_IMMUNITY_EVASION_AND_CELLSPECIFIC_IMMUNE_RESPONSE	4/70	63/9728	0.0146457	CCL4/CCL3/CXCL8/TNF
3	GOBP_EXTRINSIC_APOPTOTIC_SIGNALING_PATHWAY	6/81	188/13235	0.0148833	SRC/TNF/BCL2A1/IL1B/P2RX7/IL1A
3	GOBP_ALPHA_BETA_T_CELL_ACTIVATION	5/81	127/13235	0.0155173	CD80/EBI3/IL12B/RIPK2/PTGER4
3	GOBP_CHEMOKINE_PRODUCTION	4/81	74/13235	0.0155173	TNF/IL1B/MCOLN2/RIPK2
3	GOBP_POSITIVE_REGULATION_OF_TUMOR_NECROSIS_FACTOR_SUPERFAMILY_CYTOKINE_PRODUCTION	4/81	74/13235	0.0155173	CCL3/IL12B/IL1A/RIPK2
3	GOBP_REGULATION_OF_MAP_KINASE_ACTIVITY	7/81	264/13235	0.016115	PIK3R5/SRC/TNF/IL1B/BMP2/RIPK2/CD40
3	GOBP_POSITIVE_REGULATION_OF_INTERLEUKIN_12_PRODUCTION	3/81	34/13235	0.016115	IL12B/RIPK2/CD40
3	GOBP_POSITIVE_REGULATION_OF_LYMPHOCYTE_MIGRATION	3/81	34/13235	0.016115	CCL4/CCL3/CCL20
3	GOBP_REGULATION_OF_EXTRINSIC_APOPTOTIC_SIGNALING_PATHWAY_IN_ABSENCE_OF_LIGAND	3/81	34/13235	0.016115	TNF/IL1B/IL1A
3	GOMF_G_PROTEIN_COUPLED_RECEPTOR_BINDING	6/81	193/13235	0.0162006	CCL4/CCL3/CCL3L1/CXCL8/CCL20/ADORA2A
3	GOBP_POSITIVE_REGULATION_OF_PROTEIN_KINASE_B_SIGNALING	5/81	130/13235	0.0164113	CCL3/PIK3R5/CD80/SRC/TNF
3	GOBP_NEGATIVE_REGULATION_OF_LIPID_METABOLIC_PROCESS	4/81	76/13235	0.0164113	INSIG1/TNF/IL1B/BMP2
3	GOBP_TISSUE_REMODELING	5/81	131/13235	0.0166194	DLL4/SRC/IL12B/P2RX7/IL1A
3	GOBP_NEGATIVE_REGULATION_OF_RESPONSE_TO_EXTERNAL_STIMULUS	7/81	268/13235	0.0166194	SERPINE2/IL12B/TNF/ADORA2A/PTGER4/KLRC1/SOCS3
3	GOBP_NEGATIVE_REGULATION_OF_SMOOTH_MUSCLE_CELL_PROLIFERATION	3/81	35/13235	0.0166194	SOD2/IL12B/PTGIR
3	GOBP_POSITIVE_REGULATION_OF_CD4_POSITIVE_ALPHA_BETA_T_CELL_ACTIVATION	3/81	35/13235	0.0166194	CD80/IL12B/RIPK2
3	GOBP_POSITIVE_REGULATION_OF_RECEPTOR_SIGNALING_PATHWAY_VIA_STAT	3/81	35/13235	0.0166194	IL12B/TNF/IL7R
3	GOBP_REGULATION_OF_T_HELPER_CELL_DIFFERENTIATION	3/81	35/13235	0.0166194	CD80/IL12B/RIPK2
3	GOBP_POSITIVE_REGULATION_OF_PROTEIN_SERINE_THREONINE_KINASE_ACTIVITY	7/81	269/13235	0.0168409	PIK3R5/SRC/TNF/IL1B/BMP2/RIPK2/CD40
3	GOBP_CELLULAR_RESPONSE_TO_ORGANIC_CYCLIC_COMPOUND	9/81	436/13235	0.0175878	CCL3/INSIG1/SRC/TNF/NR4A3/CYP7B1/IL1B/P2RX7/BMP2
3	GOBP_REGULATION_OF_SMALL_MOLECULE_METABOLIC_PROCESS	8/81	352/13235	0.0178589	INSIG1/SRC/TNF/NR4A3/IL1B/P2RX7/PLEK/BMP2
3	WP_SUDDEN_INFANT_DEATH_SYNDROME_SIDS_SUSCEPTIBILITY_PATHWAYS	5/70	115/9728	0.0187663	CXCL8/TNF/IL1B/IL1RN/IL1A
3	GOBP_HUMORAL_IMMUNE_RESPONSE	5/81	136/13235	0.0188785	CXCL8/EBI3/TNF/IL1B/PGLYRP2
3	GOBP_OSTEOCLAST_DIFFERENTIATION	4/81	81/13235	0.019489	CCL3/SRC/IL12B/TNF
3	GOBP_INTERLEUKIN_1_BETA_PRODUCTION	4/81	82/13235	0.0200556	CCL3/TNF/P2RX7/RIPK2
3	GOBP_REGULATION_OF_NATURAL_KILLER_CELL_MEDIATED_IMMUNITY	3/81	38/13235	0.0200556	IL12B/PVR/KLRC1
3	GOBP_POSITIVE_REGULATION_OF_ASTROCYTE_DIFFERENTIATION	2/81	10/13235	0.0200556	SERPINE2/BMP2
3	GOBP_POSITIVE_REGULATION_OF_MONOCYTE_CHEMOTACTIC_PROTEIN_1_PRODUCTION	2/81	10/13235	0.0200556	IL1B/MCOLN2
3	GOBP_REGULATION_OF_T_HELPER_1_CELL_DIFFERENTIATION	2/81	10/13235	0.0200556	CD80/RIPK2
3	GOMF_BMP_RECEPTOR_BINDING	2/81	10/13235	0.0200556	SRC/BMP2
3	WP_RESISTIN_AS_A_REGULATOR_OF_INFLAMMATION	3/70	32/9728	0.0202079	CXCL8/IL12B/TNF
3	GOBP_CD4_POSITIVE_ALPHA_BETA_T_CELL_ACTIVATION	4/81	84/13235	0.021434	CD80/IL12B/RIPK2/PTGER4
3	GOBP_T_CELL_ACTIVATION_INVOLVED_IN_IMMUNE_RESPONSE	4/81	85/13235	0.0222665	CD80/IL12B/RIPK2/PTGER4
3	GOBP_MUSCLE_CELL_PROLIFERATION	5/81	143/13235	0.0222772	SOD2/IL12B/TNF/PTGIR/NR4A3
3	GOBP_NEGATIVE_REGULATION_OF_FAT_CELL_DIFFERENTIATION	3/81	40/13235	0.0223115	INSIG1/TNF/JDP2
3	GOBP_REGULATION_OF_BEHAVIOR	3/81	40/13235	0.0223115	CCL3/NR4A3/ADORA2A
3	GOBP_REGULATION_OF_NITRIC_OXIDE_SYNTHASE_ACTIVITY	3/81	40/13235	0.0223115	TNF/IL1B/IL1A
3	GOBP_POSITIVE_REGULATION_OF_NF_KAPPAB_TRANSCRIPTION_FACTOR_ACTIVITY	5/81	145/13235	0.0230143	TNF/RAB7B/IL1B/RIPK2/CD40
3	GOBP_POSITIVE_REGULATION_OF_HETEROTYPIC_CELL_CELL_ADHESION	2/81	11/13235	0.0230143	TNF/IL1B
3	GOBP_REGULATION_OF_PODOSOME_ASSEMBLY	2/81	11/13235	0.0230143	SRC/TNF
3	GOBP_NEGATIVE_REGULATION_OF_EXTRINSIC_APOPTOTIC_SIGNALING_PATHWAY	4/81	87/13235	0.0230143	SRC/TNF/IL1B/IL1A
3	GOBP_REGULATION_OF_ALPHA_BETA_T_CELL_ACTIVATION	4/81	87/13235	0.0230143	CD80/EBI3/IL12B/RIPK2
3	GOBP_REGULATION_OF_VASCULATURE_DEVELOPMENT	6/81	214/13235	0.0230143	CXCL8/TNF/IL1B/ITGB8/IL1A/CD40
3	PID_IL1_PATHWAY	3/70	34/9728	0.0232687	IL1B/IL1RN/IL1A
3	WP_VITAMIN_B12_METABOLISM	3/70	34/9728	0.0232687	SOD2/TNF/IL1B
3	GOBP_LEUKOCYTE_MEDIATED_CYTOTOXICITY	4/81	88/13235	0.0238574	IL12B/PVR/KLRC1/IL7R
3	GOBP_EPITHELIAL_CELL_PROLIFERATION	7/81	293/13235	0.0240517	DLL4/IL12B/TNF/NR4A3/CYP7B1/NRP2/BMP2
3	WP_LEPTIN_SIGNALING_PATHWAY	4/70	74/9728	0.0243229	SRC/IL1B/IL1RN/SOCS3
3	GOBP_POSITIVE_REGULATION_OF_REACTIVE_OXYGEN_SPECIES_BIOSYNTHETIC_PROCESS	3/81	42/13235	0.024518	SOD2/TNF/IL1B
3	GOBP_MORPHOGENESIS_OF_A_BRANCHING_STRUCTURE	5/81	149/13235	0.0249091	DLL4/SRC/TNF/BMP2/SOCS3
3	REACTOME_G_ALPHA_S_SIGNALLING_EVENTS	4/70	75/9728	0.0251146	SRC/PTGIR/ADORA2A/PTGER4
3	GOBP_GLIOGENESIS	6/81	219/13235	0.0251948	CCL3/SERPINE2/TNF/IL1B/BMP2/ADORA2A
3	GOBP_REGULATION_OF_OSSIFICATION	4/81	90/13235	0.0252512	CCL3/P2RX7/BMP2/PTGER4
3	GOBP_REGULATION_OF_VASCULAR_ASSOCIATED_SMOOTH_MUSCLE_CELL_PROLIFERATION	3/81	43/13235	0.025394	SOD2/TNF/NR4A3
3	GOBP_CELL_ADHESION_MOLECULE_PRODUCTION	2/81	12/13235	0.025394	CXCL8/IL1B
3	GOBP_NATURAL_KILLER_CELL_ACTIVATION_INVOLVED_IN_IMMUNE_RESPONSE	2/81	12/13235	0.025394	IL12B/PGLYRP2
3	GOBP_NEGATIVE_REGULATION_OF_ALCOHOL_BIOSYNTHETIC_PROCESS	2/81	12/13235	0.025394	PLEK/BMP2
3	GOBP_POSITIVE_REGULATION_OF_HUMORAL_IMMUNE_RESPONSE	2/81	12/13235	0.025394	TNF/IL1B
3	GOBP_POSITIVE_REGULATION_OF_RESPONSE_TO_TUMOR_CELL	2/81	12/13235	0.025394	IL12B/PVR
3	GOBP_POSITIVE_REGULATION_OF_SMOOTH_MUSCLE_CELL_APOPTOTIC_PROCESS	2/81	12/13235	0.025394	SOD2/IL12B
3	GOBP_REGULATION_OF_HEAT_GENERATION	2/81	12/13235	0.025394	TNF/IL1B
3	GOMF_ICOSANOID_RECEPTOR_ACTIVITY	2/81	12/13235	0.025394	PTGIR/PTGER4
3	KEGG_SYSTEMIC_LUPUS_ERYTHEMATOSUS	3/70	36/9728	0.0256481	CD80/TNF/CD40
3	WP_FIBRIN_COMPLEMENT_RECEPTOR_3_SIGNALING_PATHWAY	3/70	36/9728	0.0256481	SRC/IL12B/TNF
3	BIOCARTA_BLYMPHOCYTE_PATHWAY	2/70	10/9728	0.0259739	CD80/CD40
3	GOBP_PEPTIDE_SECRETION	7/81	301/13235	0.0259753	IL12B/TNF/IL1B/IL1RN/PLEK/IL1A/ADORA2A
3	GOBP_ESTABLISHMENT_OF_ENDOTHELIAL_BARRIER	3/81	44/13235	0.0259753	TNF/IL1B/RAP2C
3	GOBP_POSITIVE_REGULATION_OF_T_CELL_MEDIATED_IMMUNITY	3/81	44/13235	0.0259753	IL12B/IL1B/PVR
3	GOBP_NEGATIVE_REGULATION_OF_PEPTIDASE_ACTIVITY	5/81	153/13235	0.0259753	SERPINE2/SRC/LAMP3/TNF/ADORA2A
3	REACTOME_INTERLEUKIN_1_FAMILY_SIGNALING	5/70	129/9728	0.0266257	IL1B/IL1RN/IL1A/RIPK2/IL36G
3	GOCC_SIDE_OF_MEMBRANE	8/81	388/13235	0.0266921	SERPINE2/CD80/SRC/EBI3/IL12B/TNF/IL7R/CD40
3	WP_VIRAL_ACUTE_MYOCARDITIS	4/70	78/9728	0.0266999	CD80/SRC/IL12B/TNF
3	GOBP_POSITIVE_REGULATION_OF_ALPHA_BETA_T_CELL_DIFFERENTIATION	3/81	45/13235	0.0267616	CD80/IL12B/RIPK2
3	GOBP_POSITIVE_REGULATION_OF_EPITHELIAL_TO_MESENCHYMAL_TRANSITION	3/81	45/13235	0.0267616	BCL9L/IL1B/BMP2
3	GOBP_REGULATION_OF_CD4_POSITIVE_ALPHA_BETA_T_CELL_DIFFERENTIATION	3/81	45/13235	0.0267616	CD80/IL12B/RIPK2
3	GOBP_ALPHA_BETA_T_CELL_DIFFERENTIATION	4/81	94/13235	0.0267616	CD80/IL12B/RIPK2/PTGER4
3	GOBP_INTERLEUKIN_1_PRODUCTION	4/81	94/13235	0.0267616	CCL3/TNF/P2RX7/RIPK2
3	GOBP_REGULATION_OF_MONONUCLEAR_CELL_MIGRATION	4/81	94/13235	0.0267616	CCL4/CCL3/TNF/CCL20
3	GOMF_IMMUNE_RECEPTOR_ACTIVITY	4/81	94/13235	0.0267616	EBI3/IL12B/KLRC1/IL7R
3	GOBP_CHEMOKINE_C_X_C_MOTIF_LIGAND_2_PRODUCTION	2/81	13/13235	0.0275114	TNF/MCOLN2
3	GOBP_ENTRY_OF_BACTERIUM_INTO_HOST_CELL	2/81	13/13235	0.0275114	SRC/CXCL8
3	GOBP_EOSINOPHIL_CHEMOTAXIS	2/81	13/13235	0.0275114	CCL4/CCL3
3	GOBP_LEUKOCYTE_AGGREGATION	2/81	13/13235	0.0275114	NR4A3/IL1B
3	GOBP_NEGATIVE_REGULATION_OF_GLUCOSE_TRANSMEMBRANE_TRANSPORT	2/81	13/13235	0.0275114	TNF/IL1B
3	GOBP_POSITIVE_REGULATION_OF_MEMBRANE_PROTEIN_ECTODOMAIN_PROTEOLYSIS	2/81	13/13235	0.0275114	TNF/IL1B
3	KEGG_TYPE_II_DIABETES_MELLITUS	3/70	38/9728	0.0281194	PIK3R5/TNF/SOCS3
3	GOBP_HETEROTYPIC_CELL_CELL_ADHESION	3/81	47/13235	0.0287819	TNF/IL1B/IL1RN
3	GOBP_REGULATION_OF_SYNAPTIC_TRANSMISSION_GLUTAMATERGIC	3/81	47/13235	0.0287819	SERPINE2/TNF/ADORA2A
3	GOBP_RESPONSE_TO_INTERLEUKIN_12	3/81	47/13235	0.0287819	SOD2/IL12B/RIPK2
3	GOMF_PROTEIN_KINASE_C_BINDING	3/81	47/13235	0.0287819	SRC/MARCKS/PLEK
3	GOBP_CELL_CHEMOTAXIS	6/81	232/13235	0.0287819	CCL4/CCL3/CCL3L1/CXCL8/CYP7B1/CCL20
3	GOBP_INTERLEUKIN_1_MEDIATED_SIGNALING_PATHWAY	4/81	98/13235	0.0295121	IL1B/IL1RN/IL1A/RIPK2
3	GOBP_POSITIVE_REGULATION_OF_STRESS_ACTIVATED_PROTEIN_KINASE_SIGNALING_CASCADE	4/81	99/13235	0.0304821	TNF/IL1B/BMP2/RIPK2
3	GOBP_NEGATIVE_REGULATION_BY_HOST_OF_VIRAL_TRANSCRIPTION	2/81	14/13235	0.0307452	CCL4/CCL3
3	GOMF_1_PHOSPHATIDYLINOSITOL_3_KINASE_REGULATOR_ACTIVITY	2/81	14/13235	0.0307452	PIK3R5/SOCS3
3	GOBP_PLATELET_DERIVED_GROWTH_FACTOR_RECEPTOR_SIGNALING_PATHWAY	3/81	49/13235	0.0314249	SRC/PTGIR/NR4A3
3	GOBP_POSITIVE_REGULATION_OF_DEPHOSPHORYLATION	3/81	49/13235	0.0314249	SRC/PLEK/BMP2
3	GOBP_REGULATION_OF_MONOOXYGENASE_ACTIVITY	3/81	49/13235	0.0314249	TNF/IL1B/IL1A
3	GOBP_PHAGOCYTOSIS	6/81	238/13235	0.0315529	SRC/TNF/RAB7B/IL1B/ADORA2A/MYO10
3	GOBP_RESPONSE_TO_MECHANICAL_STIMULUS	5/81	165/13235	0.0317743	SERPINE2/SRC/IL1B/PTGER4/CD40
3	KEGG_CYTOSOLIC_DNA_SENSING_PATHWAY	3/70	40/9728	0.0319618	CCL4/CCL4L2/IL1B
3	KEGG_APOPTOSIS	4/70	83/9728	0.0319618	PIK3R5/TNF/IL1B/IL1A
3	GOBP_REGULATION_OF_PHOSPHATIDYLINOSITOL_3_KINASE_SIGNALING	4/81	102/13235	0.0325997	SERPINE2/PIK3R5/SRC/TNF
3	GOBP_REGULATION_OF_OXIDATIVE_STRESS_INDUCED_CELL_DEATH	3/81	50/13235	0.0325997	SOD2/NR4A3/STK26
3	GOBP_REGULATION_OF_PHOSPHATIDYLINOSITOL_3_KINASE_ACTIVITY	3/81	50/13235	0.0325997	PIK3R5/SRC/SOCS3
3	BIOCARTA_ERYTH_PATHWAY	2/70	12/9728	0.0328897	CCL3/IL1A
3	BIOCARTA_LYM_PATHWAY	2/70	12/9728	0.0328897	CXCL8/IL1A
3	REACTOME_EICOSANOID_LIGAND_BINDING_RECEPTORS	2/70	12/9728	0.0328897	PTGIR/PTGER4
3	WP_SMALL_LIGAND_GPCRS	2/70	12/9728	0.0328897	PTGIR/PTGER4
3	GOBP_CELLULAR_RESPONSE_TO_LEPTIN_STIMULUS	2/81	15/13235	0.0329511	EBI3/NR4A3
3	GOBP_MONOCYTE_CHEMOTACTIC_PROTEIN_1_PRODUCTION	2/81	15/13235	0.0329511	IL1B/MCOLN2
3	GOBP_PODOSOME_ASSEMBLY	2/81	15/13235	0.0329511	SRC/TNF
3	GOBP_POSITIVE_REGULATION_OF_BEHAVIOR	2/81	15/13235	0.0329511	NR4A3/ADORA2A
3	GOBP_POSITIVE_REGULATION_OF_GLIAL_CELL_PROLIFERATION	2/81	15/13235	0.0329511	TNF/IL1B
3	GOBP_REGULATION_OF_ASTROCYTE_DIFFERENTIATION	2/81	15/13235	0.0329511	SERPINE2/BMP2
3	GOBP_REGULATION_OF_RESPONSE_TO_TUMOR_CELL	2/81	15/13235	0.0329511	IL12B/PVR
3	GOBP_SEQUESTERING_OF_TRIGLYCERIDE	2/81	15/13235	0.0329511	TNF/IL1B
3	GOMF_CAMP_RESPONSE_ELEMENT_BINDING	2/81	15/13235	0.0329511	NR4A3/CREB5
3	GOBP_INTERLEUKIN_12_PRODUCTION	3/81	51/13235	0.0331228	IL12B/RIPK2/CD40
3	GOBP_NEGATIVE_REGULATION_OF_IMMUNE_EFFECTOR_PROCESS	4/81	104/13235	0.0333783	TNF/KLRC1/IL7R/PGLYRP2
3	GOBP_MUSCLE_ORGAN_DEVELOPMENT	6/81	244/13235	0.0334131	DLL4/BCL9L/MSC/VGLL2/BMP2/POPDC2
3	WP_FAS_LIGAND_FASL_PATHWAY_AND_STRESS_INDUCTION_OF_HEAT_SHOCK_PROTEINS_HSP_REGULATION	3/70	42/9728	0.0337928	TNF/IL1A/RIPK2
3	GOBP_ENDOTHELIUM_DEVELOPMENT	4/81	105/13235	0.0341377	DLL4/TNF/IL1B/RAP2C
3	GOMF_CYTOKINE_BINDING	4/81	105/13235	0.0341377	EBI3/IL12B/IL1RN/NRP2
3	GOBP_CELLULAR_RESPONSE_TO_VASCULAR_ENDOTHELIAL_GROWTH_FACTOR_STIMULUS	3/81	52/13235	0.0343189	DLL4/IL12B/NRP2
3	GOBP_IMMUNE_RESPONSE_REGULATING_SIGNALING_PATHWAY	7/81	331/13235	0.0356293	SRC/NR4A3/RFTN1/RIPK2/KLRC1/CD40/MYO10
3	GOBP_NATURAL_KILLER_CELL_MEDIATED_IMMUNITY	3/81	53/13235	0.0356293	IL12B/PVR/KLRC1
3	GOBP_REGULATION_OF_LYMPHOCYTE_MIGRATION	3/81	53/13235	0.0356293	CCL4/CCL3/CCL20
3	GOBP_REGULATION_OF_OSTEOCLAST_DIFFERENTIATION	3/81	53/13235	0.0356293	CCL3/IL12B/TNF
3	GOBP_REGULATION_OF_FAT_CELL_DIFFERENTIATION	4/81	107/13235	0.0356293	INSIG1/TNF/BMP2/JDP2
3	GOBP_NEGATIVE_REGULATION_OF_LOCOMOTION	6/81	249/13235	0.0356293	DLL4/TNF/RAP2C/ADORA2A/PTGER4/STK26
3	WP_NONALCOHOLIC_FATTY_LIVER_DISEASE	5/70	143/9728	0.035635	CXCL8/TNF/IL1B/IL1A/SOCS3
3	BIOCARTA_HSP27_PATHWAY	2/70	13/9728	0.035635	TNF/IL1A
3	BIOCARTA_IL10_PATHWAY	2/70	13/9728	0.035635	TNF/IL1A
3	PID_SYNDECAN_3_PATHWAY	2/70	13/9728	0.035635	SRC/CXCL8
3	SA_MMP_CYTOKINE_CONNECTION	2/70	13/9728	0.035635	TNF/IL1B
3	GOBP_REGULATION_OF_ENDOTHELIAL_CELL_DEVELOPMENT	2/81	16/13235	0.0356693	TNF/IL1B
3	GOBP_MYELOID_LEUKOCYTE_DIFFERENTIATION	5/81	175/13235	0.0368271	CCL3/SRC/IL12B/TNF/ITGB8
3	WP_THYMIC_STROMAL_LYMPHOPOIETIN_TSLP_SIGNALING_PATHWAY	3/70	45/9728	0.0376789	SRC/CXCL8/IL7R
3	WP_SPINAL_CORD_INJURY	4/70	91/9728	0.0376789	CXCL8/TNF/IL1B/IL1A
3	GOBP_REGULATION_OF_CELLULAR_RESPONSE_TO_INSULIN_STIMULUS	3/81	55/13235	0.0387084	SRC/IL1B/SOCS3
3	GOBP_REGULATION_OF_INSULIN_RECEPTOR_SIGNALING_PATHWAY	3/81	55/13235	0.0387084	SRC/IL1B/SOCS3
3	WP_FOLATE_METABOLISM	3/70	46/9728	0.0393124	SOD2/TNF/IL1B
3	WP_PLATELETMEDIATED_INTERACTIONS_WITH_VASCULAR_AND_CIRCULATING_CELLS	2/70	14/9728	0.0393124	IL1B/CD40
3	GOBP_PERICARDIUM_DEVELOPMENT	2/81	17/13235	0.0393738	DLL4/BMP2
3	GOBP_POSITIVE_REGULATION_OF_LYMPHOCYTE_CHEMOTAXIS	2/81	17/13235	0.0393738	CCL4/CCL3
3	GOMF_RECEPTOR_SERINE_THREONINE_KINASE_BINDING	2/81	17/13235	0.0393738	SRC/BMP2
3	GOBP_SENSORY_PERCEPTION_OF_PAIN	3/81	56/13235	0.040122	CCL3/IL12B/P2RX7
3	WP_NETRINUNC5B_SIGNALING_PATHWAY	3/70	47/9728	0.0407803	SRC/TNF/IL1A
3	GOBP_MYELOID_CELL_DIFFERENTIATION	7/81	344/13235	0.0415722	CCL3/SRC/IL12B/TNF/NR4A3/RAB7B/ITGB8
3	GOBP_NEGATIVE_REGULATION_OF_IMMUNE_RESPONSE	4/81	113/13235	0.0415722	IL12B/KLRC1/IL7R/PGLYRP2
3	GOBP_REGULATION_OF_CD4_POSITIVE_ALPHA_BETA_T_CELL_ACTIVATION	3/81	57/13235	0.0417062	CD80/IL12B/RIPK2
3	KEGG_CELL_ADHESION_MOLECULES_CAMS	4/70	95/9728	0.0417848	CD80/ITGB8/PVR/CD40
3	REACTOME_ANTI_INFLAMMATORY_RESPONSE_FAVOURING_LEISHMANIA_PARASITE_INFECTION	4/70	96/9728	0.0424944	SRC/PTGIR/ADORA2A/PTGER4
3	BIOCARTA_TH1TH2_PATHWAY	2/70	15/9728	0.0424944	IL12B/CD40
3	KEGG_ASTHMA	2/70	15/9728	0.0424944	TNF/CD40
3	GOBP_FAT_CELL_DIFFERENTIATION	5/81	183/13235	0.0425503	INSIG1/TNF/NR4A3/BMP2/JDP2
3	GOBP_POSITIVE_REGULATION_OF_ACTIVATED_T_CELL_PROLIFERATION	2/81	18/13235	0.0425503	IL12B/TNFSF9
3	GOBP_REGULATION_OF_PLATELET_DERIVED_GROWTH_FACTOR_RECEPTOR_SIGNALING_PATHWAY	2/81	18/13235	0.0425503	SRC/PTGIR
3	GOBP_SMOOTH_MUSCLE_CELL_APOPTOTIC_PROCESS	2/81	18/13235	0.0425503	SOD2/IL12B
3	GOBP_T_HELPER_1_CELL_DIFFERENTIATION	2/81	18/13235	0.0425503	CD80/RIPK2
3	GOMF_PHOSPHATIDYLINOSITOL_3_KINASE_REGULATOR_ACTIVITY	2/81	18/13235	0.0425503	PIK3R5/SOCS3
3	GOBP_ENDOTHELIAL_CELL_DEVELOPMENT	3/81	58/13235	0.0426711	TNF/IL1B/RAP2C
3	GOBP_BIOLOGICAL_PROCESS_INVOLVED_IN_INTERACTION_WITH_HOST	5/81	184/13235	0.0426711	CD80/SRC/CXCL8/PVR/PGLYRP2
3	GOBP_BRANCHING_MORPHOGENESIS_OF_AN_EPITHELIAL_TUBE	4/81	115/13235	0.0426711	DLL4/SRC/TNF/BMP2
3	GOBP_REGULATION_OF_PRODUCTION_OF_MOLECULAR_MEDIATOR_OF_IMMUNE_RESPONSE	4/81	116/13235	0.043685	TNF/NR4A3/IL1B/CD40
3	GOBP_RESPONSE_TO_HYDROGEN_PEROXIDE	4/81	116/13235	0.043685	SOD2/SRC/NR4A3/STK26
3	GOBP_REGULATION_OF_GLUCOSE_TRANSMEMBRANE_TRANSPORT	3/81	59/13235	0.0440133	TNF/NR4A3/IL1B
3	GOBP_POSITIVE_REGULATION_OF_LIPID_METABOLIC_PROCESS	4/81	117/13235	0.0443683	SRC/TNF/NR4A3/IL1B
3	GOBP_MAINTENANCE_OF_LOCATION	6/81	267/13235	0.0443683	CCL3/INSIG1/TNF/IL1B/MCOLN2/EHD1
3	GOBP_MEMBRANE_DEPOLARIZATION	3/81	60/13235	0.0443683	SRC/P2RX7/ADORA2A
3	GOBP_REGULATION_OF_ALPHA_BETA_T_CELL_DIFFERENTIATION	3/81	60/13235	0.0443683	CD80/IL12B/RIPK2
3	GOBP_REGULATION_OF_BONE_MINERALIZATION	3/81	60/13235	0.0443683	CCL3/P2RX7/BMP2
3	GOBP_REGULATION_OF_TISSUE_REMODELING	3/81	60/13235	0.0443683	SRC/IL12B/P2RX7
3	GOBP_STEROL_HOMEOSTASIS	3/81	60/13235	0.0443683	INSIG1/CYP7B1/EHD1
3	GOBP_BLOOD_VESSEL_ENDOTHELIAL_CELL_PROLIFERATION_INVOLVED_IN_SPROUTING_ANGIOGENESIS	2/81	19/13235	0.0443683	DLL4/IL12B
3	GOBP_IMMUNE_RESPONSE_TO_TUMOR_CELL	2/81	19/13235	0.0443683	IL12B/PVR
3	GOBP_NEGATIVE_REGULATION_OF_STEROID_METABOLIC_PROCESS	2/81	19/13235	0.0443683	INSIG1/BMP2
3	GOBP_NEGATIVE_REGULATION_OF_T_CELL_MEDIATED_IMMUNITY	2/81	19/13235	0.0443683	KLRC1/IL7R
3	GOBP_PURINERGIC_NUCLEOTIDE_RECEPTOR_SIGNALING_PATHWAY	2/81	19/13235	0.0443683	P2RX7/ADORA2A
3	GOBP_RESPONSE_TO_LEPTIN	2/81	19/13235	0.0443683	EBI3/NR4A3
3	GOBP_ORGANIC_HYDROXY_COMPOUND_BIOSYNTHETIC_PROCESS	5/81	190/13235	0.0454516	INSIG1/TNF/CYP7B1/PLEK/BMP2
3	GOBP_REGULATION_OF_EPITHELIAL_CELL_MIGRATION	5/81	190/13235	0.0454516	DLL4/SRC/TNF/NRP2/CD40
3	GOBP_POSITIVE_REGULATION_OF_CELL_DIVISION	3/81	61/13235	0.0454516	IL1B/MACC1/IL1A
3	GOBP_REGULATION_OF_LIPID_KINASE_ACTIVITY	3/81	61/13235	0.0454516	PIK3R5/SRC/SOCS3
3	GOBP_T_CELL_DIFFERENTIATION_IN_THYMUS	3/81	61/13235	0.0454516	IL1B/IL1A/IL7R
3	PID_TXA2PATHWAY	3/70	50/9728	0.0457204	PIK3R5/SRC/PTGIR
3	GOBP_POSITIVE_REGULATION_OF_PROTEIN_KINASE_ACTIVITY	8/81	451/13235	0.0458957	PIK3R5/SRC/IL12B/TNF/IL1B/BMP2/RIPK2/CD40
3	GOBP_MUSCLE_TISSUE_DEVELOPMENT	6/81	271/13235	0.0458957	DLL4/BCL9L/MSC/VGLL2/BMP2/POPDC2
3	GOBP_NEGATIVE_REGULATION_OF_APOPTOTIC_SIGNALING_PATHWAY	5/81	191/13235	0.0458957	SOD2/SRC/TNF/IL1B/IL1A
3	GOBP_SKELETAL_MUSCLE_ORGAN_DEVELOPMENT	4/81	121/13235	0.0464701	BCL9L/MSC/VGLL2/POPDC2
3	GOBP_SYNAPTIC_TRANSMISSION_GLUTAMATERGIC	3/81	62/13235	0.0464701	SERPINE2/TNF/ADORA2A
3	GOBP_ASTROCYTE_ACTIVATION	2/81	20/13235	0.0464701	TNF/ADORA2A
3	GOBP_CARDIAC_ATRIUM_MORPHOGENESIS	2/81	20/13235	0.0464701	DLL4/BMP2
3	GOBP_NEGATIVE_REGULATION_OF_LEUKOCYTE_MEDIATED_CYTOTOXICITY	2/81	20/13235	0.0464701	KLRC1/IL7R
3	GOBP_NEGATIVE_REGULATION_OF_LIPID_CATABOLIC_PROCESS	2/81	20/13235	0.0464701	TNF/IL1B
3	GOBP_POSITIVE_REGULATION_OF_NATURAL_KILLER_CELL_MEDIATED_CYTOTOXICITY	2/81	20/13235	0.0464701	IL12B/PVR
3	GOBP_POSITIVE_REGULATION_OF_VASCULAR_ENDOTHELIAL_GROWTH_FACTOR_PRODUCTION	2/81	20/13235	0.0464701	IL1B/IL1A
3	GOBP_REGULATION_OF_INFLAMMATORY_RESPONSE_TO_ANTIGENIC_STIMULUS	2/81	20/13235	0.0464701	IL12B/TNF
3	REACTOME_INTERLEUKIN_1_SIGNALING	4/70	100/9728	0.0466923	IL1B/IL1RN/IL1A/RIPK2
3	WP_HYPERTROPHY_MODEL	2/70	16/9728	0.0466923	NR4A3/IL1A
3	PID_ATF2_PATHWAY	3/70	51/9728	0.0467011	CXCL8/JDP2/SOCS3
3	GOBP_PHOSPHATIDYLINOSITOL_3_KINASE_SIGNALING	4/81	122/13235	0.0467398	SERPINE2/PIK3R5/SRC/TNF
3	GOBP_TUMOR_NECROSIS_FACTOR_SUPERFAMILY_CYTOKINE_PRODUCTION	4/81	122/13235	0.0467398	CCL3/IL12B/IL1A/RIPK2
3	GOBP_REGULATION_OF_CYSTEINE_TYPE_ENDOPEPTIDASE_ACTIVITY	5/81	194/13235	0.0471221	SRC/LAMP3/TNF/RIPK2/ADORA2A
3	GOBP_POSITIVE_REGULATION_OF_NIK_NF_KAPPAB_SIGNALING	3/81	63/13235	0.0472368	IL12B/TNF/IL1B
4	GOBP_DEFENSE_RESPONSE_TO_VIRUS	38/265	211/13235	3.11431e-22	RSAD2/ISG20/IFI44L/GBP1/CXCL10/IFIT2/OASL/MLKL/ACOD1/TLR8/AIM2/IL6/APOBEC3A/IFNB1/IL27/CXCL9/IFIT1/HERC5/TRIM22/IFITM1/IFIT3/IFNL1/MX2/IFI16/DDX58/GBP3/RTP4/APOBEC3G/TLR3/NT5C3A/APOBEC3F/PARP9/PLSCR1/IFITM3/IL15/OAS1/IFIH1/RNASE6
4	GOBP_RESPONSE_TO_VIRUS	43/265	290/13235	3.11431e-22	RSAD2/ISG20/IFI44L/GBP1/CXCL10/IFIT2/OASL/MLKL/ACOD1/TLR8/AIM2/IL6/APOBEC3A/IFNB1/IL27/CXCL9/IFIT1/HERC5/TRIM22/IFITM1/IFIT3/IFNL1/MX2/CCL5/IFI16/IFI44/DDX58/CCL8/GBP3/RTP4/APOBEC3G/TLR3/NT5C3A/TBX21/APOBEC3F/PARP9/PLSCR1/IFITM3/IL15/BATF3/OAS1/IFIH1/RNASE6
4	GOBP_RESPONSE_TO_BACTERIUM	42/265	432/13235	9.92393e-15	FASLG/MPEG1/STAP1/CEBPE/IDO1/GBP4/CXCL11/CXCL10/TNFSF8/CD86/ACOD1/SCIMP/IL6/IL27/CARD17/CXCL9/PELI1/TNIP3/PLSCR4/CMPK2/KMO/GBP7/CCL5/S100A12/SLC11A1/CASP1/EDN1/TMEM229B/IFI44/GBP6/CD14/FPR2/IL10RA/LILRB2/LYN/TLR3/BANK1/SLAMF8/PDCD1LG2/CARD16/MR1/RNASE6
4	GOBP_NEGATIVE_REGULATION_OF_VIRAL_GENOME_REPLICATION	15/265	46/13235	4.9823e-12	RSAD2/ISG20/OASL/APOBEC3A/IFNB1/IFIT1/IFITM1/CCL5/IFI16/PROX1/APOBEC3G/APOBEC3F/PLSCR1/IFITM3/OAS1
4	GOBP_POSITIVE_REGULATION_OF_IMMUNE_RESPONSE	41/265	500/13235	5.92784e-12	STAP1/FCGR3A/IDO1/RSAD2/GBP1/CFH/CD86/ACOD1/TLR8/AIM2/TNFSF13B/IL6/MNDA/IFNB1/BLNK/C1QC/PAX5/CEACAM1/IFNL1/CCL5/LPXN/C3AR1/IFI16/SLC11A1/FPR2/GBP5/C1QA/LYN/CADM1/CD209/SERPING1/C1QB/FPR1/IL18RAP/MR1/PSMB9/CD38/TBX21/PARP9/PLSCR1/IL15
4	GOBP_RESPONSE_TO_INTERFERON_GAMMA	24/265	165/13235	1.147e-11	FASLG/GBP4/GBP1/OASL/ACOD1/TRIM22/GBP7/IFITM1/CCL5/CCL15/SLC11A1/CASP1/EDN1/GBP6/GBP5/CCL8/GBP3/TLR3/TRIM25/PARP9/IFITM3/PARP14/CCL23/OAS1
4	GOBP_REGULATION_OF_RESPONSE_TO_BIOTIC_STIMULUS	32/265	344/13235	1.57449e-10	ACOD1/TLR8/AIM2/SCIMP/MNDA/USP18/IFNB1/IL27/IFIT1/HERC5/CEACAM1/CCL5/IFI16/FPR2/GBP5/DDX58/LYN/APOBEC3G/CADM1/CD209/SERPING1/SLAMF8/CARD16/IL18RAP/MR1/PSMB9/TRAFD1/APOBEC3F/PARP9/PLSCR1/IL15/PARP14
4	GOBP_NEGATIVE_REGULATION_OF_VIRAL_PROCESS	16/265	74/13235	3.81936e-10	RSAD2/ISG20/OASL/APOBEC3A/IFNB1/IFIT1/IFITM1/CCL5/IFI16/PROX1/APOBEC3G/TRIM25/APOBEC3F/PLSCR1/IFITM3/OAS1
4	GOBP_REGULATION_OF_IMMUNE_EFFECTOR_PROCESS	30/265	315/13235	3.84325e-10	STAP1/RSAD2/CFH/CD86/AIM2/SCIMP/IL6/IFNB1/IL27/C1QC/IFIT1/HERC5/CEACAM1/IFNL1/C3AR1/C1QA/DDX58/LYN/APOBEC3G/CADM1/TLR3/SERPING1/C1QB/SLAMF8/IL18RAP/MR1/TBX21/APOBEC3F/PARP9/IL15
4	GOBP_MONONUCLEAR_CELL_MIGRATION	21/265	151/13235	7.52425e-10	CCR1/CXCL11/CXCL10/CSF1R/IL6/ALOX5/CCL5/CCL15/C3AR1/S100A12/LGMN/ITGA4/FPR2/TRPM2/CCL8/LYN/PTPRO/SLAMF8/DOCK8/TBX21/CCL23
4	REACTOME_INTERFERON_SIGNALING	23/205	172/9728	9.36493e-10	RSAD2/GBP4/ISG20/GBP1/IFIT2/OASL/USP18/IFNB1/IFIT1/HERC5/TRIM22/GBP7/IFITM1/IFIT3/MX2/GBP6/GBP5/DDX58/GBP3/TRIM25/UBA7/IFITM3/OAS1
4	GOBP_RESPONSE_TO_MOLECULE_OF_BACTERIAL_ORIGIN	27/265	274/13235	2.0495e-09	FASLG/STAP1/CEBPE/IDO1/CXCL11/CXCL10/CD86/ACOD1/SCIMP/IL6/CARD17/CXCL9/PELI1/TNIP3/PLSCR4/CMPK2/KMO/CCL5/SLC11A1/CASP1/EDN1/CD14/IL10RA/LILRB2/LYN/PDCD1LG2/CARD16
4	GOBP_MONOCYTE_CHEMOTAXIS	13/265	49/13235	2.15677e-09	CCR1/CXCL10/IL6/CCL5/CCL15/S100A12/LGMN/FPR2/CCL8/LYN/PTPRO/SLAMF8/CCL23
4	GOBP_REGULATION_OF_VIRAL_GENOME_REPLICATION	15/265	73/13235	2.68796e-09	RSAD2/ISG20/OASL/APOBEC3A/IFNB1/IFIT1/IFITM1/CCL5/IFI16/PROX1/APOBEC3G/APOBEC3F/PLSCR1/IFITM3/OAS1
4	GOBP_LEUKOCYTE_MIGRATION	30/265	355/13235	5.19511e-09	CCR1/STAP1/CXCL11/CXCL10/CSF1R/RHOH/IL6/CXCL9/ALOX5/CEACAM1/CCL5/CCL15/C3AR1/S100A12/LGMN/EDN1/ITGA4/FPR2/TRPM2/CCL8/LYN/PTPRO/FCAMR/SLAMF8/DOCK8/GCNT1/TBX21/TREM1/SLC7A8/CCL23
4	GOBP_HUMORAL_IMMUNE_RESPONSE	19/265	136/13235	5.28939e-09	CXCL11/CFH/CXCL10/ACOD1/IL6/IFNB1/BLNK/CXCL9/C1QC/PAX5/ALOX5/C3AR1/S100A12/SLC11A1/C1QA/SERPING1/C1QB/TREM1/RNASE6
4	GOBP_CELLULAR_RESPONSE_TO_MOLECULE_OF_BACTERIAL_ORIGIN	21/265	173/13235	6.7013e-09	STAP1/CEBPE/CXCL11/CXCL10/CD86/ACOD1/SCIMP/IL6/CARD17/CXCL9/TNIP3/PLSCR4/CMPK2/KMO/CCL5/CASP1/CD14/LILRB2/LYN/PDCD1LG2/CARD16
4	GOBP_ADAPTIVE_IMMUNE_RESPONSE	28/265	320/13235	8.90935e-09	RSAD2/CD86/TLR8/TNFSF13B/IL6/IFNB1/IL27/C1QC/LILRA6/CEACAM1/ADGRE1/SAMSN1/SLAMF7/SLC11A1/C1QA/LILRB2/LYN/CD7/CD209/FCAMR/SERPING1/C1QB/CTSS/PDCD1LG2/MR1/ADCY7/IL4I1/TBX21
4	GOBP_REGULATION_OF_VIRAL_LIFE_CYCLE	18/265	125/13235	8.90935e-09	RSAD2/ISG20/OASL/APOBEC3A/IFNB1/IFIT1/TRIM22/IFITM1/CCL5/IFI16/PROX1/APOBEC3G/CD209/TRIM25/APOBEC3F/PLSCR1/IFITM3/OAS1
4	GOBP_LEUKOCYTE_CHEMOTAXIS	21/265	178/13235	9.47684e-09	CCR1/STAP1/CXCL11/CXCL10/CSF1R/IL6/CXCL9/ALOX5/CCL5/CCL15/C3AR1/S100A12/LGMN/EDN1/FPR2/TRPM2/CCL8/LYN/PTPRO/SLAMF8/CCL23
4	GOBP_CELLULAR_RESPONSE_TO_BIOTIC_STIMULUS	22/265	197/13235	9.47684e-09	STAP1/CEBPE/CXCL11/CXCL10/CD86/ACOD1/SCIMP/IL6/CARD17/CXCL9/TNIP3/PLSCR4/CMPK2/KMO/CCL5/CASP1/CD14/LILRB2/LYN/TXNIP/PDCD1LG2/CARD16
4	GOBP_POSITIVE_REGULATION_OF_RESPONSE_TO_EXTERNAL_STIMULUS	31/265	394/13235	9.75907e-09	CCR1/STAP1/IDO1/CXCL10/CSF1R/ACOD1/TLR8/AIM2/SCIMP/IL6/MNDA/IFNB1/NUPR1/CCL5/C3AR1/IFI16/S100A12/LGMN/EDN1/FPR2/GBP5/LYN/CADM1/CD209/TLR3/LRP1/IL18RAP/PSMB9/PARP9/PLSCR1/IL15
4	GOBP_VIRAL_GENOME_REPLICATION	17/265	114/13235	1.43935e-08	RSAD2/ISG20/OASL/APOBEC3A/IFNB1/IFIT1/IFITM1/CCL5/IFI16/PROX1/CCL8/APOBEC3G/CD209/APOBEC3F/PLSCR1/IFITM3/OAS1
4	GOBP_MYELOID_LEUKOCYTE_MIGRATION	20/265	170/13235	2.45909e-08	CCR1/STAP1/CXCL11/CXCL10/CSF1R/RHOH/IL6/CXCL9/CCL5/CCL15/C3AR1/S100A12/LGMN/EDN1/FPR2/CCL8/LYN/PTPRO/SLAMF8/CCL23
4	GOBP_CELL_CHEMOTAXIS	23/265	232/13235	3.2112e-08	CCR1/STAP1/CXCL11/CXCL10/CSF1R/CCRL2/IL6/CXCL9/ALOX5/CCL5/CCL15/C3AR1/S100A12/LGMN/EDN1/FPR2/TRPM2/CCL8/LYN/PTPRO/SLAMF8/DOCK4/CCL23
4	GOBP_RESPONSE_TO_INTERFERON_BETA	9/265	24/13235	5.49092e-08	ACOD1/AIM2/MNDA/IFNB1/IFITM1/IFI16/TLR3/PLSCR1/IFITM3
4	GOMF_CYTOKINE_ACTIVITY	18/265	145/13235	7.50468e-08	FASLG/TNFSF10/SECTM1/CXCL11/CXCL10/TNFSF8/TNFSF13B/IL6/IFNB1/IL27/CXCL9/IFNL1/CCL5/CCL15/EDN1/CCL8/IL15/CCL23
4	KEGG_CYTOKINE_CYTOKINE_RECEPTOR_INTERACTION	21/205	185/9728	1.10644e-07	FASLG/CCR1/TNFSF10/LIFR/CXCL11/CXCL10/CSF1R/TNFSF8/TNFSF13B/IL6/IFNB1/CXCL9/IFNL1/CCL5/CCL15/CCL8/IL10RA/FAS/IL18RAP/IL15/CCL23
4	GOBP_NEGATIVE_REGULATION_OF_IMMUNE_SYSTEM_PROCESS	25/265	315/13235	4.99097e-07	STAP1/IDO1/GBP1/CD86/ACOD1/MNDA/IFNB1/C1QC/PELI1/CEACAM1/SAMSN1/IFNL1/LPXN/IFI16/LILRB2/LYN/TLR3/SERPING1/BANK1/SLAMF8/PDCD1LG2/VSIR/TRAFD1/TBX21/PARP14
4	REACTOME_INTERFERON_ALPHA_BETA_SIGNALING	12/205	58/9728	5.79622e-07	RSAD2/ISG20/IFIT2/OASL/USP18/IFNB1/IFIT1/IFITM1/IFIT3/MX2/IFITM3/OAS1
4	GOBP_REGULATION_OF_BIOLOGICAL_PROCESS_INVOLVED_IN_SYMBIOTIC_INTERACTION	18/265	169/13235	8.40058e-07	RSAD2/ISG20/OASL/APOBEC3A/IFNB1/IFIT1/TRIM22/IFITM1/CCL5/IFI16/PROX1/APOBEC3G/CD209/TRIM25/APOBEC3F/PLSCR1/IFITM3/OAS1
4	GOMF_CYTOKINE_RECEPTOR_BINDING	19/265	192/13235	1.03497e-06	FASLG/TNFSF10/STAP1/LIFR/CXCL11/CXCL10/TNFSF8/CCRL2/TNFSF13B/IL6/IFNB1/IL27/CXCL9/IFNL1/CCL5/CCL15/CCL8/IL15/CCL23
4	GOBP_POSITIVE_REGULATION_OF_CYTOKINE_PRODUCTION	26/265	353/13235	1.03497e-06	IDO1/RSAD2/CSF1R/CD86/TLR8/AIM2/SCIMP/IL6/MNDA/IL27/PELI1/IFNL1/C3AR1/IFI16/SLC11A1/CASP1/CD14/GBP5/DDX58/LILRB2/CADM1/TLR3/ORM2/LRP1/IL15/IFIH1
4	GOBP_NEGATIVE_REGULATION_OF_CYTOKINE_PRODUCTION	21/265	237/13235	1.1632e-06	IDO1/GBP1/ACOD1/TLR8/IL6/IFNB1/CARD17/HERC5/CEACAM1/IFNL1/SLC11A1/DDX58/BANK1/TRIM25/PDCD1LG2/CARD16/VSIR/ADCY7/UBA7/TBX21/IFIH1
4	GOBP_REGULATION_OF_INNATE_IMMUNE_RESPONSE	22/265	261/13235	1.25091e-06	ACOD1/TLR8/AIM2/MNDA/USP18/IFNB1/CEACAM1/CCL5/IFI16/FPR2/GBP5/LYN/CADM1/CD209/SERPING1/SLAMF8/IL18RAP/PSMB9/TRAFD1/PARP9/PLSCR1/PARP14
4	GOBP_LEUKOCYTE_PROLIFERATION	21/265	240/13235	1.36464e-06	IDO1/CSF1R/TNFSF8/CD86/TNFSF13B/IL6/MNDA/IFNB1/IL27/PELI1/CCL5/SLC11A1/CCL8/LILRB2/LYN/CD209/DOCK8/PDCD1LG2/VSIR/CD38/IL15
4	GOBP_REGULATION_OF_LEUKOCYTE_PROLIFERATION	18/265	189/13235	3.9331e-06	IDO1/CSF1R/TNFSF8/CD86/TNFSF13B/IL6/MNDA/IL27/PELI1/CCL5/CCL8/LILRB2/LYN/CD209/PDCD1LG2/VSIR/CD38/IL15
4	GOBP_LEUKOCYTE_DIFFERENTIATION	28/265	433/13235	3.9331e-06	CCR1/CEBPE/RSAD2/CSF1R/TNFSF8/BATF2/CD86/RHOH/IL6/IFNB1/IL27/BLNK/C1QC/CEACAM1/IFNL1/IFI16/ITGA4/TRPM2/LILRB2/LYN/TLR3/SLAMF8/MR1/VSIR/TBX21/MITF/IL15/BATF3
4	GOBP_POSITIVE_REGULATION_OF_DEFENSE_RESPONSE	22/265	281/13235	4.21766e-06	STAP1/IDO1/TLR8/AIM2/IL6/MNDA/IFNB1/NUPR1/CCL5/IFI16/S100A12/FPR2/GBP5/LYN/CADM1/CD209/TLR3/IL18RAP/PSMB9/PARP9/PLSCR1/IL15
4	GOBP_RESPONSE_TO_TYPE_I_INTERFERON	12/265	80/13235	4.75572e-06	RSAD2/ISG20/IFIT2/OASL/USP18/IFNB1/IFIT1/IFITM1/IFIT3/MX2/IFITM3/OAS1
4	GOBP_REGULATION_OF_LYMPHOCYTE_ACTIVATION	25/265	359/13235	4.80492e-06	IDO1/TNFSF8/CD86/RHOH/TNFSF13B/IL6/MNDA/IFNB1/IL27/PELI1/CEACAM1/SAMSN1/IFNL1/CCL5/LILRB2/LYN/CD209/BANK1/SLAMF8/DOCK8/PDCD1LG2/VSIR/CD38/TBX21/IL15
4	GOBP_RESPONSE_TO_CHEMOKINE	11/265	69/13235	8.52613e-06	CCR1/CXCL11/CXCL10/CCRL2/CXCL9/CCL5/CCL15/EDN1/CCL8/DOCK8/CCL23
4	GOBP_POSITIVE_REGULATION_OF_RESPONSE_TO_BIOTIC_STIMULUS	18/265	204/13235	1.0983e-05	ACOD1/TLR8/AIM2/SCIMP/MNDA/IFNB1/CCL5/IFI16/FPR2/GBP5/LYN/CADM1/CD209/IL18RAP/MR1/PSMB9/PARP9/PLSCR1
4	GOBP_REGULATION_OF_MONOCYTE_CHEMOTAXIS	7/265	22/13235	1.15884e-05	CCR1/CXCL10/CCL5/LGMN/FPR2/LYN/SLAMF8
4	GOBP_NEGATIVE_REGULATION_OF_LYMPHOCYTE_ACTIVATION	14/265	124/13235	1.29673e-05	IDO1/CD86/MNDA/IFNB1/PELI1/CEACAM1/SAMSN1/IFNL1/LILRB2/LYN/BANK1/PDCD1LG2/VSIR/TBX21
4	GOBP_VIRAL_LIFE_CYCLE	22/265	304/13235	1.41018e-05	RSAD2/ISG20/SIGLEC1/OASL/CD86/CLEC5A/APOBEC3A/IFNB1/IFIT1/TRIM22/IFITM1/CCL5/IFI16/PROX1/CCL8/APOBEC3G/CD209/TRIM25/APOBEC3F/PLSCR1/IFITM3/OAS1
4	GOBP_REGULATION_OF_LEUKOCYTE_MIGRATION	16/265	169/13235	1.91916e-05	CCR1/STAP1/CXCL10/CSF1R/RHOH/IL6/CCL5/C3AR1/LGMN/EDN1/ITGA4/FPR2/CCL8/LYN/SLAMF8/DOCK8
4	GOBP_REGULATION_OF_T_CELL_ACTIVATION	20/265	263/13235	2.23813e-05	IDO1/TNFSF8/CD86/RHOH/TNFSF13B/IL6/IFNB1/IL27/PELI1/CEACAM1/IFNL1/CCL5/LILRB2/LYN/CD209/DOCK8/PDCD1LG2/VSIR/TBX21/IL15
4	GOBP_INTERLEUKIN_1_PRODUCTION	12/265	94/13235	2.36474e-05	TLR8/AIM2/IL6/MNDA/CARD17/TMEM106A/CEACAM1/IFI16/CASP1/GBP5/ORM2/CARD16
4	GOCC_EXTERNAL_SIDE_OF_PLASMA_MEMBRANE	18/265	218/13235	2.48024e-05	FASLG/CCR1/FCGR3A/LIFR/CD69/CXCL10/CD86/CCRL2/TLR8/CXCL9/ANTXR1/CD14/CD163/CD209/FAS/MSR1/PDCD1LG2/MR1
4	GOBP_REGULATION_OF_CELL_ACTIVATION	27/265	452/13235	2.48024e-05	STAP1/IDO1/TNFSF8/CD86/RHOH/TNFSF13B/IL6/MNDA/IFNB1/IL27/PELI1/CEACAM1/SAMSN1/IFNL1/CCL5/LILRB2/LYN/CD209/BANK1/SLAMF8/DOCK8/PDCD1LG2/VSIR/CD38/TBX21/PLSCR1/IL15
4	GOBP_LEUKOCYTE_CELL_CELL_ADHESION	21/265	291/13235	2.48024e-05	IDO1/CD86/RHOH/TNFSF13B/IL6/IFNB1/ALOX5/PELI1/CEACAM1/IFNL1/CCL5/ITGA4/LILRB2/LYN/CD209/DOCK8/GCNT1/PDCD1LG2/VSIR/TBX21/IL15
4	GOBP_CELLULAR_RESPONSE_TO_INTERFERON_BETA	6/265	16/13235	2.49067e-05	ACOD1/AIM2/MNDA/IFNB1/IFI16/TLR3
4	GOBP_REGULATION_OF_LEUKOCYTE_CHEMOTAXIS	12/265	97/13235	3.01883e-05	CCR1/STAP1/CXCL10/CSF1R/IL6/CCL5/C3AR1/LGMN/EDN1/FPR2/LYN/SLAMF8
4	GOBP_GRANULOCYTE_MIGRATION	13/265	116/13235	3.16066e-05	CXCL11/CXCL10/CSF1R/RHOH/CXCL9/CCL5/CCL15/C3AR1/S100A12/EDN1/CCL8/SLAMF8/CCL23
4	GOBP_REGULATION_OF_TYPE_2_IMMUNE_RESPONSE	7/265	26/13235	3.22844e-05	IDO1/RSAD2/CD86/IL6/IFNB1/IFNL1/TBX21
4	GOBP_NEUTROPHIL_MIGRATION	12/265	99/13235	3.53298e-05	CXCL11/CXCL10/RHOH/CXCL9/CCL5/CCL15/C3AR1/S100A12/EDN1/CCL8/SLAMF8/CCL23
4	GOBP_T_CELL_ACTIVATION	24/265	379/13235	3.53298e-05	IDO1/RSAD2/TNFSF8/CD86/RHOH/TNFSF13B/IL6/IFNB1/IL27/PELI1/CEACAM1/IFNL1/CCL5/SLC11A1/LILRB2/LYN/CD7/CD209/DOCK8/PDCD1LG2/MR1/VSIR/TBX21/IL15
4	GOBP_INTERLEUKIN_1_BETA_PRODUCTION	11/265	82/13235	3.62241e-05	TLR8/AIM2/IL6/MNDA/CARD17/TMEM106A/IFI16/CASP1/GBP5/ORM2/CARD16
4	GOCC_TERTIARY_GRANULE_MEMBRANE	10/265	66/13235	3.64473e-05	CLEC5A/CEACAM1/MGAM/SLC11A1/CYBB/FPR2/TRPM2/GPR84/LILRB2/ATP8B4
4	GOBP_ACTIVATION_OF_IMMUNE_RESPONSE	23/265	355/13235	3.85359e-05	STAP1/FCGR3A/GBP1/CFH/AIM2/MNDA/BLNK/C1QC/PAX5/CEACAM1/LPXN/C3AR1/IFI16/FPR2/C1QA/LYN/CD209/SERPING1/C1QB/FPR1/PSMB9/CD38/PLSCR1
4	GOBP_T_CELL_PROLIFERATION	15/265	160/13235	3.85359e-05	IDO1/TNFSF8/CD86/TNFSF13B/IL6/IL27/PELI1/CCL5/SLC11A1/LILRB2/CD209/DOCK8/PDCD1LG2/VSIR/IL15
4	GOCC_TERTIARY_GRANULE	14/265	142/13235	4.85358e-05	CLEC5A/CEACAM1/MGAM/SLC11A1/CYBB/FPR2/TRPM2/GPR84/LILRB2/ADGRE3/FPR1/CTSS/TNFAIP6/ATP8B4
4	GOBP_MONONUCLEAR_CELL_DIFFERENTIATION	22/265	334/13235	4.94802e-05	RSAD2/CSF1R/TNFSF8/BATF2/CD86/RHOH/IL6/IFNB1/IL27/BLNK/IFNL1/IFI16/ITGA4/TRPM2/LILRB2/LYN/SLAMF8/MR1/VSIR/TBX21/IL15/BATF3
4	GOBP_DEFENSE_RESPONSE_TO_BACTERIUM	14/265	143/13235	5.11477e-05	MPEG1/CEBPE/GBP4/TNFSF8/IL6/GBP7/S100A12/SLC11A1/GBP6/FPR2/TLR3/SLAMF8/MR1/RNASE6
4	GOBP_NECROTIC_CELL_DEATH	9/265	54/13235	5.24071e-05	FASLG/SLC6A13/MLKL/NUPR1/PELI1/CASP1/CD14/TLR3/FAS
4	WP_TYPE_II_INTERFERON_SIGNALING_IFNG	8/205	33/9728	6.1489e-05	GBP1/CXCL10/IFIT2/IFNB1/CXCL9/CYBB/PSMB9/OAS1
4	GOMF_G_PROTEIN_COUPLED_RECEPTOR_ACTIVITY	18/265	240/13235	7.56455e-05	CCR1/HCAR2/LPAR6/HCAR3/OR52K1/CCRL2/P2RY6/ADGRE1/C3AR1/PDGFRL/FPR2/GPR84/GPR85/ADGRE3/FPR1/GPR82/GPR65/OR52K2
4	GOBP_TYPE_2_IMMUNE_RESPONSE	7/265	30/13235	7.60726e-05	IDO1/RSAD2/CD86/IL6/IFNB1/IFNL1/TBX21
4	GOBP_TAXIS	27/265	488/13235	8.01355e-05	CCR1/STAP1/CXCL11/NEXN/CXCL10/CSF1R/CCRL2/RHOH/IL6/CXCL9/ALOX5/CCL5/CCL15/C3AR1/S100A12/LGMN/EDN1/FPR2/TRPM2/CCL8/LYN/PTPRO/FPR1/LRP1/SLAMF8/DOCK4/CCL23
4	GOMF_CHEMOKINE_RECEPTOR_BINDING	8/265	43/13235	8.28488e-05	CXCL11/CXCL10/CCRL2/CXCL9/CCL5/CCL15/CCL8/CCL23
4	REACTOME_CLASS_A_1_RHODOPSIN_LIKE_RECEPTORS	16/205	172/9728	9.1669e-05	CCR1/HCAR2/LPAR6/CXCL11/CXCL10/HCAR3/CCRL2/CXCL9/P2RY6/CCL5/C3AR1/EDN1/FPR2/FPR1/GPR65/CCL23
4	WP_SARSCOV2_INNATE_IMMUNITY_EVASION_AND_CELLSPECIFIC_IMMUNE_RESPONSE	10/205	63/9728	9.1669e-05	CXCL11/CXCL10/IFIT2/IL6/IFNB1/CXCL9/IFITM1/CCL5/DDX58/TRIM25
4	GOBP_PROGRAMMED_NECROTIC_CELL_DEATH	8/265	44/13235	9.80573e-05	FASLG/MLKL/NUPR1/PELI1/CASP1/CD14/TLR3/FAS
4	GOBP_DIVALENT_INORGANIC_CATION_HOMEOSTASIS	22/265	354/13235	0.000112378	FASLG/CCR1/LPAR6/CXCL11/CXCL10/CCRL2/CXCL9/P2RY6/CCL5/CCL15/C3AR1/SLC11A1/EDN1/FPR2/TRPM2/CCL8/LYN/FPR1/LRP1/CD38/GPR65/CCL23
4	GOBP_NEGATIVE_REGULATION_OF_IMMUNE_RESPONSE	12/265	113/13235	0.000112378	ACOD1/IFNB1/CEACAM1/SAMSN1/IFNL1/IFI16/LYN/SERPING1/SLAMF8/TRAFD1/TBX21/PARP14
4	GOBP_POSITIVE_REGULATION_OF_LEUKOCYTE_MIGRATION	12/265	113/13235	0.000112378	CCR1/CXCL10/CSF1R/IL6/CCL5/C3AR1/LGMN/EDN1/ITGA4/FPR2/CCL8/DOCK8
4	GOBP_REGULATION_OF_MONONUCLEAR_CELL_MIGRATION	11/265	94/13235	0.000112378	CCR1/CXCL10/CSF1R/CCL5/C3AR1/LGMN/ITGA4/FPR2/LYN/SLAMF8/DOCK8
4	GOBP_POSITIVE_REGULATION_OF_TYROSINE_PHOSPHORYLATION_OF_STAT_PROTEIN	8/265	46/13235	0.000128749	CSF1R/IL6/IFNL1/CCL5/LYN/PARP9/IL15/PARP14
4	GOBP_REGULATION_OF_DEFENSE_RESPONSE_TO_VIRUS	9/265	61/13235	0.000128749	AIM2/IL27/IFIT1/HERC5/DDX58/APOBEC3G/APOBEC3F/PARP9/IL15
4	GOBP_NEGATIVE_REGULATION_OF_CELL_ACTIVATION	14/265	157/13235	0.000129399	IDO1/CD86/MNDA/IFNB1/PELI1/CEACAM1/SAMSN1/IFNL1/LILRB2/LYN/BANK1/PDCD1LG2/VSIR/TBX21
4	GOBP_GRANULOCYTE_CHEMOTAXIS	11/265	98/13235	0.000160991	CXCL11/CXCL10/CSF1R/CXCL9/CCL5/CCL15/C3AR1/S100A12/EDN1/CCL8/CCL23
4	GOBP_POSITIVE_REGULATION_OF_LEUKOCYTE_PROLIFERATION	12/265	118/13235	0.000164035	CSF1R/CD86/TNFSF13B/IL6/PELI1/CCL5/LILRB2/LYN/CD209/PDCD1LG2/CD38/IL15
4	GOBP_I_KAPPAB_KINASE_NF_KAPPAB_SIGNALING	18/265	257/13235	0.000164035	FASLG/TNFSF10/SECTM1/TLR8/RHOH/PELI1/TNIP3/ALPK1/TRIM22/TMEM106A/S100A12/CASP10/APOL3/CASP1/CD14/TLR3/TRIM25/CARD16
4	WP_MICROGLIA_PATHOGEN_PHAGOCYTOSIS_PATHWAY	8/205	40/9728	0.000165539	C1QC/NCF1/CYBB/C1QA/LYN/C1QB/SIGLEC7/TREM1
4	WP_REGULATION_OF_TOLLLIKE_RECEPTOR_SIGNALING_PATHWAY	13/205	122/9728	0.000165539	CXCL11/CXCL10/CD86/TLR8/IL6/IFNB1/CXCL9/PELI1/CCL5/CD14/TLR3/TRAFD1/TREM1
4	GOBP_DEFENSE_RESPONSE_TO_GRAM_POSITIVE_BACTERIUM	8/265	48/13235	0.000167681	MPEG1/GBP4/TNFSF8/IL6/GBP7/GBP6/MR1/RNASE6
4	GOBP_REGULATION_OF_CELL_CELL_ADHESION	21/265	342/13235	0.000202572	IDO1/CD86/RHOH/TNFSF13B/IL6/IFNB1/GCNT2/ALOX5/PELI1/CEACAM1/IFNL1/CCL5/ITGA4/LILRB2/LYN/CD209/DOCK8/PDCD1LG2/VSIR/TBX21/IL15
4	NABA_MATRISOME_ASSOCIATED	26/205	448/9728	0.000203027	FASLG/TNFSF10/CXCL11/CXCL10/TNFSF8/CLEC5A/TNFSF13B/IL6/IFNB1/ADAM28/CXCL9/C1QC/CCL5/CCL15/S100A12/TGM1/C1QA/CCL8/CD209/SERPING1/C1QB/NRG2/ADAMDEC1/CTSS/IL15/CCL23
4	REACTOME_GPCR_LIGAND_BINDING	18/205	237/9728	0.000203027	CCR1/HCAR2/LPAR6/CXCL11/CXCL10/HCAR3/CCRL2/CXCL9/P2RY6/ADGRE1/CCL5/C3AR1/EDN1/FPR2/ADGRE3/FPR1/GPR65/CCL23
4	GOBP_REGULATION_OF_CYTOSOLIC_CALCIUM_ION_CONCENTRATION	17/265	237/13235	0.000213529	FASLG/CCR1/LPAR6/CXCL11/CXCL10/CCRL2/CXCL9/P2RY6/C3AR1/EDN1/FPR2/TRPM2/LYN/FPR1/LRP1/CD38/GPR65
4	GOBP_NEUTROPHIL_CHEMOTAXIS	10/265	83/13235	0.000216637	CXCL11/CXCL10/CXCL9/CCL5/CCL15/C3AR1/S100A12/EDN1/CCL8/CCL23
4	GOBP_REGULATION_OF_DEFENSE_RESPONSE_TO_VIRUS_BY_HOST	7/265	36/13235	0.000217817	AIM2/IL27/DDX58/APOBEC3G/APOBEC3F/PARP9/IL15
4	GOMF_CHEMOKINE_ACTIVITY	7/265	36/13235	0.000217817	CXCL11/CXCL10/CXCL9/CCL5/CCL15/CCL8/CCL23
4	WP_CYTOSOLIC_DNASENSING_PATHWAY	9/205	58/9728	0.000223499	CXCL10/AIM2/IL6/IFNB1/CCL5/CASP10/CASP1/DDX58/TRIM25
4	REACTOME_IMMUNOREGULATORY_INTERACTIONS_BETWEEN_A_LYMPHOID_AND_A_NON_LYMPHOID_CELL	11/205	92/9728	0.000230106	FCGR3A/SIGLEC1/LILRA6/IFITM1/SLAMF7/SIGLEC9/ITGA4/PILRA/LILRB2/SIGLEC7/TREM1
4	GOBP_POSITIVE_REGULATION_OF_I_KAPPAB_KINASE_NF_KAPPAB_SIGNALING	14/265	167/13235	0.000235301	FASLG/TNFSF10/SECTM1/PELI1/ALPK1/TRIM22/TMEM106A/S100A12/CASP10/APOL3/CASP1/TLR3/TRIM25/CARD16
4	GOBP_NEGATIVE_REGULATION_OF_LEUKOCYTE_PROLIFERATION	9/265	68/13235	0.000278613	IDO1/CD86/MNDA/PELI1/CCL8/LILRB2/LYN/PDCD1LG2/VSIR
4	REACTOME_INTERFERON_GAMMA_SIGNALING	10/205	78/9728	0.000313419	GBP4/GBP1/OASL/TRIM22/GBP7/GBP6/GBP5/GBP3/TRIM25/OAS1
4	NABA_SECRETED_FACTORS	16/205	202/9728	0.000313419	FASLG/TNFSF10/CXCL11/CXCL10/TNFSF8/TNFSF13B/IL6/IFNB1/CXCL9/CCL5/CCL15/S100A12/CCL8/NRG2/IL15/CCL23
4	GOBP_NEGATIVE_REGULATION_OF_CELL_ADHESION	16/265	220/13235	0.000315772	IDO1/GBP1/CD86/IFNB1/GCNT2/PELI1/CEACAM1/IFNL1/LPXN/LILRB2/PTPRO/LRP1/ADAMDEC1/PDCD1LG2/VSIR/TBX21
4	GOBP_DENDRITIC_CELL_MIGRATION	6/265	26/13235	0.000343767	CCR1/ALOX5/CCL5/TRPM2/SLAMF8/DOCK8
4	GOBP_CELLULAR_RESPONSE_TO_EXOGENOUS_DSRNA	5/265	16/13235	0.000379378	IFNB1/IFIT1/DDX58/TLR3/IFIH1
4	GOBP_POSITIVE_REGULATION_OF_MONOCYTE_CHEMOTAXIS	5/265	16/13235	0.000379378	CCR1/CXCL10/CCL5/LGMN/FPR2
4	GOMF_RECEPTOR_REGULATOR_ACTIVITY	19/265	305/13235	0.000412189	FASLG/TNFSF10/SECTM1/CXCL11/CXCL10/TNFSF8/TNFSF13B/IL6/IFNB1/IL27/CXCL9/IFNL1/CCL5/CCL15/EDN1/CCL8/NRG2/IL15/CCL23
4	GOBP_POSITIVE_REGULATION_OF_DEFENSE_RESPONSE_TO_VIRUS_BY_HOST	6/265	27/13235	0.000415717	AIM2/IL27/DDX58/APOBEC3G/APOBEC3F/PARP9
4	GOBP_CELLULAR_RESPONSE_TO_LIPID	24/265	452/13235	0.000438074	STAP1/CEBPE/CXCL11/CXCL10/CD86/ACOD1/SCIMP/IL6/CARD17/CXCL9/TNIP3/PLSCR4/CMPK2/KMO/CCL5/CASP1/EDN1/CD14/LILRB2/LYN/PDCD1LG2/CARD16/IL15/ZNF366
4	GOBP_PATTERN_RECOGNITION_RECEPTOR_SIGNALING_PATHWAY	14/265	178/13235	0.000442743	RSAD2/ACOD1/TLR8/SCIMP/PELI1/TNIP3/ALPK1/LGMN/CD14/DDX58/LYN/TLR3/CTSS/IFIH1
4	GOBP_REGULATION_OF_INFLAMMATORY_RESPONSE	17/265	255/13235	0.000477882	STAP1/CASP5/IDO1/ACOD1/IL6/USP18/NUPR1/ALOX5/CCL5/S100A12/CASP1/FPR2/LYN/TLR3/SLAMF8/TNFAIP6/IL15
4	GOBP_MYELOID_LEUKOCYTE_MEDIATED_IMMUNITY	25/265	486/13235	0.000478668	STAP1/CLEC5A/IL6/MNDA/ALOX5/CEACAM1/MGAM/C3AR1/S100A12/SLC11A1/SIGLEC9/CD14/CYBB/FPR2/TRPM2/DDX58/GPR84/LILRB2/LYN/ADGRE3/ORM2/FPR1/CTSS/TNFAIP6/ATP8B4
4	GOBP_CELLULAR_ION_HOMEOSTASIS	25/265	488/13235	0.000507812	FASLG/CCR1/LPAR6/CXCL11/CXCL10/CCRL2/ATP6V0D2/CXCL9/P2RY6/CCL5/CCL15/C3AR1/SLC11A1/EDN1/SLC9C2/FPR2/TRPM2/CCL8/LYN/FPR1/LRP1/SLAMF8/CD38/GPR65/CCL23
4	GOMF_IMMUNE_RECEPTOR_ACTIVITY	10/265	94/13235	0.000555506	CCR1/LIFR/CCRL2/C3AR1/FPR2/IL10RA/LILRB2/FPR1/IL18RAP/MR1
4	REACTOME_PEPTIDE_LIGAND_BINDING_RECEPTORS	11/205	103/9728	0.000557993	CCR1/CXCL11/CXCL10/CCRL2/CXCL9/CCL5/C3AR1/EDN1/FPR2/FPR1/CCL23
4	GOBP_REGULATION_OF_LEUKOCYTE_DIFFERENTIATION	16/265	234/13235	0.000600096	CCR1/CD86/RHOH/IFNB1/IL27/C1QC/CEACAM1/IFNL1/LILRB2/LYN/TLR3/SLAMF8/VSIR/TBX21/MITF/IL15
4	GOBP_POSITIVE_REGULATION_OF_LEUKOCYTE_CHEMOTAXIS	9/265	76/13235	0.000602528	CCR1/CXCL10/CSF1R/IL6/CCL5/C3AR1/LGMN/EDN1/FPR2
4	GOBP_TYROSINE_PHOSPHORYLATION_OF_STAT_PROTEIN	8/265	59/13235	0.00063725	CSF1R/IL6/IFNL1/CCL5/LYN/PARP9/IL15/PARP14
4	KEGG_TOLL_LIKE_RECEPTOR_SIGNALING_PATHWAY	10/205	87/9728	0.000693288	CXCL11/CXCL10/CD86/TLR8/IL6/IFNB1/CXCL9/CCL5/CD14/TLR3
4	GOBP_REGULATION_OF_COMPLEMENT_ACTIVATION	6/265	30/13235	0.000711268	CFH/C1QC/C3AR1/C1QA/SERPING1/C1QB
4	GOBP_REGULATION_OF_HUMORAL_IMMUNE_RESPONSE	7/265	44/13235	0.000711268	CFH/ACOD1/C1QC/C3AR1/C1QA/SERPING1/C1QB
4	WP_TOLLLIKE_RECEPTOR_SIGNALING_PATHWAY	10/205	88/9728	0.000722815	CXCL11/CXCL10/CD86/TLR8/IL6/IFNB1/CXCL9/CCL5/CD14/TLR3
4	REACTOME_COMPLEMENT_CASCADE	6/205	27/9728	0.000743599	CFH/C1QC/C3AR1/C1QA/SERPING1/C1QB
4	KEGG_CYTOSOLIC_DNA_SENSING_PATHWAY	7/205	40/9728	0.000743599	CXCL10/AIM2/IL6/IFNB1/CCL5/CASP1/DDX58
4	GOBP_RESPONSE_TO_INTERFERON_ALPHA	5/265	19/13235	0.000831953	IFIT2/IFITM1/IFIT3/MX2/IFITM3
4	GOBP_POSITIVE_REGULATION_OF_LEUKOCYTE_CELL_CELL_ADHESION	14/265	193/13235	0.000982321	CD86/RHOH/TNFSF13B/IL6/ALOX5/CCL5/ITGA4/LILRB2/LYN/CD209/DOCK8/PDCD1LG2/VSIR/IL15
4	GOBP_POSITIVE_REGULATION_OF_PEPTIDYL_TYROSINE_PHOSPHORYLATION	12/265	145/13235	0.000983472	STAP1/CSF1R/IL6/IFNL1/CCL5/NCF1/TNK2/LYN/BANK1/PARP9/IL15/PARP14
4	GOCC_SIDE_OF_MEMBRANE	21/265	388/13235	0.00101427	FASLG/CCR1/FCGR3A/LIFR/CD69/CXCL10/CD86/CCRL2/TLR8/CXCL9/ANTXR1/PLEKHA4/CD14/TNK2/LYN/CD163/CD209/FAS/MSR1/PDCD1LG2/MR1
4	GOBP_CELLULAR_RESPONSE_TO_DSRNA	5/265	20/13235	0.00104116	IFNB1/IFIT1/DDX58/TLR3/IFIH1
4	GOBP_RESPONSE_TO_PROTOZOAN	5/265	20/13235	0.00104116	GBP4/BATF2/GBP7/SLC11A1/GBP6
4	GOBP_REGULATION_OF_LEUKOCYTE_MEDIATED_IMMUNITY	13/265	171/13235	0.00109906	STAP1/RSAD2/SCIMP/IL6/IFNB1/CEACAM1/DDX58/LYN/CADM1/TLR3/IL18RAP/MR1/TBX21
4	REACTOME_INTERLEUKIN_10_SIGNALING	7/205	43/9728	0.00115733	CCR1/CXCL10/CD86/IL6/CCL5/IL10RA/FPR1
4	GOBP_TOLL_LIKE_RECEPTOR_4_SIGNALING_PATHWAY	6/265	33/13235	0.00116559	ACOD1/SCIMP/PELI1/TNIP3/CD14/LYN
4	GOBP_NEGATIVE_REGULATION_OF_LEUKOCYTE_CELL_CELL_ADHESION	10/265	104/13235	0.0011672	IDO1/CD86/IFNB1/PELI1/CEACAM1/IFNL1/LILRB2/PDCD1LG2/VSIR/TBX21
4	GOBP_REGULATION_OF_B_CELL_ACTIVATION	10/265	104/13235	0.0011672	TNFSF13B/IL6/MNDA/PELI1/SAMSN1/LYN/BANK1/SLAMF8/CD38/TBX21
4	GOBP_POSITIVE_REGULATION_OF_CELL_CELL_ADHESION	15/265	225/13235	0.00127078	CD86/RHOH/TNFSF13B/IL6/GCNT2/ALOX5/CCL5/ITGA4/LILRB2/LYN/CD209/DOCK8/PDCD1LG2/VSIR/IL15
4	GOBP_REGULATION_OF_MACROPHAGE_CHEMOTAXIS	5/265	21/13235	0.00127414	STAP1/CSF1R/CCL5/C3AR1/SLAMF8
4	GOBP_LYMPHOCYTE_MEDIATED_IMMUNITY	14/265	200/13235	0.0013154	RSAD2/TLR8/IL6/IFNB1/C1QC/CEACAM1/SLAMF7/C1QA/CADM1/SERPING1/C1QB/IL18RAP/MR1/TBX21
4	GOBP_REGULATION_OF_RESPONSE_TO_CYTOKINE_STIMULUS	12/265	151/13235	0.00132865	STAP1/LIFR/IL6/USP18/CCL5/CASP1/EDN1/DDX58/CARD16/PARP9/PARP14/IFIH1
4	GOBP_REGULATION_OF_CHEMOTAXIS	13/265	177/13235	0.0014535	CCR1/STAP1/CXCL10/CSF1R/IL6/CCL5/C3AR1/LGMN/EDN1/FPR2/LYN/PTPRO/SLAMF8
4	GOBP_RESPONSE_TO_INTERLEUKIN_1	13/265	177/13235	0.0014535	GBP1/ACOD1/IL6/PELI1/KMO/CCL5/CCL15/EDN1/CCL8/GBP3/PSMB9/CD38/CCL23
4	GOBP_METAL_ION_HOMEOSTASIS	23/265	464/13235	0.00150547	FASLG/CCR1/LPAR6/CXCL11/CXCL10/CCRL2/CXCL9/P2RY6/CCL5/CCL15/C3AR1/SLC11A1/EDN1/FPR2/TRPM2/CCL8/LYN/FPR1/LRP1/CD38/GPR65/SLC7A8/CCL23
4	GOBP_RESPONSE_TO_DSRNA	6/265	35/13235	0.0015153	IFNB1/IFIT1/PELI1/DDX58/TLR3/IFIH1
4	REACTOME_ANTIVIRAL_MECHANISM_BY_IFN_STIMULATED_GENES	9/205	79/9728	0.0015441	OASL/USP18/IFIT1/HERC5/MX2/DDX58/TRIM25/UBA7/OAS1
4	GOBP_TOLL_LIKE_RECEPTOR_SIGNALING_PATHWAY	11/265	131/13235	0.00158734	RSAD2/ACOD1/TLR8/SCIMP/PELI1/TNIP3/LGMN/CD14/LYN/TLR3/CTSS
4	GOBP_B_CELL_RECEPTOR_SIGNALING_PATHWAY	7/265	51/13235	0.00159698	STAP1/MNDA/BLNK/PAX5/LPXN/LYN/CD38
4	GOCC_SECRETORY_GRANULE_MEMBRANE	16/265	259/13235	0.00163849	CLEC5A/CEACAM1/MGAM/C3AR1/SLC11A1/SIGLEC9/CD14/CYBB/FPR2/TRPM2/GPR84/LILRB2/ADGRE3/FPR1/CD38/ATP8B4
4	GOBP_COMPLEMENT_ACTIVATION	6/265	36/13235	0.00171716	CFH/C1QC/C3AR1/C1QA/SERPING1/C1QB
4	GOBP_NECROPTOTIC_PROCESS	6/265	36/13235	0.00171716	FASLG/MLKL/PELI1/CD14/TLR3/FAS
4	GOBP_B_CELL_ACTIVATION	14/265	207/13235	0.00172984	CD86/TNFSF13B/IL6/MNDA/IFNB1/BLNK/PELI1/SAMSN1/ITGA4/LYN/BANK1/SLAMF8/CD38/TBX21
4	GOBP_RESPONSE_TO_TUMOR_NECROSIS_FACTOR	16/265	261/13235	0.00172984	GBP1/TNFSF8/ACOD1/AIM2/TNFSF13B/CCL5/CCL15/CASP1/EDN1/CD14/CCL8/GBP3/FAS/CARD16/PSMB9/CCL23
4	GOCC_FICOLIN_1_RICH_GRANULE_MEMBRANE	7/265	52/13235	0.00172984	MGAM/SLC11A1/FPR2/TRPM2/LILRB2/ADGRE3/FPR1
4	GOBP_LYMPHOCYTE_MIGRATION	9/265	92/13235	0.00213949	CXCL11/CXCL10/CCL5/CCL15/ITGA4/CCL8/DOCK8/TBX21/CCL23
4	GOBP_NEGATIVE_REGULATION_OF_INNATE_IMMUNE_RESPONSE	7/265	54/13235	0.00214666	ACOD1/CEACAM1/IFI16/SERPING1/SLAMF8/TRAFD1/PARP14
4	GOBP_PHOSPHOLIPASE_C_ACTIVATING_G_PROTEIN_COUPLED_RECEPTOR_SIGNALING_PATHWAY	7/265	54/13235	0.00214666	LPAR6/P2RY6/C3AR1/EDN1/FPR2/FPR1/GPR65
4	GOBP_POSITIVE_REGULATION_OF_INTERLEUKIN_1_PRODUCTION	7/265	54/13235	0.00214666	TLR8/AIM2/IL6/MNDA/IFI16/CASP1/ORM2
4	GOBP_ERK1_AND_ERK2_CASCADE	15/265	240/13235	0.00224648	CCR1/GBP1/CSF1R/HESX1/SCIMP/GCNT2/P2RY6/CEACAM1/CCL5/CCL15/FPR2/CCL8/LYN/LRP1/CCL23
4	WP_ALLOGRAFT_REJECTION	8/205	65/9728	0.0022799	FASLG/CXCL11/CD86/CXCL9/C1QC/C1QA/C1QB/FAS
4	GOBP_RECEPTOR_SIGNALING_PATHWAY_VIA_STAT	10/265	116/13235	0.00247492	CSF1R/IL6/IFNB1/IFNL1/CCL5/IL10RA/LYN/PARP9/IL15/PARP14
4	GOBP_MICROGLIAL_CELL_ACTIVATION	6/265	39/13235	0.00253414	STAP1/TLR8/IL6/FPR2/C1QA/TLR3
4	GOMF_CCR_CHEMOKINE_RECEPTOR_BINDING	5/265	25/13235	0.00261531	CCRL2/CCL5/CCL15/CCL8/CCL23
4	GOBP_ADAPTIVE_IMMUNE_RESPONSE_BASED_ON_SOMATIC_RECOMBINATION_OF_IMMUNE_RECEPTORS_BUILT_FROM_IMMUNOGLOBULIN_SUPERFAMILY_DOMAINS	14/265	217/13235	0.00265856	RSAD2/TLR8/TNFSF13B/IL6/IFNB1/IL27/C1QC/CEACAM1/SLC11A1/C1QA/SERPING1/C1QB/MR1/TBX21
4	REACTOME_SIGNALING_BY_INTERLEUKINS	21/205	392/9728	0.00267669	FASLG/CCR1/LIFR/CXCL10/CSF1R/CD86/IL6/IL27/BLNK/ALOX5/PELI1/IFNL1/CCL5/S100A12/CASP1/IL10RA/LYN/FPR1/IL18RAP/PSMB9/IL15
4	REACTOME_NF_KB_ACTIVATION_THROUGH_FADD_RIP_1_PATHWAY_MEDIATED_BY_CASPASE_8_AND_10	4/205	12/9728	0.00267669	CASP10/DDX58/TRIM25/IFIH1
4	REACTOME_TRAFFICKING_AND_PROCESSING_OF_ENDOSOMAL_TLR	4/205	12/9728	0.00267669	TLR8/LGMN/TLR3/CTSS
4	REACTOME_DDX58_IFIH1_MEDIATED_INDUCTION_OF_INTERFERON_ALPHA_BETA	8/205	68/9728	0.00267669	IFNB1/HERC5/S100A12/CASP10/DDX58/TRIM25/UBA7/IFIH1
4	GOBP_POSITIVE_REGULATION_OF_MONONUCLEAR_CELL_MIGRATION	7/265	57/13235	0.00289813	CCR1/CXCL10/CCL5/LGMN/ITGA4/FPR2/DOCK8
4	GOBP_CD4_POSITIVE_ALPHA_BETA_T_CELL_CYTOKINE_PRODUCTION	4/265	14/13235	0.00289813	RSAD2/IL6/IFNB1/TBX21
4	WP_GPCRS_CLASS_A_RHODOPSINLIKE	10/205	110/9728	0.00316332	CCR1/LPAR6/HCAR3/CCRL2/P2RY6/C3AR1/FPR2/GPR85/FPR1/GPR65
4	GOBP_POSITIVE_REGULATION_OF_CELL_ACTIVATION	16/265	278/13235	0.00329393	STAP1/CD86/RHOH/TNFSF13B/IL6/PELI1/CCL5/LILRB2/LYN/CD209/DOCK8/PDCD1LG2/VSIR/CD38/TBX21/IL15
4	GOBP_TYPE_I_INTERFERON_PRODUCTION	10/265	121/13235	0.00334406	ACOD1/TLR8/HERC5/IFI16/CD14/DDX58/TLR3/TRIM25/UBA7/IFIH1
4	GOBP_REGULATION_OF_ADAPTIVE_IMMUNE_RESPONSE	11/265	145/13235	0.003376	RSAD2/TNFSF13B/IL6/IFNB1/IL27/CEACAM1/SAMSN1/SLC11A1/MR1/ADCY7/TBX21
4	WP_COMPLEMENT_AND_COAGULATION_CASCADES	6/205	38/9728	0.00375262	CFH/C1QC/C3AR1/C1QA/SERPING1/C1QB
4	GOBP_POSITIVE_REGULATION_OF_TYPE_2_IMMUNE_RESPONSE	4/265	15/13235	0.00378195	IDO1/RSAD2/CD86/IL6
4	GOBP_ANTIMICROBIAL_HUMORAL_RESPONSE	7/265	60/13235	0.00387715	CXCL11/CXCL10/ACOD1/CXCL9/S100A12/SLC11A1/RNASE6
4	GOBP_POSITIVE_REGULATION_OF_T_CELL_PROLIFERATION	8/265	80/13235	0.00401275	CD86/TNFSF13B/IL6/CCL5/LILRB2/CD209/PDCD1LG2/IL15
4	REACTOME_REGULATED_NECROSIS	7/205	55/9728	0.00405872	FASLG/TNFSF10/CASP5/MLKL/PELI1/CASP1/FAS
4	GOBP_NEGATIVE_REGULATION_OF_TYPE_I_INTERFERON_PRODUCTION	6/265	43/13235	0.00409714	ACOD1/HERC5/DDX58/TRIM25/UBA7/IFIH1
4	GOBP_POSITIVE_REGULATION_OF_ERK1_AND_ERK2_CASCADE	11/265	149/13235	0.00414579	CCR1/CSF1R/SCIMP/GCNT2/P2RY6/CCL5/CCL15/FPR2/CCL8/LRP1/CCL23
4	GOBP_MYELOID_LEUKOCYTE_DIFFERENTIATION	12/265	175/13235	0.00425988	CCR1/CEBPE/CSF1R/BATF2/C1QC/CEACAM1/IFI16/LYN/TLR3/MITF/IL15/BATF3
4	GOBP_MACROPHAGE_ACTIVATION	8/265	81/13235	0.00425988	STAP1/TLR8/IL6/TMEM106A/SLC11A1/FPR2/C1QA/TLR3
4	REACTOME_TRAF3_DEPENDENT_IRF_ACTIVATION_PATHWAY	4/205	14/9728	0.00430138	IFNB1/DDX58/TRIM25/IFIH1
4	WP_PATHWAYS_OF_NUCLEIC_ACID_METABOLISM_AND_INNATE_IMMUNE_SENSING	4/205	14/9728	0.00430138	IFNB1/DDX58/OAS1/IFIH1
4	GOBP_POSITIVE_REGULATION_OF_LEUKOCYTE_MEDIATED_IMMUNITY	9/265	103/13235	0.00439605	STAP1/RSAD2/SCIMP/IL6/DDX58/CADM1/IL18RAP/MR1/TBX21
4	KEGG_COMPLEMENT_AND_COAGULATION_CASCADES	6/205	40/9728	0.00440813	CFH/C1QC/C3AR1/C1QA/SERPING1/C1QB
4	GOBP_POSITIVE_REGULATION_OF_MAPK_CASCADE	20/265	410/13235	0.00448498	CCR1/CSF1R/MLKL/SCIMP/IL6/GCNT2/P2RY6/TMEM106A/CCL5/CCL15/S100A12/EDN1/NCF1/FPR2/CCL8/TLR3/BANK1/FPR1/LRP1/CCL23
4	GOBP_REGULATION_OF_PEPTIDYL_TYROSINE_PHOSPHORYLATION	13/265	204/13235	0.0047165	STAP1/CSF1R/IL6/SAMSN1/IFNL1/CCL5/NCF1/TNK2/LYN/BANK1/PARP9/IL15/PARP14
4	GOBP_REGULATION_OF_MACROPHAGE_MIGRATION	5/265	29/13235	0.00485323	STAP1/CSF1R/CCL5/C3AR1/SLAMF8
4	GOBP_NEGATIVE_REGULATION_OF_RESPONSE_TO_BIOTIC_STIMULUS	8/265	83/13235	0.00485323	ACOD1/CEACAM1/IFI16/SERPING1/SLAMF8/CARD16/TRAFD1/PARP14
4	GOCC_SPECIFIC_GRANULE_MEMBRANE	8/265	83/13235	0.00485323	CLEC5A/CEACAM1/C3AR1/CYBB/FPR2/TRPM2/GPR84/ATP8B4
4	GOBP_T_CELL_DIFFERENTIATION	13/265	206/13235	0.00505599	RSAD2/TNFSF8/CD86/RHOH/IL6/IFNB1/IL27/IFNL1/LILRB2/MR1/VSIR/TBX21/IL15
4	GOBP_LYMPHOCYTE_CHEMOTAXIS	6/265	46/13235	0.0055348	CXCL11/CXCL10/CCL5/CCL15/CCL8/CCL23
4	GOBP_ANTIMICROBIAL_HUMORAL_IMMUNE_RESPONSE_MEDIATED_BY_ANTIMICROBIAL_PEPTIDE	5/265	30/13235	0.0055348	CXCL11/CXCL10/CXCL9/S100A12/RNASE6
4	GOBP_MACROPHAGE_CHEMOTAXIS	5/265	30/13235	0.0055348	STAP1/CSF1R/CCL5/C3AR1/SLAMF8
4	GOBP_T_CELL_ACTIVATION_INVOLVED_IN_IMMUNE_RESPONSE	8/265	85/13235	0.00554368	CD86/IL6/IFNB1/IL27/CEACAM1/IFNL1/SLC11A1/TBX21
4	REACTOME_CHEMOKINE_RECEPTORS_BIND_CHEMOKINES	6/205	42/9728	0.00564082	CCR1/CXCL11/CXCL10/CCRL2/CXCL9/CCL5
4	GOBP_AROMATIC_AMINO_ACID_FAMILY_CATABOLIC_PROCESS	4/265	17/13235	0.00567924	IDO1/KMO/IDO2/IL4I1
4	GOBP_PHAGOCYTOSIS	14/265	238/13235	0.00587276	STAP1/FCGR3A/CEBPE/CEACAM4/RHOH/P2RY6/SLC11A1/CD14/FPR2/LYN/LRP1/MSR1/PLSCR1/IL15
4	REACTOME_CASPASE_ACTIVATION_VIA_DEATH_RECEPTORS_IN_THE_PRESENCE_OF_LIGAND	4/205	16/9728	0.00663108	FASLG/TNFSF10/CD14/FAS
4	REACTOME_TRAF6_MEDIATED_IRF7_ACTIVATION	4/205	16/9728	0.00663108	IFNB1/DDX58/TRIM25/IFIH1
4	REACTOME_NEUTROPHIL_DEGRANULATION	21/205	431/9728	0.00663108	CLEC5A/MNDA/ALOX5/CEACAM1/MGAM/C3AR1/S100A12/SLC11A1/SIGLEC9/CD14/CYBB/FPR2/TRPM2/GPR84/LILRB2/ADGRE3/ORM2/FPR1/CTSS/TNFAIP6/ATP8B4
4	GOBP_IMMUNE_RESPONSE_REGULATING_SIGNALING_PATHWAY	17/265	331/13235	0.00682185	STAP1/FCGR3A/GBP1/MNDA/BLNK/PAX5/CEACAM1/LPXN/C3AR1/FPR2/LILRB2/LYN/CD209/FPR1/PSMB9/CD38/PLSCR1
4	GOBP_LEUKOCYTE_APOPTOTIC_PROCESS	8/265	88/13235	0.00686203	FASLG/HCAR2/IDO1/IL6/CCL5/LYN/FAS/DOCK8
4	REACTOME_RIPK1_MEDIATED_REGULATED_NECROSIS	5/205	29/9728	0.00690593	FASLG/TNFSF10/MLKL/PELI1/FAS
4	GOBP_POSITIVE_REGULATION_OF_CYTOSOLIC_CALCIUM_ION_CONCENTRATION_INVOLVED_IN_PHOSPHOLIPASE_C_ACTIVATING_G_PROTEIN_COUPLED_SIGNALING_PATHWAY	4/265	18/13235	0.00701438	LPAR6/C3AR1/EDN1/GPR65
4	GOBP_POSITIVE_REGULATION_OF_CHEMOTAXIS	9/265	112/13235	0.00744539	CCR1/CXCL10/CSF1R/IL6/CCL5/C3AR1/LGMN/EDN1/FPR2
4	KEGG_PRION_DISEASES	5/205	30/9728	0.00754187	IL6/C1QC/CCL5/C1QA/C1QB
4	WP_LTF_DANGER_SIGNAL_RESPONSE_PATHWAY	4/205	17/9728	0.00754187	IL6/IFNB1/CD14/TREM1
4	WP_SARS_CORONAVIRUS_AND_INNATE_IMMUNITY	4/205	17/9728	0.00754187	IFNB1/DDX58/TLR3/IFIH1
4	GOBP_ADENYLATE_CYCLASE_MODULATING_G_PROTEIN_COUPLED_RECEPTOR_SIGNALING_PATHWAY	10/265	137/13235	0.00774723	CXCL11/CXCL10/CXCL9/ADGRE1/EDN1/FPR2/ADGRE3/FPR1/ADCY7/GPR65
4	GOBP_INTERFERON_GAMMA_PRODUCTION	8/265	90/13235	0.00780682	TLR8/IL27/IFNL1/SLC11A1/CD14/TLR3/PDCD1LG2/VSIR
4	GOBP_CELL_KILLING	9/265	114/13235	0.00833443	STAP1/CFH/CEACAM1/SLAMF7/S100A12/CADM1/APOL1/IL18RAP/MR1
4	GOBP_INTERLEUKIN_6_PRODUCTION	9/265	115/13235	0.00883492	TLR8/SCIMP/IL6/TMEM106A/DDX58/LILRB2/TLR3/BANK1/IFIH1
4	GOBP_POSITIVE_REGULATION_OF_INTERLEUKIN_6_PRODUCTION	7/265	71/13235	0.00933796	TLR8/SCIMP/IL6/DDX58/LILRB2/TLR3/IFIH1
4	GOBP_POSITIVE_REGULATION_OF_PEPTIDASE_ACTIVITY	11/265	168/13235	0.00983262	FASLG/TNFSF10/AIM2/ANTXR1/IFI16/CASP10/CASP1/LGMN/LYN/FAS/VSIR
4	GOBP_NEGATIVE_REGULATION_OF_CELL_CELL_ADHESION	10/265	142/13235	0.00983262	IDO1/CD86/IFNB1/PELI1/CEACAM1/IFNL1/LILRB2/PDCD1LG2/VSIR/TBX21
4	GOBP_NEGATIVE_REGULATION_OF_T_CELL_PROLIFERATION	6/265	52/13235	0.00983262	IDO1/CD86/PELI1/LILRB2/PDCD1LG2/VSIR
4	GOBP_POSITIVE_REGULATION_OF_RESPONSE_TO_CYTOKINE_STIMULUS	6/265	52/13235	0.00983262	CASP1/EDN1/DDX58/PARP9/PARP14/IFIH1
4	GOBP_ASTROCYTE_ACTIVATION	4/265	20/13235	0.00992445	IL6/FPR2/C1QA/LRP1
4	GOBP_POSITIVE_REGULATION_OF_LEUKOCYTE_APOPTOTIC_PROCESS	4/265	20/13235	0.00992445	HCAR2/IDO1/CCL5/LYN
4	GOBP_PYRIMIDINE_NUCLEOSIDE_CATABOLIC_PROCESS	4/265	20/13235	0.00992445	APOBEC3A/APOBEC3G/NT5C3A/APOBEC3F
4	GOCC_ENDOLYSOSOME	4/265	20/13235	0.00992445	TLR8/LGMN/TLR3/CTSS
4	KEGG_INTESTINAL_IMMUNE_NETWORK_FOR_IGA_PRODUCTION	5/205	32/9728	0.0100396	CD86/TNFSF13B/IL6/ITGA4/IL15
4	GOBP_DEFENSE_RESPONSE_TO_GRAM_NEGATIVE_BACTERIUM	5/265	35/13235	0.0102723	MPEG1/IL6/SLC11A1/MR1/RNASE6
4	KEGG_CHEMOKINE_SIGNALING_PATHWAY	11/205	159/9728	0.0103344	CCR1/CXCL11/CXCL10/CXCL9/CCL5/CCL15/NCF1/CCL8/LYN/ADCY7/CCL23
4	GOBP_POSITIVE_REGULATION_OF_IMMUNE_EFFECTOR_PROCESS	11/265	171/13235	0.010943	STAP1/RSAD2/CD86/SCIMP/IL6/DDX58/LYN/CADM1/IL18RAP/MR1/TBX21
4	GOBP_POSITIVE_REGULATION_OF_LOCOMOTION	20/265	446/13235	0.010943	CCR1/CXCL10/CSF1R/IL6/GCNT2/CCL5/C3AR1/LGMN/EDN1/ITGA4/FPR2/PROX1/CCL8/LYN/LRP1/DOCK8/VSIR/DOCK4/SRPX2/TNFAIP6
4	GOBP_POSITIVE_REGULATION_OF_TUMOR_NECROSIS_FACTOR_SUPERFAMILY_CYTOKINE_PRODUCTION	7/265	74/13235	0.0112265	CD86/IL6/CD14/DDX58/TLR3/ORM2/IFIH1
4	GOBP_LIPOPOLYSACCHARIDE_MEDIATED_SIGNALING_PATHWAY	6/265	54/13235	0.0113551	ACOD1/SCIMP/CCL5/CD14/LYN/CARD16
4	GOBP_POSITIVE_REGULATION_OF_INTERFERON_GAMMA_PRODUCTION	6/265	54/13235	0.0113551	TLR8/IL27/IFNL1/SLC11A1/CD14/TLR3
4	GOBP_REGULATION_OF_ANTIGEN_RECEPTOR_MEDIATED_SIGNALING_PATHWAY	6/265	54/13235	0.0113551	STAP1/GBP1/PAX5/CEACAM1/LPXN/LYN
4	GOBP_DENDRITIC_CELL_CHEMOTAXIS	4/265	21/13235	0.0114329	CCR1/CCL5/TRPM2/SLAMF8
4	GOBP_POSITIVE_REGULATION_OF_INTERFERON_ALPHA_PRODUCTION	4/265	21/13235	0.0114329	TLR8/DDX58/TLR3/IFIH1
4	GOBP_REGULATION_OF_B_CELL_RECEPTOR_SIGNALING_PATHWAY	4/265	21/13235	0.0114329	STAP1/PAX5/LPXN/LYN
4	GOCC_FICOLIN_1_RICH_GRANULE	11/265	173/13235	0.0115018	MNDA/ALOX5/MGAM/SLC11A1/FPR2/TRPM2/LILRB2/ADGRE3/FPR1/CTSS/TNFAIP6
4	GOBP_REGULATION_OF_LYMPHOCYTE_DIFFERENTIATION	10/265	147/13235	0.0117926	CD86/RHOH/IFNB1/IL27/IFNL1/LILRB2/SLAMF8/VSIR/TBX21/IL15
4	GOBP_REGULATION_OF_T_CELL_DIFFERENTIATION	9/265	122/13235	0.0119664	CD86/RHOH/IFNB1/IL27/IFNL1/LILRB2/VSIR/TBX21/IL15
4	GOBP_TUMOR_NECROSIS_FACTOR_SUPERFAMILY_CYTOKINE_PRODUCTION	9/265	122/13235	0.0119664	CD86/IL6/TMEM106A/CD14/DDX58/TLR3/ORM2/VSIR/IFIH1
4	REACTOME_NEGATIVE_REGULATORS_OF_DDX58_IFIH1_SIGNALING	5/205	34/9728	0.012783	HERC5/DDX58/TRIM25/UBA7/IFIH1
4	GOBP_NEGATIVE_REGULATION_OF_TYPE_2_IMMUNE_RESPONSE	3/265	10/13235	0.0131844	IFNB1/IFNL1/TBX21
4	GOMF_CYTIDINE_DEAMINASE_ACTIVITY	3/265	10/13235	0.0131844	APOBEC3A/APOBEC3G/APOBEC3F
4	GOBP_REGULATION_OF_PEPTIDASE_ACTIVITY	16/265	325/13235	0.0131844	FASLG/TNFSF10/AIM2/CARD17/ANTXR1/IFI16/CASP10/CASP1/LGMN/LYN/SERPING1/LRP1/FAS/CARD16/VSIR/PSMB9
4	GOBP_TOLERANCE_INDUCTION	4/265	22/13235	0.0131844	IDO1/ACOD1/LILRB2/LYN
4	GOBP_INTERFERON_GAMMA_MEDIATED_SIGNALING_PATHWAY	7/265	77/13235	0.0131844	GBP1/OASL/TRIM22/TRIM25/PARP9/PARP14/OAS1
4	WP_KYNURENINE_PATHWAY_AND_LINKS_TO_CELLULAR_SENESCENCE	4/205	20/9728	0.0132823	IDO1/IFNB1/KMO/IDO2
4	GOBP_PRODUCTION_OF_MOLECULAR_MEDIATOR_INVOLVED_IN_INFLAMMATORY_RESPONSE	6/265	57/13235	0.0141903	IL6/ALOX5/GBP5/LYN/SLAMF8/ADCY7
4	GOBP_ENTRY_INTO_HOST	9/265	126/13235	0.0145516	SIGLEC1/CD86/CLEC5A/TRIM22/IFITM1/CD209/TRIM25/PLSCR1/IFITM3
4	GOBP_CELLULAR_DEFENSE_RESPONSE	5/265	39/13235	0.0151921	CLEC5A/MNDA/CXCL9/NCF1/LILRB2
4	GOBP_MACROPHAGE_MIGRATION	5/265	39/13235	0.0151921	STAP1/CSF1R/CCL5/C3AR1/SLAMF8
4	GOBP_NEGATIVE_REGULATION_OF_RESPONSE_TO_EXTERNAL_STIMULUS	14/265	268/13235	0.0151921	STAP1/ACOD1/ALOX5/CEACAM1/IFI16/EDN1/FPR2/PTPRO/SERPING1/SLAMF8/CARD16/TRAFD1/TNFAIP6/PARP14
4	GOBP_NAD_BIOSYNTHETIC_PROCESS	4/265	23/13235	0.0151921	IDO1/KMO/IDO2/PARP9
4	KEGG_SYSTEMIC_LUPUS_ERYTHEMATOSUS	5/205	36/9728	0.0156462	FCGR3A/CD86/C1QC/C1QA/C1QB
4	WP_FIBRIN_COMPLEMENT_RECEPTOR_3_SIGNALING_PATHWAY	5/205	36/9728	0.0156462	CXCL10/IL6/IFNB1/CD14/TLR3
4	KEGG_RIG_I_LIKE_RECEPTOR_SIGNALING_PATHWAY	6/205	54/9728	0.0158118	CXCL10/IFNB1/CASP10/DDX58/TRIM25/IFIH1
4	GOBP_REGULATION_OF_HEMOPOIESIS	16/265	332/13235	0.0158697	CCR1/CD86/RHOH/IFNB1/IL27/C1QC/CEACAM1/IFNL1/LILRB2/LYN/TLR3/SLAMF8/VSIR/TBX21/MITF/IL15
4	BIOCARTA_CYTOKINE_PATHWAY	3/205	10/9728	0.0164518	IL6/IFNB1/IL15
4	WP_NOVEL_INTRACELLULAR_COMPONENTS_OF_RIGILIKE_RECEPTOR_RLR_PATHWAY	6/205	55/9728	0.0164518	CXCL10/IFNB1/CASP10/DDX58/TRIM25/IFIH1
4	REACTOME_SIGNALING_BY_GPCR	20/205	441/9728	0.0164518	CCR1/HCAR2/LPAR6/CXCL11/CXCL10/HCAR3/CCRL2/CXCL9/P2RY6/ADGRE1/CCL5/C3AR1/EDN1/FPR2/GPR84/ADGRE3/FPR1/ADCY7/GPR65/CCL23
4	GOBP_LYMPHOCYTE_APOPTOTIC_PROCESS	6/265	59/13235	0.0164664	FASLG/IDO1/CCL5/LYN/FAS/DOCK8
4	GOBP_DENDRITIC_CELL_DIFFERENTIATION	5/265	40/13235	0.0165717	BATF2/TRPM2/LILRB2/LYN/BATF3
4	GOBP_LIPID_TRANSLOCATION	5/265	40/13235	0.0165717	FASLG/ATP10A/PLSCR4/PLSCR1/ATP8B4
4	GOBP_KYNURENINE_METABOLIC_PROCESS	3/265	11/13235	0.0165717	IDO1/KMO/IDO2
4	GOBP_PYRIMIDINE_RIBONUCLEOSIDE_METABOLIC_PROCESS	3/265	11/13235	0.0165717	APOBEC3A/APOBEC3G/APOBEC3F
4	GOBP_TRYPTOPHAN_METABOLIC_PROCESS	3/265	11/13235	0.0165717	IDO1/KMO/IDO2
4	GOBP_SUPEROXIDE_ANION_GENERATION	4/265	24/13235	0.0172722	EDN1/NCF1/CYBB/FPR2
4	GOBP_REGULATION_OF_TOLL_LIKE_RECEPTOR_SIGNALING_PATHWAY	6/265	60/13235	0.0174056	RSAD2/ACOD1/PELI1/CD14/LYN/TLR3
4	GOBP_NEGATIVE_REGULATION_OF_DEFENSE_RESPONSE	10/265	157/13235	0.0174413	ACOD1/ALOX5/CEACAM1/IFI16/FPR2/SERPING1/SLAMF8/TRAFD1/TNFAIP6/PARP14
4	GOBP_CYTOKINE_PRODUCTION_INVOLVED_IN_IMMUNE_RESPONSE	7/265	82/13235	0.0176461	RSAD2/SCIMP/IL6/IFNB1/DDX58/TLR3/TBX21
4	GOBP_T_CELL_APOPTOTIC_PROCESS	5/265	41/13235	0.0179391	FASLG/IDO1/CCL5/FAS/DOCK8
4	WP_OXIDATIVE_DAMAGE	5/205	38/9728	0.0181597	C1QC/C3AR1/C1QA/TNK2/C1QB
4	GOBP_ADENYLATE_CYCLASE_ACTIVATING_G_PROTEIN_COUPLED_RECEPTOR_SIGNALING_PATHWAY	7/265	83/13235	0.0187747	CXCL11/CXCL10/CXCL9/ADGRE1/ADGRE3/ADCY7/GPR65
4	WP_TYROBP_CAUSAL_NETWORK	6/205	57/9728	0.0190575	IGSF6/C1QC/TMEM106A/SAMSN1/IL10RA/RNASE6
4	WP_THE_HUMAN_IMMUNE_RESPONSE_TO_TUBERCULOSIS	4/205	23/9728	0.0191804	IFIT1/IFITM1/IFIT3/OAS1
4	REACTOME_G_ALPHA_I_SIGNALLING_EVENTS	12/205	205/9728	0.0193434	CCR1/HCAR2/CXCL11/CXCL10/HCAR3/CXCL9/CCL5/C3AR1/FPR2/FPR1/ADCY7/CCL23
4	BIOCARTA_COMP_PATHWAY	3/205	11/9728	0.0193434	C1QC/C1QA/C1QB
4	REACTOME_INITIAL_TRIGGERING_OF_COMPLEMENT	3/205	11/9728	0.0193434	C1QC/C1QA/C1QB
4	REACTOME_REGULATION_BY_C_FLIP	3/205	11/9728	0.0193434	FASLG/TNFSF10/FAS
4	GOBP_AROMATIC_AMINO_ACID_FAMILY_METABOLIC_PROCESS	4/265	25/13235	0.0196872	IDO1/KMO/IDO2/IL4I1
4	REACTOME_TRAF6_MEDIATED_NF_KB_ACTIVATION	4/205	24/9728	0.0206887	S100A12/DDX58/TRIM25/IFIH1
4	GOBP_LIPID_LOCALIZATION	17/265	376/13235	0.0206961	FASLG/APOL4/IL6/ATP10A/PLSCR4/APOL6/KMO/CEACAM1/APOL3/EDN1/LRP1/APOL1/MSR1/TTC39B/PLSCR1/ATP8B4/SLC17A7
4	GOBP_PROTEIN_MONO_ADP_RIBOSYLATION	3/265	12/13235	0.0206961	PARP15/PARP9/PARP14
4	GOMF_CYSTEINE_TYPE_ENDOPEPTIDASE_ACTIVITY_INVOLVED_IN_APOPTOTIC_PROCESS	3/265	12/13235	0.0206961	CASP5/CASP10/CASP1
4	GOMF_OXIDOREDUCTASE_ACTIVITY_ACTING_ON_NAD_P_H_OXYGEN_AS_ACCEPTOR	3/265	12/13235	0.0206961	KMO/NCF1/CYBB
4	GOBP_B_CELL_PROLIFERATION	6/265	63/13235	0.0214704	TNFSF13B/MNDA/IFNB1/PELI1/LYN/CD38
4	GOBP_LYMPHOCYTE_COSTIMULATION	5/265	43/13235	0.021513	CD86/TNFSF13B/LILRB2/LYN/PDCD1LG2
4	GOBP_INTERFERON_ALPHA_PRODUCTION	4/265	26/13235	0.0221814	TLR8/DDX58/TLR3/IFIH1
4	GOBP_NEGATIVE_REGULATION_OF_HEMOPOIESIS	7/265	86/13235	0.0221814	IFNB1/C1QC/CEACAM1/IFNL1/LYN/TLR3/TBX21
4	GOMF_G_PROTEIN_COUPLED_RECEPTOR_BINDING	11/265	193/13235	0.0234138	CXCL11/CXCL10/CCRL2/CXCL9/CCL5/CCL15/EDN1/CCL8/RTP4/FPR1/CCL23
4	REACTOME_CASPASE_ACTIVATION_VIA_EXTRINSIC_APOPTOTIC_SIGNALLING_PATHWAY	4/205	25/9728	0.0234198	FASLG/TNFSF10/CD14/FAS
4	WP_INTERACTIONS_BETWEEN_IMMUNE_CELLS_AND_MICRORNAS_IN_TUMOR_MICROENVIRONMENT	4/205	25/9728	0.0234198	CXCL10/CD86/TLR8/CCL5
4	GOBP_ALPHA_AMINO_ACID_CATABOLIC_PROCESS	6/265	65/13235	0.0244832	IDO1/SDS/KMO/SDSL/IDO2/IL4I1
4	GOBP_REGULATION_OF_T_CELL_MEDIATED_IMMUNITY	6/265	65/13235	0.0244832	RSAD2/IL6/IFNB1/CEACAM1/MR1/TBX21
4	GOCC_BLOOD_MICROPARTICLE	6/265	65/13235	0.0244832	CFH/C1QC/SERPING1/ORM2/C1QB/APOL1
4	GOBP_POSITIVE_REGULATION_OF_T_CELL_MIGRATION	4/265	27/13235	0.0248381	CXCL10/CCL5/ITGA4/DOCK8
4	GOBP_DENDRITIC_CELL_CYTOKINE_PRODUCTION	3/265	13/13235	0.0248381	SCIMP/DDX58/TLR3
4	GOBP_DNA_DEAMINATION	3/265	13/13235	0.0248381	APOBEC3A/APOBEC3G/APOBEC3F
4	GOBP_NOSE_DEVELOPMENT	3/265	13/13235	0.0248381	HESX1/PROX1/SIX1
4	GOBP_POSITIVE_REGULATION_OF_MACROPHAGE_CHEMOTAXIS	3/265	13/13235	0.0248381	CSF1R/CCL5/C3AR1
4	GOBP_POSITIVE_REGULATION_OF_NEUROINFLAMMATORY_RESPONSE	3/265	13/13235	0.0248381	STAP1/IL6/NUPR1
4	GOCC_INFLAMMASOME_COMPLEX	3/265	13/13235	0.0248381	CASP5/AIM2/CASP1
4	KEGG_GRAFT_VERSUS_HOST_DISEASE	4/205	26/9728	0.0267801	FASLG/CD86/IL6/FAS
4	GOCC_SPECIFIC_GRANULE	9/265	141/13235	0.0268394	CLEC5A/CEACAM1/C3AR1/CYBB/FPR2/TRPM2/GPR84/ORM2/ATP8B4
4	KEGG_HEMATOPOIETIC_CELL_LINEAGE	6/205	63/9728	0.0269617	CSF1R/IL6/ITGA4/CD14/CD7/CD38
4	GOBP_POSITIVE_REGULATION_OF_INTERLEUKIN_8_PRODUCTION	5/265	46/13235	0.0272424	TLR8/IL6/CD14/DDX58/TLR3
4	GOBP_REGULATION_OF_MEMBRANE_LIPID_DISTRIBUTION	5/265	46/13235	0.0272424	FASLG/ATP10A/PLSCR4/PLSCR1/ATP8B4
4	GOBP_NEGATIVE_REGULATION_OF_B_CELL_ACTIVATION	4/265	28/13235	0.027398	MNDA/SAMSN1/LYN/BANK1
4	GOBP_RESPIRATORY_BURST	4/265	28/13235	0.027398	SLC11A1/NCF1/CYBB/SLAMF8
4	GOBP_REGULATION_OF_RECEPTOR_SIGNALING_PATHWAY_VIA_STAT	6/265	68/13235	0.0292236	IL6/IFNB1/IFNL1/CCL5/IL10RA/PARP14
4	REACTOME_TRYPTOPHAN_CATABOLISM	3/205	13/9728	0.0294054	IDO1/KMO/IDO2
4	REACTOME_BINDING_AND_UPTAKE_OF_LIGANDS_BY_SCAVENGER_RECEPTORS	4/205	27/9728	0.0294754	CD163/LRP1/APOL1/MSR1
4	GOBP_POSITIVE_CHEMOTAXIS	5/265	47/13235	0.0295057	CXCL10/CCL5/CCL15/FPR2/LRP1
4	GOBP_BASE_CONVERSION_OR_SUBSTITUTION_EDITING	3/265	14/13235	0.029534	APOBEC3A/APOBEC3G/APOBEC3F
4	GOBP_INDOLALKYLAMINE_METABOLIC_PROCESS	3/265	14/13235	0.029534	IDO1/KMO/IDO2
4	GOBP_NEGATIVE_REGULATION_OF_SINGLE_STRANDED_VIRAL_RNA_REPLICATION_VIA_DOUBLE_STRANDED_DNA_INTERMEDIATE	3/265	14/13235	0.029534	APOBEC3A/APOBEC3G/APOBEC3F
4	GOBP_PLASMA_MEMBRANE_PHOSPHOLIPID_SCRAMBLING	3/265	14/13235	0.029534	FASLG/PLSCR4/PLSCR1
4	GOBP_RESPONSE_TO_ACIDIC_PH	3/265	14/13235	0.029534	LGMN/CTSS/GPR65
4	GOMF_CXCR_CHEMOKINE_RECEPTOR_BINDING	3/265	14/13235	0.029534	CXCL11/CXCL10/CXCL9
4	GOBP_PYRIDINE_CONTAINING_COMPOUND_BIOSYNTHETIC_PROCESS	4/265	29/13235	0.0300511	IDO1/KMO/IDO2/PARP9
4	GOMF_TUMOR_NECROSIS_FACTOR_RECEPTOR_BINDING	4/265	29/13235	0.0300511	FASLG/TNFSF10/TNFSF8/TNFSF13B
4	GOBP_REGULATION_OF_B_CELL_PROLIFERATION	5/265	48/13235	0.031259	TNFSF13B/MNDA/PELI1/LYN/CD38
4	GOBP_MOVEMENT_IN_HOST_ENVIRONMENT	9/265	146/13235	0.0318719	SIGLEC1/CD86/CLEC5A/TRIM22/IFITM1/CD209/TRIM25/PLSCR1/IFITM3
4	GOBP_NUCLEOSIDE_CATABOLIC_PROCESS	4/265	30/13235	0.0334743	APOBEC3A/APOBEC3G/NT5C3A/APOBEC3F
4	GOBP_T_CELL_CYTOKINE_PRODUCTION	4/265	30/13235	0.0334743	RSAD2/IL6/IFNB1/TBX21
4	GOMF_INTRAMEMBRANE_LIPID_TRANSPORTER_ACTIVITY	4/265	30/13235	0.0334743	ATP10A/PLSCR4/PLSCR1/ATP8B4
4	GOBP_NEGATIVE_REGULATION_OF_RESPONSE_TO_CYTOKINE_STIMULUS	5/265	49/13235	0.0335908	STAP1/IL6/CCL5/CARD16/PARP14
4	GOMF_CARBOHYDRATE_BINDING	10/265	177/13235	0.0349673	CD69/SIGLEC1/CLEC5A/GALM/ALPK1/MGAM/SIGLEC9/CD209/SIGLEC7/FBXO6
4	GOBP_NEGATIVE_REGULATION_OF_VIRAL_ENTRY_INTO_HOST_CELL	3/265	15/13235	0.0349814	IFITM1/TRIM25/IFITM3
4	WP_COMPLEMENT_ACTIVATION	3/205	14/9728	0.0357141	C1QC/C1QA/C1QB
4	GOBP_SEQUESTERING_OF_CALCIUM_ION	7/265	96/13235	0.03602	FASLG/CXCL11/CXCL10/CXCL9/P2RY6/TRPM2/LYN
4	GOMF_DOUBLE_STRANDED_RNA_BINDING	6/265	72/13235	0.0362203	OASL/TLR8/DDX58/TLR3/OAS1/IFIH1
4	WP_PHOTODYNAMIC_THERAPYINDUCED_AP1_SURVIVAL_SIGNALING	5/205	47/9728	0.0367991	FASLG/TNFSF10/IL6/BMF/FAS
4	GOBP_ACUTE_PHASE_RESPONSE	4/265	31/13235	0.0369771	IL6/CD163/ORM2/PLSCR1
4	GOBP_EXECUTION_PHASE_OF_APOPTOSIS	6/265	74/13235	0.0409832	FASLG/CASP5/IL6/CASP10/CASP1/PLSCR1
4	GOBP_REGULATION_OF_CELL_KILLING	6/265	74/13235	0.0409832	STAP1/CFH/CEACAM1/CADM1/IL18RAP/MR1
4	GOBP_POSITIVE_REGULATION_OF_INTERFERON_BETA_PRODUCTION	4/265	32/13235	0.0409832	TLR8/DDX58/TLR3/IFIH1
4	GOBP_POSITIVE_REGULATION_OF_RELEASE_OF_SEQUESTERED_CALCIUM_ION_INTO_CYTOSOL	4/265	32/13235	0.0409832	CXCL11/CXCL10/CXCL9/P2RY6
4	GOMF_PROTEIN_ADP_RIBOSYLASE_ACTIVITY	3/265	16/13235	0.0411605	PARP15/PARP9/PARP14
4	GOBP_REGULATION_OF_LYMPHOCYTE_MEDIATED_IMMUNITY	8/265	126/13235	0.0427937	RSAD2/IL6/IFNB1/CEACAM1/CADM1/IL18RAP/MR1/TBX21
4	GOBP_POSITIVE_REGULATION_OF_TYPE_I_INTERFERON_PRODUCTION	6/265	75/13235	0.0431091	TLR8/IFI16/CD14/DDX58/TLR3/IFIH1
4	WP_CHEMOKINE_SIGNALING_PATHWAY	9/205	145/9728	0.0432391	CCR1/CXCL11/CXCL10/CXCL9/CCL5/CCL15/NCF1/LYN/ADCY7
4	GOBP_POSITIVE_REGULATION_OF_INFLAMMATORY_RESPONSE	7/265	100/13235	0.0435656	STAP1/IDO1/IL6/NUPR1/S100A12/TLR3/IL15
4	GOBP_BIOLOGICAL_PROCESS_INVOLVED_IN_INTERACTION_WITH_HOST	10/265	184/13235	0.0439172	SIGLEC1/CD86/CLEC5A/IFIT1/TRIM22/IFITM1/CD209/TRIM25/PLSCR1/IFITM3
4	GOBP_ALPHA_BETA_T_CELL_ACTIVATION	8/265	127/13235	0.0442447	RSAD2/TNFSF8/CD86/IL6/IL27/VSIR/TBX21/IL15
4	GOBP_CELLULAR_RESPONSE_TO_AMYLOID_BETA	4/265	33/13235	0.0442617	LGMN/ITGA4/FPR2/LRP1
4	GOBP_HUMORAL_IMMUNE_RESPONSE_MEDIATED_BY_CIRCULATING_IMMUNOGLOBULIN	4/265	33/13235	0.0442617	C1QC/C1QA/SERPING1/C1QB
4	GOBP_NEGATIVE_REGULATION_OF_TOLL_LIKE_RECEPTOR_SIGNALING_PATHWAY	4/265	33/13235	0.0442617	ACOD1/CD14/LYN/TLR3
4	GOBP_PYRIMIDINE_NUCLEOSIDE_METABOLIC_PROCESS	4/265	33/13235	0.0442617	APOBEC3A/APOBEC3G/NT5C3A/APOBEC3F
4	KEGG_TRYPTOPHAN_METABOLISM	4/205	31/9728	0.0465778	IDO1/KMO/IDO2/IL4I1
4	GOBP_POSITIVE_REGULATION_OF_CELL_ADHESION	15/265	347/13235	0.0468542	CD86/RHOH/TNFSF13B/IL6/GCNT2/ALOX5/CCL5/ITGA4/LILRB2/LYN/CD209/DOCK8/PDCD1LG2/VSIR/IL15
4	GOBP_LIVER_MORPHOGENESIS	3/265	17/13235	0.0468612	IL6/CEACAM1/PROX1
4	GOBP_NEGATIVE_REGULATION_OF_INTERLEUKIN_10_PRODUCTION	3/265	17/13235	0.0468612	IDO1/PDCD1LG2/VSIR
4	GOBP_NEGATIVE_REGULATION_OF_T_CELL_APOPTOTIC_PROCESS	3/265	17/13235	0.0468612	IDO1/CCL5/DOCK8
4	GOBP_T_CELL_MIGRATION	5/265	54/13235	0.0468612	CXCL11/CXCL10/CCL5/ITGA4/DOCK8
4	GOBP_ACUTE_INFLAMMATORY_RESPONSE	6/265	77/13235	0.0468612	IL6/NUPR1/CD163/ORM2/PLSCR1/TREM1
4	GOBP_RECEPTOR_MEDIATED_ENDOCYTOSIS	11/265	218/13235	0.0476715	SIGLEC1/CEACAM1/MX2/ITGA4/CD14/FPR2/TNK2/CD163/LRP1/APOL1/MSR1
4	GOBP_ASTROCYTE_DEVELOPMENT	4/265	34/13235	0.0476715	IL6/FPR2/C1QA/LRP1
4	GOBP_POSITIVE_REGULATION_OF_LYMPHOCYTE_MIGRATION	4/265	34/13235	0.0476715	CXCL10/CCL5/ITGA4/DOCK8
4	GOBP_PYRIDINE_CONTAINING_COMPOUND_METABOLIC_PROCESS	4/265	34/13235	0.0476715	IDO1/KMO/IDO2/PARP9
4	GOBP_POSITIVE_REGULATION_OF_CYSTEINE_TYPE_ENDOPEPTIDASE_ACTIVITY	8/265	130/13235	0.0483033	FASLG/TNFSF10/AIM2/IFI16/CASP10/CASP1/LGMN/FAS
4	GOBP_REGULATION_OF_PHAGOCYTOSIS	6/265	78/13235	0.0489016	STAP1/SLC11A1/FPR2/LRP1/PLSCR1/IL15
4	GOBP_POSITIVE_REGULATION_OF_PHAGOCYTOSIS	5/265	55/13235	0.0495009	STAP1/SLC11A1/FPR2/LRP1/IL15
5	GOBP_FRUCTOSE_6_PHOSPHATE_METABOLIC_PROCESS	4/170	10/13235	0.0125937	GFPT2/FBP1/HK3/HK2
6	GOBP_RESPONSE_TO_WOUNDING	22/191	466/13235	0.00197377	RTN4R/GATA2/TSKU/ALOX15/TXK/NFE2/ADORA3/ENTPD1/EPB41L4B/APOA1/MERTK/TEC/DGKZ/AKAP1/DAG1/WFDC1/PTK7/RAB3A/TSPAN32/SARM1/ITPR1/ADIPOR2
6	GOBP_EAR_DEVELOPMENT	12/191	153/13235	0.00197377	GATA2/CHD7/TSKU/TIFAB/CEBPA/HOXA1/TTC39C/PTK7/MYCL/HMX2/TPRN/TSHZ1
6	GOBP_EAR_MORPHOGENESIS	9/191	81/13235	0.00197377	GATA2/CHD7/TIFAB/HOXA1/TTC39C/PTK7/HMX2/TPRN/TSHZ1
6	GOBP_INNER_EAR_MORPHOGENESIS	8/191	65/13235	0.00250754	GATA2/CHD7/TIFAB/HOXA1/TTC39C/PTK7/HMX2/TPRN
6	GOBP_WOUND_HEALING	18/191	381/13235	0.00504181	GATA2/TSKU/ALOX15/TXK/NFE2/ENTPD1/EPB41L4B/MERTK/TEC/DGKZ/AKAP1/DAG1/WFDC1/PTK7/RAB3A/TSPAN32/ITPR1/ADIPOR2
6	GOBP_EMBRYONIC_ORGAN_MORPHOGENESIS	12/191	206/13235	0.0182722	GATA2/CHD7/TIFAB/HOXA3/HOXA1/TTC39C/PTK7/HOXA5/HMX2/HOXA4/TPRN/TSHZ1
7	NABA_MATRISOME_ASSOCIATED	49/508	448/9728	0.000875555	SEMA4D/SCUBE1/ADAMTS10/ANGPT1/CLEC9A/TNFSF18/BMP4/IL16/FGF9/CLEC12A/SEMA6D/SEMA3G/MDK/TNFSF4/BMP8B/GDF11/SEMA4B/CCL28/ANXA3/PLXNA4/CST9L/TGFB2/MMP17/ADAMTS14/PRL/ANXA9/CTSW/ADAMTSL2/VWC2/MUC1/FGFBP2/FAM20A/MMP16/BTC/CPAMD8/WNT10A/SERPINF2/GDF7/PDGFD/WNT11/ADAM10/IL12A/IL17B/PIK3IP1/SFRP4/KAZALD1/ELFN1/WNT6/CSPG4
7	GOBP_SYNAPSE_ASSEMBLY	23/708	133/13235	0.00244862	SEMA4D/NTRK2/SLITRK5/CLSTN3/MDGA1/LRRN3/GABRA2/PCDHB3/GABRG2/NTNG2/PCDHB16/PCDHB9/ADGRL3/PCDHB14/ADGRB3/GABRB2/ERBB4/CNTN5/NRXN1/CEL/GAP43/EPHA7/MEF2C
7	GOBP_CELL_FATE_COMMITMENT	26/708	175/13235	0.00445401	HEY2/SOX12/SPRY2/TNFSF18/ARX/BMP4/DMRTA2/ZNF521/ZNF445/IRF4/PTCH1/TOX/SMAD2/TBX1/SPN/WNT10A/GDF7/SMAD5/WNT11/ERBB4/GAP43/HOXA13/ISL2/GSC/WNT6/MEF2C
7	GOBP_SKELETAL_SYSTEM_DEVELOPMENT	42/708	369/13235	0.00445401	SEMA4D/PBX1/MDFI/ZBTB16/SPNS2/KIT/TP63/BMP4/PKDCC/MDK/HOXA10/GJA1/HAPLN1/SMAD3/COL11A2/BMP8B/SCIN/RARG/DLX6/GDF11/TGFB2/SPEF2/HOXA9/LRRC17/SMAD2/TBX1/RAI1/MMP16/PDGFRA/SMAD5/WNT11/NPR3/HOXA7/CHSY1/HOXA13/SFRP4/GSC/PIP4K2A/DLX5/NKX3-2/SKI/MEF2C
7	GOBP_PATTERN_SPECIFICATION_PROCESS	37/708	312/13235	0.0050485	HEY2/PBX1/MDFI/ZBTB16/TP63/HES6/BMP4/OTX1/EGR2/HOXA10/DMRTA2/SPRY1/SMAD3/RARG/GDF11/PRKACB/SETDB2/PTCH1/HOXA9/IRX3/SMAD2/TBX1/SMAD5/WNT11/ERBB4/BMI1/FOLR1/HOXA7/CHSY1/LRRC6/GSC/BARX1/NKX3-2/BBS4/WNT6/SKI/MEF2C
7	GOBP_SYNAPSE_ORGANIZATION	38/708	331/13235	0.00648217	SEMA4D/TIAM1/PPFIA2/NTRK2/NGEF/CX3CR1/SLITRK5/F2R/CLSTN3/PTPRF/CAMK2B/MDGA1/LRRN3/GABRA2/PCDHB3/GABRG2/NTNG2/PCDHB16/PCDHB9/CACNB1/ADGRL3/PCDHB14/ADGRB3/GABRB2/ADAM10/CNKSR2/ERBB4/CNTN5/NRXN1/CEL/GAP43/TANC1/COL4A5/EPHA7/ELFN1/SNCG/MEF2C/ABI2
7	GOBP_REGIONALIZATION	30/708	240/13235	0.00914519	HEY2/PBX1/MDFI/ZBTB16/TP63/HES6/BMP4/OTX1/EGR2/HOXA10/DMRTA2/SPRY1/SMAD3/RARG/GDF11/PRKACB/SETDB2/PTCH1/HOXA9/IRX3/SMAD2/TBX1/WNT11/BMI1/HOXA7/CHSY1/GSC/BARX1/SKI/MEF2C
7	GOBP_NEGATIVE_REGULATION_OF_CELL_DIFFERENTIATION	48/708	473/13235	0.00914519	HEY2/SEMA4D/PBX1/ZBTB16/PI16/LINGO1/NGFR/JAK3/SPRY2/ZFP36L2/TNFSF18/TP63/BMP4/FGF9/VASN/SEMA6D/SEMA3G/WWTR1/MDK/INPP5D/SPRY1/SMAD3/TNFSF4/FBLN1/RARG/GDF11/SEMA4B/TGFB2/DMTN/THY1/PTCH1/HOXA9/LRRC17/ID1/IRX3/TBX1/HDAC5/KLF13/TMEM131L/TMEM176A/HOXA7/ID3/ISL2/FOXO4/TRAK2/EPHA7/NKX3-2/SKI
7	GOBP_HOMOPHILIC_CELL_ADHESION_VIA_PLASMA_MEMBRANE_ADHESION_MOLECULES	18/708	110/13235	0.0113941	PCDH7/IGSF11/PCDHGA8/PCDH15/CEACAM6/CLSTN3/PCDHGA6/PCDHGA10/PCDHGB7/DSG2/PCDHB3/HMCN1/PCDHB16/PCDH20/PCDHB9/PCDHB12/PCDHB14/PCDHGB6
7	GOCC_EXTERNAL_ENCAPSULATING_STRUCTURE	38/708	355/13235	0.0151237	EMILIN3/LAMA3/ADAMTS10/ANGPT1/LINGO1/FGF9/VASN/MDK/HAPLN1/TMEFF2/LAMC3/LTBP1/COL11A2/MFGE8/FBLN1/ABI3BP/CLU/TGFB2/MMP17/LRRN3/ADAMTS14/ADAMTSL2/HMCN1/VWC2/NTNG2/LRRC17/SCARA3/DMP1/MMP16/BCAM/SERPINF2/SOST/WNT11/KAZALD1/COL4A5/ELFN1/WNT6/CSPG4
7	GOBP_EMBRYONIC_ORGAN_MORPHOGENESIS	26/708	206/13235	0.0151237	MDFI/HMX3/GRXCR2/SPRY2/BMP4/OTX1/SMAD3/MYO7A/SOBP/RARG/DLX6/SETDB2/HOXA9/SMAD2/TBX1/MMP16/SLC9A3R1/PDGFRA/WNT11/FOLR1/HOXA7/GSC/DLX5/NKX3-2/BBS4/MEF2C
7	GOMF_PHOSPHATIDYLSERINE_BINDING	11/708	49/13235	0.0151237	SYT17/SYTL2/OSBPL5/MFGE8/SCIN/ANXA9/GRAMD1B/SYT12/GAP43/CD300LF/GSDMB
7	GOMF_MODIFIED_AMINO_ACID_BINDING	14/708	76/13235	0.0151237	SYT17/SYTL2/OSBPL5/MTHFR/MFGE8/SCIN/ANXA9/DPEP1/GRAMD1B/SYT12/FOLR1/GAP43/CD300LF/GSDMB
7	GOBP_SENSORY_ORGAN_DEVELOPMENT	40/708	385/13235	0.0151237	HEY2/PBX1/HMX3/GRXCR2/NTRK2/KIT/SPRY2/BMP4/OTX1/PRSS56/OLFM3/PCDH15/LAMC3/SPRY1/SMAD3/MYO7A/LIN7A/SOBP/RARG/DLX6/GDF11/FOXL2/TGFB2/PLPPR4/THY1/TBX1/CPAMD8/WNT10A/SLC9A3R1/PDGFRA/GABRB2/ADAM10/HOXA13/GSC/DLX5/NKX3-2/BBS4/WNT6/SKI/ABI2
7	GOBP_EAR_DEVELOPMENT	21/708	153/13235	0.0207804	HEY2/HMX3/GRXCR2/SPRY2/BMP4/OTX1/PCDH15/MYO7A/LIN7A/SOBP/DLX6/TGFB2/PLPPR4/TBX1/SLC9A3R1/GABRB2/ADAM10/HOXA13/GSC/DLX5/NKX3-2
7	GOBP_REGULATION_OF_BODY_FLUID_LEVELS	37/708	355/13235	0.0207804	SCUBE1/HEG1/TP63/NOS3/PRSS56/F2RL3/GJA1/F2R/FBLN1/JMJD1C/PRKACB/PRKCQ/RAP2B/PROS1/PRL/DMTN/SLC29A1/AQP3/SCNN1A/CD9/PHF21A/GNA14/BTC/SERPINF2/PDGFRA/TBXA2R/NPR3/SYK/ERBB4/CEL/APLNR/CHRM3/PRKCB/GNAQ/DGKG/DGKH/GP9
7	GOBP_CELL_MORPHOGENESIS_INVOLVED_IN_NEURON_DIFFERENTIATION	45/708	464/13235	0.0207804	SEMA4D/LAMA3/TIAM1/GRXCR2/LINGO1/PPFIA2/NGFR/NTRK2/SPTBN1/LHX9/ARX/NGEF/SLITRK5/EGR2/SEMA6D/SEMA3G/PHACTR1/RPS6KA5/CAMK2B/MYO7A/SEMA4B/PLXNA4/PRKCQ/NUMBL/BTBD3/PLPPR4/THY1/PTCH1/NTNG2/ID1/UNC5A/GFRA2/DOK4/SLC9A3R1/GDF7/ADGRB3/ADAM10/NRXN1/GAP43/ISL2/TRAK2/DLX5/EPHA7/MEF2C/ABI2
7	GOBP_SYNAPTIC_SIGNALING	47/708	492/13235	0.0207804	GRM4/PPFIA2/NTRK2/KIT/GABRA4/CX3CR1/SLITRK5/EGR2/MYCBPAP/RGS8/SLC30A1/IGSF11/DBH/F2R/CLSTN3/SORCS2/CAMK2B/LIN7A/PNOC/CRHR2/RIMS4/HTR2A/GABRD/KCNIP2/ANXA9/GABRA2/PCDHB3/GABRG2/SLC29A1/NTNG2/CYP46A1/PCDHB16/PCDHB9/CACNB1/PCDHB14/SYT12/GABRB2/PMP22/NRXN1/CEL/CHRM3/PRKCB/PTPRN2/GNAQ/SNCG/MEF2C/NRGN
7	GOBP_KIDNEY_EPITHELIUM_DEVELOPMENT	16/708	101/13235	0.0207804	PBX1/BMP4/WWTR1/KIF26B/SPRY1/SMAD3/GDF11/PTCH1/LZTS2/IRX3/SMAD2/SMAD5/WNT11/EPHA7/WNT6/MEF2C
7	GOBP_CELL_CELL_ADHESION_VIA_PLASMA_MEMBRANE_ADHESION_MOLECULES	23/708	180/13235	0.0207804	PCDH7/IGSF11/PCDHGA8/PCDH15/CEACAM6/CLSTN3/PTPRF/PCDHGA6/MDGA1/PCDHGA10/TGFB2/PCDHGB7/DSG2/PCDHB3/HMCN1/NTNG2/PCDHB16/PCDH20/PCDHB9/PCDHB12/ADGRL3/PCDHB14/PCDHGB6
7	GOBP_SMAD_PROTEIN_SIGNAL_TRANSDUCTION	11/708	53/13235	0.0207804	BMP4/WWTR1/SMAD3/BMP8B/GDF11/TGFB2/SMAD2/GDF7/SMAD5/SMAD9/SKI
7	GOBP_EMBRYONIC_MORPHOGENESIS	43/708	441/13235	0.0207804	PBX1/MDFI/ZBTB16/LAMA3/HMX3/GRXCR2/SPRY2/TP63/BMP4/OTX1/HOXA10/GJA1/SMAD3/MTHFR/MYO7A/SOBP/RARG/DLX6/PRKACB/TGFB2/SETDB2/PTCH1/HOXA9/IRX3/SMAD2/TBX1/MMP16/SLC9A3R1/GDF7/PDGFRA/WNT11/FOLR1/HOXA7/APLNR/HOXA13/GSC/DLX5/NKX3-2/BBS4/WNT6/SKI/MEF2C/AMOT
7	GOBP_BLOOD_VESSEL_MORPHOGENESIS	45/708	469/13235	0.0207804	HEY2/LRG1/AMOTL2/RASA1/APOD/ANGPT1/NGFR/NTRK2/HEG1/SPRY2/NOS3/BMP4/CX3CR1/THSD7A/JUP/MDK/EDNRA/MFGE8/ANXA3/TGFB2/RAMP1/PRL/THY1/JCAD/ID1/TBX1/HDAC5/ELK3/SERPINF2/PDGFRA/TBXA2R/WNT11/ADGRB3/SYK/ARID2/IL12A/FOLR1/HOXA7/APLNR/HOXA13/FOXO4/PRKCB/KLF5/CSPG4/AMOT
7	GOBP_ADRENAL_GLAND_DEVELOPMENT	6/708	16/13235	0.0212684	PBX1/MDK/SMAD3/SMAD2/PDGFRA/WNT11
7	GOBP_MESONEPHROS_DEVELOPMENT	13/708	73/13235	0.0212684	PBX1/ZBTB16/BMP4/KIF26B/SPRY1/SMAD3/GDF11/PTCH1/LZTS2/SMAD2/SMAD5/WNT11/WNT6
7	GOBP_EMBRYONIC_ORGAN_DEVELOPMENT	34/708	322/13235	0.0212684	HEY2/PBX1/MDFI/HMX3/GRXCR2/KIT/SPRY2/BMP4/OTX1/PKDCC/SMAD3/MYO7A/SOBP/RARG/DLX6/TGFB2/SETDB2/PTCH1/HOXA9/SMAD2/TBX1/MMP16/SLC9A3R1/PDGFRA/WNT11/ARID2/FOLR1/HOXA7/ID3/GSC/DLX5/NKX3-2/BBS4/MEF2C
7	GOBP_TAXIS	46/708	488/13235	0.0224027	SEMA4D/LAMA3/TIAM1/PLEKHG5/ANGPT1/NGFR/KIT/SPTBN1/LHX9/TNFSF18/ARX/BMP4/IL16/CX3CR1/EGR2/PRSS56/SEMA6D/SEMA3G/MDK/RPS6KA5/SMAD3/SEMA4B/CCL28/PLXNA4/PRKCQ/TGFB2/DPEP1/PTCH1/UNC5A/GFRA2/SPN/DAPK2/DOK4/GDF7/PDGFD/PDGFRA/ADAM10/SYK/NRXN1/IL12A/GAP43/ISL2/DLX5/EPHA7/FES/AMOT
7	GOBP_CATECHOL_CONTAINING_COMPOUND_BIOSYNTHETIC_PROCESS	5/708	11/13235	0.0247128	DBH/HDC/TGFB2/PNMT/MOXD1
7	GOMF_GABA_RECEPTOR_ACTIVITY	5/708	11/13235	0.0247128	GABRA4/GABRD/GABRA2/GABRG2/GABRB2
7	GOBP_MESENCHYMAL_CELL_DIFFERENTIATION	23/708	190/13235	0.0324933	HEY2/SEMA4D/TIAM1/SPRY2/BMP4/VASN/SEMA6D/SEMA3G/WWTR1/MDK/EDNRA/SPRY1/SMAD3/SEMA4B/TGFB2/SMAD2/TBX1/WNT10A/WNT11/ERBB4/FOLR1/GSC/MEF2C
7	GOBP_MESENCHYME_DEVELOPMENT	26/708	229/13235	0.0354362	HEY2/SEMA4D/TIAM1/SPRY2/NOS3/BMP4/VASN/SEMA6D/SEMA3G/WWTR1/MDK/EDNRA/SPRY1/SMAD3/SEMA4B/TGFB2/SMAD2/TBX1/WNT10A/WNT11/ERBB4/FOLR1/ACTA2/GSC/ERBB3/MEF2C
7	GOCC_POSTSYNAPTIC_MEMBRANE	21/708	168/13235	0.0363412	TIAM1/GABRA4/ANK1/SLC30A1/F2R/CLSTN3/SORCS2/LIN7A/HTR2A/GABRD/PLPPR4/GABRA2/GABRG2/KCNMA1/GABRB2/ADAM10/CNKSR2/ERBB4/CHRM3/EPHA7/NRGN
7	GOBP_PHOSPHATIDYLINOSITOL_3_KINASE_SIGNALING	17/708	122/13235	0.0371253	SEMA4D/ANGPT1/NTRK2/KIT/F2R/TGFB2/HTR2A/NLRC3/SLC9A3R1/PDGFD/PDGFRA/FLT3/ERBB4/PIK3IP1/PIP4K2A/IRS1/ERBB3
7	NABA_SECRETED_FACTORS	25/508	202/9728	0.0379628	SCUBE1/ANGPT1/TNFSF18/BMP4/IL16/FGF9/MDK/TNFSF4/BMP8B/GDF11/CCL28/TGFB2/PRL/VWC2/FGFBP2/BTC/WNT10A/GDF7/PDGFD/WNT11/IL12A/IL17B/PIK3IP1/SFRP4/WNT6
7	GOBP_REGULATION_OF_PHOSPHATIDYLINOSITOL_3_KINASE_SIGNALING	15/708	102/13235	0.0451783	SEMA4D/ANGPT1/NTRK2/KIT/F2R/TGFB2/NLRC3/SLC9A3R1/PDGFD/PDGFRA/FLT3/ERBB4/PIK3IP1/PIP4K2A/ERBB3
7	GOBP_UROGENITAL_SYSTEM_DEVELOPMENT	27/708	248/13235	0.0472642	PBX1/ZBTB16/ANGPT1/TP63/BMP4/WWTR1/KIF26B/SPRY1/SMAD3/RARG/GDF11/TGFB2/PTCH1/LZTS2/IRX3/SMAD2/PDGFD/PDGFRA/SMAD5/WNT11/ACTA2/HOXA13/ID3/MPST/EPHA7/WNT6/MEF2C
7	GOBP_EPITHELIAL_CELL_DIFFERENTIATION	42/708	455/13235	0.0491521	HEY2/SCUBE1/DLX3/HYDIN/GRXCR2/HEG1/SPRY2/ARX/TP63/BMP4/JUP/AKR1C3/WWTR1/SPRY1/SMAD3/MYO7A/RARG/DLX6/DSG2/ARID4A/PTCH1/PGR/AQP3/ID1/TBX1/FN3K/SLC9A3R1/GDF7/WNT11/ERBB4/HOXA7/ACTA2/HOXA13/SFRP4/ID3/DLX5/BARX1/KLF5/NKX3-2/EXPH5/MEF2C/ABI2
7	GOMF_CALCIUM_ION_BINDING	44/708	484/13235	0.0491521	SYT17/PRF1/SCUBE1/PCDH7/PITPNM3/HEG1/EPDR1/CAPN11/PCDHGA8/PCDH15/CLSTN3/LTBP1/FBLN1/KCNIP1/SCIN/PCDHGA6/KCNIP3/PCDHGA10/ANXA3/KCNIP2/PROS1/ANXA9/PCDHGB7/DSG2/PCDHB3/HMCN1/RAB44/DMP1/PCDHB16/PCDH20/PCDHB9/PCDHB12/TESC/ADGRL3/PCDHB14/SYT12/SGCA/DYSF/NCALD/NRXN1/PCDHGB6/NKD2/DGKG/C1R
7	GOBP_CELL_JUNCTION_ASSEMBLY	33/708	330/13235	0.0491521	SEMA4D/LAMA3/APOD/NTRK2/HEG1/SLITRK5/JUP/GJA1/CLSTN3/SMAD3/MDGA1/LRRN3/DMTN/THY1/GABRA2/PCDHB3/GABRG2/NTNG2/PCDHB16/CD9/PCDHB9/ADGRL3/PCDHB14/WNT11/ADGRB3/GABRB2/ERBB4/CNTN5/NRXN1/CEL/GAP43/EPHA7/MEF2C

## Sheet: Supplementary Table 3a
Supplementary Table 3a. Gene membership of 490 GO-defined perturbation modules and 30 disjoint modules.
Geneset	Genes
WP_REGULATION_OF_TOLLLIKE_RECEPTOR_SIGNALING_PATHWAY	AKT1/BTK/CASP8/CD14/CD40/CHUK/CISH/CXCL10/CYLD/FADD/FOS/IFNAR1/IKBKB/IKBKE/IKBKG/IL12B/IL1B/IRAK1/IRAK2/IRAK3/IRAK4/IRF3/IRF5/IRF7/JUN/LY96/MAP2K1/MAP2K2/MAP2K3/MAP2K4/MAP2K6/MAP2K7/MAP3K7/MAP3K8/MAPK1/MAPK14/MAPK3/MAPK8/MBL2/MYD88/NFKB1/NFKB2/NFKBIA/PELI1/PIK3CA/PIK3CD/PIK3R1/RAC1/RBCK1/RELA/RIPK1/RNF31/SOCS1/SPP1/STAT1/TAB1/TAB2/TAB3/TBK1/TICAM1/TICAM2/TIRAP/TLR1/TLR2/TLR4/TLR5/TLR6/TLR7/TLR8/T…
REACTOME_TOLL_LIKE_RECEPTOR_CASCADES	ATF1/BTK/CASP8/CD14/CD36/CHUK/CREB1/CTSB/ECSIT/ELK1/FADD/FOS/HMGB1/HSP90B1/IKBKB/IKBKE/IKBKG/IRAK1/IRAK2/IRAK3/IRAK4/IRF3/IRF7/ITGB2/JUN/LY96/MAP2K1/MAP2K3/MAP2K4/MAP2K6/MAP2K7/MAP3K1/MAP3K7/MAP3K8/MAPK1/MAPK14/MAPK3/MAPK7/MAPK8/MAPKAPK2/MEF2A/MEF2C/MYD88/NFKB1/NFKB2/NFKBIA/NFKBIB/NOD1/NOD2/PELI1/PPP2R1A/PPP2R1B/RELA/RIPK1/RIPK2/S100A8/S100A9/SAA1/SOCS1/TAB1/TAB2/TAB3/TANK/TBK1/TICAM1/TICAM2/TIRA…
WP_TOLLLIKE_RECEPTOR_SIGNALING_PATHWAY	AKT1/CASP8/CD14/CD40/CHUK/CXCL10/FADD/FOS/IFNAR1/IKBKB/IKBKE/IKBKG/IL12B/IL1B/IRAK1/IRAK4/IRF3/IRF5/IRF7/JUN/LY96/MAP2K1/MAP2K2/MAP2K3/MAP2K4/MAP2K6/MAP2K7/MAP3K7/MAP3K8/MAPK1/MAPK14/MAPK3/MAPK8/MYD88/NFKB1/NFKBIA/NFKBIB/PIK3CA/PIK3CD/PIK3R1/RAC1/RELA/RIPK1/SPP1/STAT1/TAB1/TAB2/TAB3/TBK1/TICAM1/TICAM2/TIRAP/TLR1/TLR2/TLR4/TLR5/TLR6/TLR7/TLR8/TLR9/TNF/TOLLIP/TRAF3/TRAF6
KEGG_TOLL_LIKE_RECEPTOR_SIGNALING_PATHWAY	AKT1/CASP8/CD14/CD40/CHUK/CXCL10/FADD/FOS/IFNAR1/IKBKB/IKBKE/IKBKG/IL12B/IL1B/IRAK1/IRAK4/IRF3/IRF5/IRF7/JUN/LY96/MAP2K1/MAP2K2/MAP2K3/MAP2K4/MAP2K6/MAP2K7/MAP3K7/MAP3K8/MAPK1/MAPK14/MAPK3/MAPK8/MYD88/NFKB1/NFKBIA/PIK3CA/PIK3CD/PIK3R1/RAC1/RELA/RIPK1/SPP1/STAT1/TAB1/TAB2/TBK1/TICAM1/TICAM2/TIRAP/TLR1/TLR2/TLR4/TLR5/TLR6/TLR7/TLR8/TLR9/TNF/TOLLIP/TRAF3/TRAF6
REACTOME_TOLL_LIKE_RECEPTOR_TLR1_TLR2_CASCADE	ATF1/BTK/CD14/CD36/CHUK/CREB1/ECSIT/ELK1/FOS/HMGB1/IKBKB/IKBKG/IRAK1/IRAK2/IRAK3/IRAK4/JUN/LY96/MAP2K1/MAP2K3/MAP2K4/MAP2K6/MAP2K7/MAP3K1/MAP3K7/MAP3K8/MAPK1/MAPK14/MAPK3/MAPK7/MAPK8/MAPKAPK2/MEF2A/MEF2C/MYD88/NFKB1/NFKB2/NFKBIA/NFKBIB/NOD1/NOD2/PELI1/PPP2R1A/PPP2R1B/RELA/RIPK2/S100A8/S100A9/SAA1/SOCS1/TAB1/TAB2/TAB3/TIRAP/TLR1/TLR2/TLR4/TLR6/TRAF6/UBE2N
GOBP_PATTERN_RECOGNITION_RECEPTOR_SIGNALING_PATHWAY	AP3B1/BCL10/BTK/CASP8/CD14/CD36/CD40/CHUK/CTSB/CYBA/CYLD/FADD/FLOT1/HMGB1/HSP90B1/HSPA1B/HSPD1/IKBKB/IKBKE/IKBKG/IRAK1/IRAK2/IRAK3/IRAK4/IRF1/IRF3/IRF4/IRF7/ITGB2/LACC1/LY96/MAP2K6/MAP3K1/MAP3K7/MAPKAPK2/MYD88/NFKBIA/NLRX1/NOD1/NOD2/NR1H3/OTULIN/PDPK1/PELI1/PRKCE/RELA/RIPK1/RIPK2/S100A8/S100A9/TAB1/TAB2/TAB3/TANK/TBK1/TICAM1/TICAM2/TIRAP/TLR1/TLR10/TLR2/TLR4/TLR5/TLR6/TLR7/TLR8/TLR9/TNFAIP3/TRAF3…
GOBP_TOLL_LIKE_RECEPTOR_SIGNALING_PATHWAY	AP3B1/BCL10/BTK/CASP8/CD14/CD36/CD40/CHUK/CTSB/CYBA/FADD/FLOT1/HMGB1/HSP90B1/HSPD1/IKBKB/IKBKE/IKBKG/IRAK1/IRAK2/IRAK3/IRAK4/IRF1/IRF3/IRF4/IRF7/ITGB2/LY96/MAP3K1/MAP3K7/MAPKAPK2/MYD88/NFKBIA/NOD2/NR1H3/PDPK1/PELI1/PRKCE/RIPK1/RIPK2/S100A8/S100A9/TAB1/TAB2/TAB3/TANK/TBK1/TICAM1/TICAM2/TIRAP/TLR1/TLR10/TLR2/TLR4/TLR5/TLR6/TLR7/TLR8/TLR9/TNFAIP3/TRAF3/TRAF6
REACTOME_MYD88_INDEPENDENT_TLR4_CASCADE	ATF1/CASP8/CD14/CHUK/CREB1/ELK1/FADD/FOS/HMGB1/IKBKB/IKBKE/IKBKG/IRAK1/IRAK2/IRF3/IRF7/JUN/LY96/MAP2K1/MAP2K3/MAP2K4/MAP2K6/MAP2K7/MAP3K7/MAP3K8/MAPK1/MAPK14/MAPK3/MAPK7/MAPK8/MAPKAPK2/MEF2A/MEF2C/NFKB1/NFKB2/NFKBIA/NFKBIB/NOD1/NOD2/PPP2R1A/PPP2R1B/RELA/RIPK1/RIPK2/SAA1/TAB1/TAB2/TAB3/TANK/TBK1/TICAM1/TICAM2/TLR4/TRAF3/TRAF6/UBE2N
REACTOME_TOLL_LIKE_RECEPTOR_9_TLR9_CASCADE	ATF1/CD14/CHUK/CREB1/ECSIT/ELK1/FOS/HMGB1/IKBKB/IKBKG/IRAK1/IRAK2/IRAK4/IRF7/JUN/LY96/MAP2K1/MAP2K3/MAP2K4/MAP2K6/MAP2K7/MAP3K1/MAP3K7/MAP3K8/MAPK1/MAPK14/MAPK3/MAPK7/MAPK8/MAPKAPK2/MEF2A/MEF2C/MYD88/NFKB1/NFKB2/NFKBIA/NFKBIB/NOD1/NOD2/PELI1/PPP2R1A/PPP2R1B/RELA/RIPK2/SAA1/TAB1/TAB2/TAB3/TICAM1/TICAM2/TLR4/TLR7/TLR9/TRAF6/UBE2N
GOBP_RESPONSE_TO_BACTERIUM	AKIRIN2/AKT1/BCL10/BCL3/C3/CARD9/CASP1/CASP8/CCL2/CD14/CD36/CD40/CEBPB/CHUK/CSF2RB/CTR9/CXCL10/CYBA/FASLG/FCGR2B/FOS/GNRH1/GSDMC/HLA-A/HLA-B/HLA-DRB1/HLA-E/HMGB1/ICAM1/IFNAR1/IL10/IL12B/IL1B/IL23R/IRAK1/IRAK2/IRAK3/IRF3/IRF5/IRF8/JAK2/JUN/LGALS9/LPL/LY96/LYZ/MALT1/MAPK1/MAPK14/MAPK3/MAPK8/MAPKAPK2/MBL2/MEF2C/MICA/MYD88/NFKB1/NFKB2/NFKBIA/NFKBIB/NLRC5/NLRP3/NOD1/NOD2/NR1H3/OAS2/PAF1/PELI1/PPM1D/PR…
GOBP_POSITIVE_REGULATION_OF_CYTOKINE_PRODUCTION	AGPAT1/AKIRIN2/BCL10/BCL3/C3/C5/CARD9/CASP1/CASP8/CCDC88B/CD14/CD36/CD40/CEBPB/CEBPG/CHUK/CREB1/CYBA/EGR1/EIF2AK2/FADD/FLOT1/GPSM3/HIF1A/HLA-A/HLA-E/HLA-F/HLA-G/HMGB1/HSPA1B/HSPD1/IL10/IL12B/IL17RA/IL18R1/IL1B/IL23R/IL6ST/IRAK1/IRF1/IRF3/IRF4/IRF5/IRF7/IRF8/JAK2/LGALS9/LPL/LY96/MALT1/MAP3K7/MAPK14/MAPKAPK2/MYD88/NFKB1/NFKB2/NLRP3/NOD1/NOD2/PELI1/PIK3R1/POLR2E/POLR2L/POU2F2/PRKCQ/PTGER4/RELA/RIPK1…
WP_HEPATITIS_B_INFECTION	AKT1/ATF6B/ATP6AP1/BRAF/CASP10/CASP8/CHUK/CREB1/EGR2/ELK1/FADD/FASLG/FOS/IFNAR1/IKBKB/IKBKE/IKBKG/IRAK1/IRAK4/IRF3/IRF7/JAK2/JUN/KRAS/MAP2K1/MAP2K2/MAP2K3/MAP2K4/MAP2K6/MAP2K7/MAP3K1/MAP3K7/MAPK1/MAPK14/MAPK3/MAPK8/MYC/MYD88/NFATC1/NFATC2/NFKB1/PIK3CA/PIK3CD/PIK3R1/RELA/STAT1/STAT2/STAT3/STAT5B/TAB1/TAB2/TBK1/TGFB1/TICAM1/TICAM2/TIRAP/TLR2/TLR4/TNF/TRAF3/TRAF6/TYK2
GOBP_RESPONSE_TO_MOLECULE_OF_BACTERIAL_ORIGIN	AKIRIN2/AKT1/BCL10/CARD9/CASP1/CASP8/CCL2/CD14/CD36/CD40/CEBPB/CHUK/CSF2RB/CTR9/CXCL10/FASLG/FCGR2B/FOS/GNRH1/HMGB1/ICAM1/IFNAR1/IL10/IL12B/IL1B/IL23R/IRAK1/IRAK2/IRAK3/IRF3/IRF5/IRF8/JAK2/JUN/LGALS9/LY96/MALT1/MAPK1/MAPK14/MAPK3/MAPK8/MAPKAPK2/MEF2C/MYD88/NFKB1/NFKB2/NFKBIA/NFKBIB/NLRP3/NOD2/NR1H3/PAF1/PELI1/PRKCE/PTGER4/RELA/RHOA/RIPK2/S100A8/S100A9/SBNO2/SGMS1/TAB2/TGFB1/TICAM1/TICAM2/TIRAP/TL…
GOBP_I_KAPPAB_KINASE_NF_KAPPAB_SIGNALING	AKT1/BCL10/BCL3/BTK/CARD19/CARD9/CASP1/CASP10/CASP8/CCDC22/CD14/CD36/CD40/CHUK/FADD/FASLG/HLA-DRB1/IKBKB/IKBKE/IKBKG/IL1B/IRAK1/IRAK2/IRAK4/IRF3/LGALS9/LY96/MALT1/MAP3K14/MAP3K7/MIB2/MYD88/NFKBIA/NLRX1/NOD1/NOD2/OTUD7B/PDPK1/PELI1/PRKCE/PRKN/RBCK1/REL/RELA/RELB/RHOA/RIPK1/RIPK2/RNF31/SHARPIN/SIRT1/STAT1/TAB1/TAB2/TAB3/TANK/TBK1/TICAM1/TICAM2/TIFAB/TIRAP/TLR2/TLR4/TLR6/TLR7/TLR8/TLR9/TNF/TNFAIP3/T…
GOBP_ADAPTIVE_IMMUNE_RESPONSE	BACH2/BCL10/BCL3/BTK/C2/C3/C5/CCR6/CD19/CD40/CR1/FADD/FCGR2B/GPR183/HLA-A/HLA-B/HLA-C/HLA-DMA/HLA-DMB/HLA-DOA/HLA-DOB/HLA-DQB1/HLA-DRA/HLA-DRB1/HLA-DRB5/HLA-E/HLA-F/HLA-G/HLA-H/HMGB1/HSPD1/ICAM1/IL10/IL12B/IL17RA/IL18R1/IL1B/IL23R/IL6ST/INPP5D/IRF1/IRF4/IRF7/JAK2/KLRK1/LEF1/MALT1/MAP3K7/MBL2/MEF2C/MICA/MICB/MYD88/NFKB2/NFKBIZ/NLRP3/NOD2/OTUD7B/PIK3CD/PRDM1/PRF1/PRKCQ/RC3H1/RELB/RIPK2/SIRT1/SMAD7/…
WP_IL1_SIGNALING_PATHWAY	AKT1/CCL2/CHUK/ECSIT/IKBKB/IKBKG/IL1B/IRAK1/IRAK2/IRAK3/IRAK4/JUN/MAP2K1/MAP2K2/MAP2K3/MAP2K4/MAP2K6/MAP2K7/MAP3K1/MAP3K14/MAP3K7/MAPK1/MAPK14/MAPK3/MAPK8/MAPKAPK2/MYD88/NFKB1/NFKBIA/NFKBIB/PELI1/PIK3R1/REL/RELA/TAB1/TAB2/TAB3/TOLLIP/TRAF6/UBE2N
REACTOME_SIGNALING_BY_INTERLEUKINS	AKT1/ATF1/CASP1/CCL2/CD36/CHUK/CISH/CREB1/CRK/CSF2RB/CXCL10/ELK1/FASLG/FOS/HIF1A/HMGB1/HSP90B1/ICAM1/IKBKB/IKBKG/IL10/IL12B/IL15RA/IL17RA/IL18R1/IL18RAP/IL1B/IL23R/IL2RA/IL2RG/IL6ST/INPP5D/IRAK1/IRAK2/IRAK3/IRAK4/IRF4/ITGB2/JAK2/JUN/JUNB/LGALS9/MAP2K1/MAP2K3/MAP2K4/MAP2K6/MAP2K7/MAP3K7/MAP3K8/MAPK1/MAPK14/MAPK3/MAPK7/MAPK8/MAPKAPK2/MEF2A/MEF2C/MSN/MYC/MYD88/NFKB1/NFKB2/NFKBIA/NFKBIB/NOD1/NOD2/PEL…
GOBP_REGULATION_OF_DNA_BINDING_TRANSCRIPTION_FACTOR_ACTIVITY	AKT1/BCL10/BTK/CCDC22/CD36/CD40/CEBPG/CHUK/COMMD1/COMMD6/COMMD7/CYLD/EIF2AK2/FLOT1/FOS/HSPA1B/ICAM1/IKBKB/IKBKG/IL10/IL18R1/IL18RAP/IL1B/IRAK1/IRAK2/IRAK3/ITGB2/JAK2/JUN/KRAS/LGALS9/MALT1/MAP3K7/MAPK1/MAPK14/MAPK3/MAPK8/MYD88/NFKB1/NFKB2/NFKBIA/NFKBIB/NFKBIE/NLRC5/NLRP3/NOD1/NOD2/OTULIN/PELI1/PRKCH/PRKCQ/RBCK1/RELA/RIPK1/RIPK2/RNF25/RNF31/RWDD3/S100A8/S100A9/SIRT1/SMAD7/STAT3/TAB1/TAB2/TAB3/TFDP1…
GOBP_POSITIVE_REGULATION_OF_NF_KAPPAB_TRANSCRIPTION_FACTOR_ACTIVITY	BCL10/BTK/CD36/CD40/CHUK/EIF2AK2/FLOT1/HSPA1B/ICAM1/IKBKB/IKBKG/IL18R1/IL18RAP/IL1B/IRAK1/IRAK2/IRAK3/ITGB2/KRAS/LGALS9/MALT1/MAP3K7/MYD88/NFKB1/NFKB2/NLRP3/NOD1/NOD2/PRKCH/PRKCQ/RBCK1/RELA/RIPK1/RIPK2/RNF25/RNF31/S100A8/S100A9/STAT3/TAB1/TAB2/TAB3/TICAM1/TIRAP/TLR2/TLR4/TLR6/TLR9/TNF/TNFRSF11A/TNFSF11/TRADD/TRAF2/TRAF6/TRAPPC9/UBE2N
GOBP_POSITIVE_REGULATION_OF_IMMUNE_RESPONSE	AKIRIN2/ARPC4/BCL10/BTK/C2/C3/C5/CARD9/CBFB/CD19/CD40/CD47/CFB/CFD/CFH/CHUK/CR1/CRK/FADD/FCGR2A/FCGR2B/HLA-A/HLA-B/HLA-DMB/HLA-DQB1/HLA-DRA/HLA-DRB1/HLA-DRB5/HLA-E/HLA-F/HLA-G/HLA-H/HMGB1/HSPD1/IKBKB/IKBKE/IKBKG/IL10/IL12B/IL18R1/IL18RAP/IL1B/IL23R/IL6ST/INPP5D/IRF3/IRF7/ITGB2/KLRK1/KRAS/LGALS9/MALT1/MAP3K7/MAPK1/MAPK3/MBL2/MEF2C/MICB/MUC21/NFATC2/NFKB1/NFKBIZ/NLRC5/NLRP3/NOD2/PDPK1/PIK3CA/PIK3CD…
KEGG_LEISHMANIA_INFECTION	C3/CR1/CYBA/ELK1/FCGR2A/FOS/HLA-DMA/HLA-DMB/HLA-DOA/HLA-DOB/HLA-DQB1/HLA-DRA/HLA-DRB1/HLA-DRB5/IFNGR2/IL10/IL12B/IL1B/IRAK1/IRAK4/ITGB2/JAK2/JUN/MAP3K7/MAPK1/MAPK14/MAPK3/MYD88/NCF4/NFKB1/NFKBIA/NFKBIB/RELA/STAT1/TAB1/TAB2/TGFB1/TLR2/TLR4/TNF/TRAF6
WP_TOLLLIKE_RECEPTOR_SIGNALING_RELATED_TO_MYD88	CHUK/IKBKB/IKBKE/IKBKG/IRAK1/IRAK4/IRF3/IRF7/MAPK1/MYD88/NFKB1/NFKB2/REL/RELA/RELB/TBK1/TICAM1/TICAM2/TIRAP/TLR1/TLR2/TLR4/TLR5/TLR6/TLR7/TLR8/TLR9/TOLLIP/TRAF3/TRAF6
WP_STRUCTURAL_PATHWAY_OF_INTERLEUKIN_1_IL1	CHUK/ELK1/FOS/IKBKB/IRAK1/IRAK2/IRAK4/IRF7/MAP2K1/MAP2K2/MAP2K3/MAP2K4/MAP2K6/MAP2K7/MAP3K1/MAP3K14/MAP3K7/MAP3K8/MAPK1/MAPK14/MAPK3/MAPK8/MAPKAPK2/MYC/MYD88/NFKB1/NFKBIA/NFKBIB/RELA/TAB1/TAB2/TAB3/TANK/TOLLIP/TRAF6
GOBP_T_CELL_ACTIVATION	AKT1/AP3B1/BCL10/BCL3/CASP8/CBFB/CCDC88B/CCL2/CCR6/CD151/CD47/CEBPB/CR1/CTPS1/DDOST/DLG5/DOCK8/EGR1/ERBB2/FADD/FCGR2B/GNRH1/GPR183/HLA-A/HLA-DMB/HLA-DOA/HLA-DRA/HLA-DRB1/HLA-E/HLA-G/HMGB1/HSPD1/ICAM1/IL10/IL12B/IL18R1/IL1B/IL23R/IL2RA/IL6ST/IRF1/IRF4/ITGAL/KAT2A/KLRK1/LEF1/LGALS9/LRRC32/MALT1/MAP3K8/MICA/MICB/MSN/NFATC2/NFKBIZ/NLRP3/NOD2/PDPK1/PELI1/PIK3CA/PIK3CD/PIK3R1/PRDM1/PRKCQ/PTGER4/PTPN2/R…
GOBP_POSITIVE_REGULATION_OF_DNA_BINDING_TRANSCRIPTION_FACTOR_ACTIVITY	AKT1/BCL10/BTK/CD36/CD40/CEBPG/CHUK/EIF2AK2/FLOT1/HSPA1B/ICAM1/IKBKB/IKBKG/IL10/IL18R1/IL18RAP/IL1B/IRAK1/IRAK2/IRAK3/ITGB2/JAK2/KRAS/LGALS9/MALT1/MAP3K7/MYD88/NFKB1/NFKB2/NLRP3/NOD1/NOD2/PRKCH/PRKCQ/RBCK1/RELA/RIPK1/RIPK2/RNF25/RNF31/S100A8/S100A9/STAT3/TAB1/TAB2/TAB3/TFDP1/TICAM1/TIRAP/TLR2/TLR4/TLR6/TLR9/TNF/TNFRSF11A/TNFSF11/TRADD/TRAF2/TRAF6/TRAPPC9/TRIM26/UBE2N
GOBP_POSITIVE_REGULATION_OF_DEFENSE_RESPONSE	AKIRIN2/BCL10/BTK/C3/CARD9/CD47/CEBPA/CEBPB/CHUK/CYBA/EGFR/FADD/GPSM3/HLA-E/HLA-F/HLA-G/HMGB1/IKBKB/IKBKE/IKBKG/IL12B/IL18RAP/IL1B/IL6ST/IRF3/IRF7/JAK2/KLRK1/KRAS/LPL/MALT1/MAP3K7/MAPK3/MEF2C/MUC21/NFKB1/NFKBIA/NFKBIZ/NLRC5/NOD1/NOD2/PDPK1/PSMB8/PSMB9/PTGER4/RELA/RELB/RIPK1/RIPK2/S100A8/S100A9/SFPQ/STAT5B/TAB1/TAB2/TAB3/TBK1/TLR10/TLR2/TLR4/TLR7/TLR8/TLR9/TNF/TNFRSF11A/TNFRSF1A/TNFSF11/TRADD/TRAF6
GOBP_REGULATION_OF_LYMPHOCYTE_ACTIVATION	AHR/AKT1/AP3B1/BCL10/BTK/CBFB/CCDC88B/CCL2/CD19/CD40/CD47/CEBPB/CR1/DLG5/DOCK8/ERBB2/FADD/FCGR2B/GNRH1/GPR183/HLA-A/HLA-DMB/HLA-DOA/HLA-DRA/HLA-DRB1/HLA-E/HLA-F/HLA-G/HMGB1/HSPD1/IL10/IL12B/IL1B/IL23R/IL2RA/IL6ST/INPP5D/IRF1/IRF4/KAT2A/KLRK1/LEF1/LGALS9/LRRC32/LST1/MALT1/MAP3K8/MEF2C/MICA/MYD88/NFATC2/NFKBIZ/NLRP3/NOD2/PDPK1/PELI1/PIK3CA/PIK3R1/PRDM1/PRKCQ/PTPN2/RAC1/RC3H1/RIPK2/SMAD7/SOCS1/STAT5…
GOBP_ADAPTIVE_IMMUNE_RESPONSE_BASED_ON_SOMATIC_RECOMBINATION_OF_IMMUNE_RECEPTORS_BUILT_FROM_IMMUNOGLOBULIN_SUPERFAMILY_DOMAINS	BACH2/BCL10/BCL3/BTK/C2/C3/C5/CCR6/CD19/CD40/CR1/FADD/FCGR2B/HLA-A/HLA-B/HLA-DQB1/HLA-DRA/HLA-DRB1/HLA-E/HLA-F/HLA-G/HLA-H/HMGB1/HSPD1/ICAM1/IL10/IL12B/IL18R1/IL1B/IL23R/INPP5D/IRF4/IRF7/LEF1/MALT1/MAP3K7/MBL2/MEF2C/MICA/MYD88/NFKB2/NFKBIZ/NLRP3/NOD2/PRF1/PRKCQ/RC3H1/RELB/RIPK2/SMAD7/STAT3/TGFB1/TLR4/TLR8/TNF/TNFAIP3/TRAF2/TRAF6/UNG/WAS
GOBP_CELLULAR_RESPONSE_TO_MOLECULE_OF_BACTERIAL_ORIGIN	AKT1/BCL10/CASP1/CCL2/CD14/CD36/CD40/CEBPB/CTR9/CXCL10/FCGR2B/HMGB1/ICAM1/IL10/IL12B/IL1B/IRAK1/IRAK2/IRF3/IRF8/LY96/MALT1/MAPK1/MAPK14/MAPK3/MAPK8/MEF2C/MYD88/NFKB1/NFKBIA/NFKBIB/NLRP3/NOD2/NR1H3/PAF1/PRKCE/RELA/RHOA/RIPK2/SBNO2/SGMS1/TGFB1/TICAM1/TICAM2/TIRAP/TLR1/TLR2/TLR4/TLR6/TNF/TNFAIP3/TRAF6/TRIB1/ZFP36
GOBP_POSITIVE_REGULATION_OF_I_KAPPAB_KINASE_NF_KAPPAB_SIGNALING	BCL10/CARD9/CASP1/CASP10/CASP8/CCDC22/CD36/CD40/CHUK/FADD/FASLG/HLA-DRB1/IKBKB/IKBKE/IKBKG/IRAK1/IRAK4/IRF3/LGALS9/MALT1/MAP3K14/MAP3K7/MIB2/MYD88/NOD1/NOD2/PELI1/PRKCE/PRKN/RBCK1/REL/RELA/RHOA/RIPK1/RIPK2/RNF31/SHARPIN/TAB2/TAB3/TBK1/TICAM1/TICAM2/TIRAP/TLR4/TLR6/TLR9/TNF/TNFRSF1A/TNFSF11/TRADD/TRAF2/TRAF6/UBE2N
GOBP_REGULATION_OF_CELL_ACTIVATION	AHR/AKT1/AP3B1/BCL10/BTK/CBFB/CCDC88B/CCL2/CD19/CD40/CD47/CEBPA/CEBPB/CR1/DLG5/DOCK8/ERBB2/FADD/FCGR2B/FOXF1/GNRH1/GPR183/HLA-A/HLA-DMB/HLA-DOA/HLA-DRA/HLA-DRB1/HLA-E/HLA-F/HLA-G/HMGB1/HSPD1/IL10/IL12B/IL1B/IL23R/IL2RA/IL6ST/INPP5D/IRF1/IRF4/ITGB2/JAK2/KAT2A/KLRK1/LEF1/LGALS9/LRRC32/LST1/MALT1/MAP3K8/MEF2C/MICA/MYD88/NFATC2/NFKBIZ/NLRP3/NOD2/NR1H3/PDGFB/PDPK1/PELI1/PIK3CA/PIK3R1/PRDM1/PRKCQ/PTPN2…
GOBP_LEUKOCYTE_DIFFERENTIATION	AICDA/AP3B1/ATP6AP1/BCL3/BTK/CASP8/CBFB/CCR6/CD19/CEBPA/CEBPB/CEBPG/CR1/CREB1/EGR1/ERBB2/FADD/FCGR2B/FOS/GPR183/HAX1/HLA-B/HLA-DOA/HLA-DRA/HLA-DRB1/HLA-G/HMGB1/IKZF1/IL10/IL12B/IL18R1/IL1B/IL23R/IL2RA/INPP5D/IRF1/IRF4/IRF7/IRF8/JAGN1/JUN/JUNB/KAT2A/L3MBTL3/LEF1/LGALS9/MALT1/MAPK14/MITF/MYC/NFATC2/NFKBIZ/NLRP3/PIK3CD/PIK3R1/PRDM1/PTGER4/PTPN2/RC3H1/RELB/RIPK1/RIPK2/SBNO2/SIRT1/SMAD7/SOCS1/STAT3/ST…
GOBP_POSITIVE_REGULATION_OF_RESPONSE_TO_EXTERNAL_STIMULUS	AKIRIN2/BCL10/BTK/C3/CARD9/CCR6/CD47/CEBPA/CEBPB/CHUK/CXCL10/CXCR4/CYBA/EGFR/FADD/GPSM3/HLA-E/HLA-F/HLA-G/HMGB1/IKBKB/IKBKE/IKBKG/IL12B/IL18RAP/IL1B/IL6ST/IRF3/IRF7/JAK2/KLRK1/KRAS/LGALS9/LPL/LY96/MALT1/MAP3K7/MAPK1/MAPK3/MUC21/NFKB1/NFKBIA/NFKBIZ/NLRC5/NOD1/NOD2/PDGFB/PDPK1/PSMB8/PSMB9/PTGER4/RAC1/RELA/RELB/RIPK1/RIPK2/S100A8/S100A9/SFPQ/STAT5B/TAB1/TAB2/TAB3/TBK1/TGFB1/TIRAP/TLR10/TLR2/TLR4/TLR…
GOBP_REGULATION_OF_HEMOPOIESIS	ACVR1B/AP3B1/ASH2L/ATP6AP1/BTK/CASP8/CBFB/CEBPB/CR1/CREB1/CTR9/ERBB2/FADD/FCGR2B/FOS/HAX1/HIF1A/HLA-B/HLA-DOA/HLA-DRA/HLA-DRB1/HLA-G/HMGB1/HSPA1B/IL10/IL12B/IL23R/IL2RA/INPP5D/IRF1/IRF4/IRF7/JUN/KAT2A/KMT2D/LEF1/LEO1/LGALS9/MALT1/MAPK14/MEF2C/MITF/MYC/NFATC2/NFKBIA/NFKBIZ/NLRP3/PAF1/PIK3R1/PRDM1/PRKCQ/PTPN2/RC3H1/RIPK1/RIPK2/SMAD7/SOCS1/STAT1/STAT3/STAT5B/TGFB1/TLR4/TLR9/TMEM176A/TMEM176B/TNF/TNF…
GOBP_CELLULAR_RESPONSE_TO_BIOTIC_STIMULUS	AKT1/BCL10/BTK/CASP1/CCL2/CD14/CD36/CD40/CEBPB/CTR9/CXCL10/FCGR2B/GSK3B/HMGB1/ICAM1/IL10/IL12B/IL1B/IRAK1/IRAK2/IRF3/IRF8/LY96/MALT1/MAPK1/MAPK14/MAPK3/MAPK8/MEF2C/MYD88/NFKB1/NFKBIA/NFKBIB/NLRP3/NOD2/NR1H3/PAF1/PRKCE/RELA/RHOA/RIPK2/SBNO2/SGMS1/TGFB1/TICAM1/TICAM2/TIRAP/TLR1/TLR2/TLR4/TLR6/TNF/TNFAIP3/TRAF6/TRIB1/ZFP36
GOBP_MYD88_DEPENDENT_TOLL_LIKE_RECEPTOR_SIGNALING_PATHWAY	BTK/CD14/CD36/HSPD1/IRAK1/IRAK2/IRAK3/IRAK4/IRF1/IRF7/LY96/MAP3K1/MAP3K7/MYD88/TAB1/TAB2/TAB3/TIRAP/TLR1/TLR10/TLR2/TLR4/TLR5/TLR6/TLR8/TLR9/TRAF6
WP_TNF_ALPHA_SIGNALING_PATHWAY	AKT1/CASP8/CCL2/CHUK/CYBA/FADD/IKBKB/IKBKG/JUN/KRAS/KSR1/KSR2/MAP2K3/MAP2K4/MAP2K6/MAP2K7/MAP3K1/MAP3K14/MAP3K7/MAP3K8/MAPK1/MAPK3/MAPK8/NFKB1/NFKB2/NFKBIA/NFKBIB/NFKBIE/OTUD7B/RAC1/REL/RIPK1/TAB1/TAB2/TAB3/TANK/TBK1/TNF/TNFAIP3/TNFRSF1A/TRADD/TRAF2
REACTOME_INTERLEUKIN_17_SIGNALING	ATF1/CHUK/CREB1/ELK1/FOS/IKBKB/IKBKG/IL17RA/IRAK1/IRAK2/JUN/MAP2K1/MAP2K3/MAP2K4/MAP2K6/MAP2K7/MAP3K7/MAP3K8/MAPK1/MAPK14/MAPK3/MAPK7/MAPK8/MAPKAPK2/MEF2A/MEF2C/NFKB1/NOD1/NOD2/PPP2R1A/PPP2R1B/RIPK2/TAB1/TAB2/TAB3/TRAF6/UBE2N
GOBP_LEUKOCYTE_CELL_CELL_ADHESION	AKT1/AP3B1/BCL10/CBFB/CCDC88B/CCL2/CD47/CEBPB/CR1/DLG5/DOCK8/ERBB2/FADD/FCGR2B/GNRH1/HLA-A/HLA-DMB/HLA-DRA/HLA-DRB1/HLA-E/HLA-G/HMGB1/HSPD1/ICAM1/IL10/IL12B/IL1B/IL23R/IL2RA/IL6ST/IRAK1/IRF1/ITGAL/ITGB2/KLRK1/LEF1/LGALS9/LRRC32/MALT1/MAP3K8/MSN/NFKBIZ/NLRP3/NOD2/PDPK1/PELI1/PIK3CA/PIK3R1/PPARA/PRKCQ/PTPN2/RAC1/RC3H1/RELA/RHOA/RIPK2/S100A8/S100A9/SMAD7/SOCS1/STAT5B/TNF/TNFRSF14/TNFSF11/TRAF6/ZMIZ1
REACTOME_DISEASES_OF_IMMUNE_SYSTEM	BTK/CD14/CD36/CHUK/HMGB1/IKBKB/IKBKG/IRAK4/LY96/MYD88/NFKB1/NFKB2/NFKBIA/RELA/S100A8/S100A9/TICAM1/TIRAP/TLR1/TLR10/TLR2/TLR4/TLR5/TLR6/TRAF3
WP_TLR4_SIGNALING_AND_TOLERANCE	CHUK/IKBKB/IKBKE/IKBKG/INPP5D/IRAK1/IRAK3/IRAK4/IRF3/IRF7/MAP3K7/MYD88/NFKB1/NFKBIA/RIPK1/TAB1/TAB2/TBK1/TICAM1/TIRAP/TLR4/TNF/TRAF3/TRAF6/TRAM1
WP_RANKLRANK_RECEPTOR_ACTIVATOR_OF_NFKB_LIGAND_SIGNALING_PATHWAY	ACP5/AKT1/CHUK/FOS/ICAM1/IKBKB/IKBKG/JUN/MAP2K1/MAP2K6/MAP2K7/MAP3K7/MAPK1/MAPK14/MAPK3/MAPK8/MITF/NFATC1/NFKB1/NFKB2/NFKBIA/PIK3R1/RAC1/RELA/RELB/STAT1/TAB1/TAB2/TNFRSF11A/TNFSF11/TRAF2/TRAF3/TRAF6
GOBP_REGULATION_OF_CELL_CELL_ADHESION	AKT1/AP3B1/BCL10/CBFB/CCDC88B/CCL2/CD47/CEBPB/CR1/DLG5/DOCK8/ERBB2/FADD/FCGR2B/FLOT1/GNRH1/HLA-A/HLA-DMB/HLA-DRA/HLA-DRB1/HLA-E/HLA-G/HMGB1/HSPD1/ICAM1/IL10/IL12B/IL1B/IL23R/IL2RA/IL6ST/IRAK1/IRF1/ITGB2/JAK2/KLRK1/LEF1/LGALS9/LRRC32/MALT1/MAP3K8/MAPK14/MAPK7/MUC21/NFKBIZ/NLRP3/NOD2/NOTCH4/PDPK1/PELI1/PIK3CA/PIK3R1/PPARA/PRKCQ/PTPN2/RAC1/RC3H1/RELA/RHOA/RIPK2/SMAD7/SOCS1/STAT5B/TGFB1/TNF/TNFRSF14/…
BIOCARTA_TOLL_PATHWAY	CHUK/EIF2AK2/ELK1/FOS/IKBKB/IKBKG/JUN/MAP2K3/MAP2K4/MAP2K6/MAP3K1/MAP3K14/MAP3K7/MAPK14/MAPK8/MYD88/NFKB1/NFKBIA/PPARA/RELA/TAB1/TLR7/TRAF6
WP_MIRNAS_INVOLVEMENT_IN_THE_IMMUNE_RESPONSE_IN_SEPSIS	CHUK/ICAM1/IKBKB/IKBKG/IL10/IRAK1/IRAK4/IRF1/IRF5/IRF7/MAP3K7/MAPK14/MAPK8/MYD88/NFKB1/NFKB2/NFKBIA/REL/RELA/RELB/TAB1/TAB2/TLR4/TLR7/TLR8/TNF/TRAF3/TRAF6
GOBP_POSITIVE_REGULATION_OF_CELL_ACTIVATION	AKT1/AP3B1/BCL10/BTK/CBFB/CCDC88B/CCL2/CD40/CD47/CEBPA/CR1/DOCK8/FADD/GPR183/HLA-A/HLA-DMB/HLA-DRA/HLA-DRB1/HLA-E/HLA-F/HLA-G/HMGB1/HSPD1/IL10/IL12B/IL1B/IL23R/IL2RA/IL6ST/INPP5D/ITGB2/JAK2/KLRK1/LEF1/LGALS9/MALT1/MAP3K8/MEF2C/MYD88/NFATC2/NFKBIZ/NLRP3/NOD2/PDPK1/PELI1/PIK3CA/PIK3R1/PRKCQ/RAC1/RIPK2/SOCS1/STAT5B/TGFB1/TICAM1/TIRAP/TLR4/TLR6/TLR9/TNFRSF14/TNFSF11/TRAF6/ZMIZ1
WP_HOSTPATHOGEN_INTERACTION_OF_HUMAN_CORONA_VIRUSES_INTERFERON_INDUCTION	CHUK/EIF2AK2/FOS/IFNAR1/IKBKB/IKBKE/IKBKG/IRF3/JUN/MAP3K7/MAPK14/MAPK8/MYD88/NFKB1/NFKBIA/OAS2/OAS3/RIPK1/STAT1/STAT2/TBK1/TICAM1/TLR7/TRAF3/TRAF6/TYK2
GOBP_LYMPHOCYTE_MEDIATED_IMMUNITY	BCL10/BCL3/BTK/C2/C3/C5/CCR6/CD19/CD40/CEBPG/CR1/CRK/FADD/FCGR2B/HLA-A/HLA-B/HLA-DQB1/HLA-DRA/HLA-DRB1/HLA-E/HLA-F/HLA-G/HLA-H/HMGB1/HSPD1/ICAM1/IL10/IL12B/IL18R1/IL18RAP/IL1B/IL23R/INPP5D/IRF7/KLRK1/LGALS9/MALT1/MAP3K7/MBL2/MICA/MYD88/NLRP3/NOD2/PRF1/SMAD7/STAT5B/TGFB1/TLR8/TNF/TRAF2/TRAF6/UNG/WAS
GOBP_REGULATION_OF_T_CELL_ACTIVATION	AKT1/AP3B1/BCL10/CBFB/CCDC88B/CCL2/CD47/CEBPB/CR1/DLG5/DOCK8/ERBB2/FADD/FCGR2B/GNRH1/HLA-A/HLA-DMB/HLA-DOA/HLA-DRA/HLA-DRB1/HLA-E/HLA-G/HMGB1/HSPD1/IL10/IL12B/IL1B/IL23R/IL2RA/IL6ST/IRF1/IRF4/KAT2A/KLRK1/LEF1/LGALS9/LRRC32/MALT1/MAP3K8/NFATC2/NFKBIZ/NLRP3/NOD2/PDPK1/PELI1/PIK3CA/PIK3R1/PRDM1/PRKCQ/PTPN2/RAC1/RC3H1/RIPK2/SMAD7/SOCS1/STAT5B/TNFRSF14/TNFSF11/TRAF6/ZMIZ1
GOBP_REGULATION_OF_RESPONSE_TO_BIOTIC_STIMULUS	AKIRIN2/BCL10/CARD9/CD36/CHUK/CR1/CRK/CYBA/FADD/FCGR2B/HLA-A/HLA-B/HLA-DRB1/HLA-E/HLA-F/HLA-G/HMGB1/HSPD1/IFNGR2/IKBKB/IKBKE/IKBKG/IL12B/IL18RAP/IL23R/IL2RA/IRAK3/IRF1/IRF3/IRF7/JAK2/KLRK1/KRAS/LGALS9/LY96/MALT1/MAP3K7/MAPK3/MICA/MICB/MUC21/NFKB1/NLRC5/NLRX1/NOD1/NOD2/NR1H3/PDPK1/PSMB8/PSMB9/PTPN2/RELA/RELB/RIPK2/SFPQ/SOCS1/STAT1/STAT5B/TAB1/TAB2/TAB3/TBK1/TIRAP/TLR4/TLR8/TNFAIP3/TRAF3/TRAF6/TRIB1
WP_TYPE_I_INTERFERON_INDUCTION_AND_SIGNALING_DURING_SARSCOV2_INFECTION	CHUK/EIF2AK2/FOS/IFNAR1/IKBKB/IKBKE/IKBKG/IRF3/JUN/MAP3K7/MAPK14/MAPK8/MYD88/NFKB1/NFKBIA/OAS2/OAS3/STAT1/STAT2/TBK1/TLR7/TRAF3/TRAF6/TYK2
BIOCARTA_KERATINOCYTE_PATHWAY	CEBPA/CHUK/EGFR/ETS2/FASLG/FOS/IKBKB/JUN/MAP2K1/MAP2K3/MAP2K4/MAP2K6/MAP2K7/MAP3K1/MAP3K14/MAPK1/MAPK14/MAPK3/MAPK8/NFKB1/NFKBIA/PRKCE/PRKCH/PRKCQ/RELA/RIPK1/TNF/TNFRSF1A/TRAF2
GOBP_STRESS_ACTIVATED_PROTEIN_KINASE_SIGNALING_CASCADE	AKT1/CARD9/CHUK/CYLD/DUSP1/EGFR/EIF2AK2/ERCC6/FCGR2B/FOXM1/HDAC3/HMGB1/IKBKB/IKBKG/IL1B/IRAK1/IRAK2/IRAK4/LGALS9/MAP2K1/MAP2K2/MAP2K3/MAP2K4/MAP2K7/MAP3K7/MAP3K8/MAPK1/MAPK14/MAPK3/MAPK8/MAPKAPK2/MYC/MYD88/NFKB1/NOD1/NOD2/PDCD10/PRKN/PTGER4/RIPK1/RIPK2/STK4/TAB1/TAB2/TAB3/TIRAP/TLR4/TLR9/TNF/TNFSF11/TRAF2/TRAF3/TRAF6/TRIB1/UBE2N/ZFP36
PID_TOLL_ENDOGENOUS_PATHWAY	CD14/CHUK/HMGB1/HSPD1/IKBKB/IKBKG/IRAK1/IRAK2/IRAK4/LY96/MYD88/RHOA/S100A8/S100A9/TICAM1/TIRAP/TLR1/TLR2/TLR4/TLR6/VCAN
GOBP_ACTIVATION_OF_IMMUNE_RESPONSE	ARPC4/BCL10/BTK/C2/C3/C5/CARD9/CBFB/CD19/CD47/CFB/CFD/CFH/CHUK/CR1/CRK/FCGR2A/FCGR2B/HLA-A/HLA-DQB1/HLA-DRA/HLA-DRB1/HLA-DRB5/HMGB1/IKBKB/IKBKG/IL1B/INPP5D/KRAS/MALT1/MAP3K7/MAPK1/MAPK3/MBL2/MEF2C/MICB/MUC21/NFATC2/NFKB1/NFKBIZ/NOD2/PDPK1/PIK3CA/PIK3CD/PIK3R1/PRKCE/PRKCH/PRKCQ/PSMB8/PSMB9/PTPN2/RAC1/RBCK1/RC3H1/RELA/RELB/RIPK2/RNF31/SFPQ/STK11/TAB1/TAB2/TAB3/TBK1/TLR4/TRAF6/UBE2N/WAS
GOBP_REGULATION_OF_LEUKOCYTE_DIFFERENTIATION	AP3B1/ATP6AP1/BTK/CASP8/CBFB/CEBPB/CR1/CREB1/ERBB2/FADD/FCGR2B/FOS/HAX1/HLA-B/HLA-DOA/HLA-DRA/HLA-DRB1/HLA-G/HMGB1/IL10/IL12B/IL23R/IL2RA/INPP5D/IRF1/IRF4/IRF7/JUN/KAT2A/LEF1/LGALS9/MALT1/MITF/MYC/NFATC2/NFKBIZ/NLRP3/PIK3R1/PRDM1/PTPN2/RC3H1/RIPK1/RIPK2/SMAD7/SOCS1/STAT5B/TGFB1/TLR4/TLR9/TMEM176A/TMEM176B/TNF/TNFSF11/TRAF6/TRIB1/ZMIZ1
GOBP_REGULATION_OF_IMMUNE_EFFECTOR_PROCESS	BCL10/BTK/C2/C3/C5/CD19/CD36/CD40/CD47/CFB/CFH/CR1/CRK/FADD/FCGR2B/FOXF1/HLA-A/HLA-B/HLA-DMB/HLA-DRA/HLA-DRB1/HLA-E/HLA-F/HLA-G/HLA-H/HMGB1/HSPD1/ICAM1/IL10/IL12B/IL18R1/IL18RAP/IL1B/IL23R/IL2RA/IRAK3/IRF4/ITGB2/KLRK1/LGALS9/MALT1/MAP3K7/MICA/MICB/NFKBIZ/NLRP3/NLRX1/NOD2/PDPK1/RC3H1/RIPK2/SMAD7/STAT1/STAT5B/TGFB1/TICAM1/TLR4/TLR9/TNF/TNFAIP3/TNFRSF14/TRAF2/TRAF3/TRAF6/WAS
GOBP_LEUKOCYTE_PROLIFERATION	AHR/BTK/CCDC88B/CD151/CD19/CD40/CEBPB/CR1/CTPS1/DLG5/DOCK8/ERBB2/FADD/FCGR2B/GNRH1/GPR183/HLA-A/HLA-DMB/HLA-DRB1/HLA-E/HLA-G/HMGB1/HSPD1/IL10/IL12B/IL1B/IL23R/IL2RA/IL6ST/INPP5D/IRF1/LEF1/LGALS9/LRRC32/LST1/MALT1/MAPK1/MAPK3/MEF2C/MSN/MYD88/NFATC2/PELI1/PRKCQ/RC3H1/RIPK2/STAT5B/TBK1/TICAM1/TIRAP/TLR4/TLR9/TNFAIP3/TNFRSF14/TNFSF11/TRAF6
WP_TCELL_ANTIGEN_RECEPTOR_TCR_SIGNALING_PATHWAY	AKT1/BCL10/CHUK/CREB1/CRK/FOS/IKBKB/IKBKG/IL15RA/IL1B/IRF4/JUN/MALT1/MAP2K1/MAP2K2/MAP3K14/MAP3K7/MAP3K8/MAPK1/MAPK14/MAPK3/MAPK8/NFATC1/NFATC2/NFKB1/NFKBIA/PDPK1/PIK3R1/PRKCQ/REL/RELA/RIPK2/TGFB1/TRAF6/WAS
GOBP_IMMUNE_RESPONSE_REGULATING_SIGNALING_PATHWAY	ARPC4/BCL10/BTK/CARD9/CBFB/CD19/CD40/CD47/CHUK/CR1/CRK/FCGR2A/FCGR2B/FOS/HLA-A/HLA-DQB1/HLA-DRA/HLA-DRB1/HLA-DRB5/HLA-G/IKBKB/IKBKG/INPP5D/JUN/KRAS/MALT1/MAP2K4/MAP2K7/MAP3K1/MAP3K7/MAPK1/MAPK3/MAPK8/MEF2C/MICB/MUC21/NFATC1/NFATC2/NFKB1/NFKBIZ/PDPK1/PIK3CA/PIK3CD/PIK3R1/PRKCE/PRKCH/PRKCQ/PSMB8/PSMB9/PTPN2/RAC1/RBCK1/RC3H1/RELA/RELB/RIPK2/RNF31/STK11/TAB1/TAB2/TAB3/TRAF6/UBE2N/WAS
GOBP_ACTIVATION_OF_PROTEIN_KINASE_ACTIVITY	ADCY4/AKT1/BRAF/C5/CARD10/CDK1/CRK/CXCR4/EGFR/EIF2AK2/ERCC6/HMGB1/IKBKG/IL12B/IL1B/IL23R/IRAK1/IRAK2/JAK2/KIDINS220/KSR1/MALT1/MAP2K1/MAP2K2/MAP2K3/MAP2K4/MAP2K6/MAP2K7/MAP3K1/MAP3K14/MAP3K7/MAP3K8/MAPK1/MAPK14/MAPK3/MAPKAPK2/NOD1/NOD2/PDGFB/PDPK1/PIK3CA/PRKAA1/RIPK1/RIPK2/SAA1/SOCS1/STK11/STK4/TAB1/TAB2/TAB3/TIRAP/TLR4/TLR6/TNF/TNFSF11/TNFSF15/TRAF2/TRAF6/UBE2N
GOBP_POSITIVE_REGULATION_OF_LEUKOCYTE_CELL_CELL_ADHESION	AKT1/AP3B1/BCL10/CBFB/CCDC88B/CCL2/CD47/CR1/DOCK8/FADD/HLA-A/HLA-DMB/HLA-DRA/HLA-DRB1/HLA-E/HLA-G/HMGB1/HSPD1/ICAM1/IL12B/IL1B/IL23R/IL2RA/IL6ST/IRAK1/ITGB2/KLRK1/LEF1/LGALS9/MALT1/MAP3K8/NFKBIZ/NLRP3/NOD2/PDPK1/PIK3CA/PIK3R1/PRKCQ/RAC1/RELA/RHOA/RIPK2/SOCS1/STAT5B/TNF/TNFRSF14/TNFSF11/TRAF6/ZMIZ1
GOBP_CELLULAR_RESPONSE_TO_LIPID	AHR/AKT1/BCL10/CASP1/CBFB/CCL2/CD14/CD36/CD40/CEBPB/CFTR/CREB1/CTR9/CXCL10/DAB2/DDX18/E2F1/EGFR/ELK1/HMGB1/ICAM1/IL10/IL12B/IL1B/IRAK1/IRAK2/IRF3/IRF8/JAK2/KAT5/KMT2D/LEF1/LPL/LY96/MALT1/MAPK1/MAPK14/MAPK3/MAPK8/MEF2C/MSN/MYD88/NFKB1/NFKBIA/NFKBIB/NLRP3/NOD2/NR1H3/NR3C1/PAF1/PPARA/PRKCE/RELA/RHOA/RIPK2/RXRA/SBNO2/SGMS1/SIRT1/SPP1/TADA3/TBX1/TGFB1/TICAM1/TICAM2/TLR2/TLR4/TNF/TNFAIP3/TRAF6/TRIB1/UB…
GOBP_MYELOID_CELL_DIFFERENTIATION	ACVR1B/AP3B1/ASH2L/ATP6AP1/CASP8/CBFB/CEBPA/CEBPB/CEBPG/CREB1/CTR9/FADD/FLI1/FOS/G6PD/GPR183/HAX1/HIF1A/HLA-DRB1/HMGB1/HSPA1B/IKZF1/IL12B/IL23R/INPP5D/IRF4/IRF7/IRF8/JAGN1/JAK2/JUN/JUNB/KMT2D/L3MBTL3/LEF1/LEO1/MAPK14/MEF2C/MITF/MYC/NFKBIA/PAF1/PIK3CD/PIK3R1/PIP4K2A/PRKCQ/PTPN2/RELB/RIPK1/SBNO2/SIRT1/SLC4A1/STAT1/STAT3/STAT5B/TGFB1/TIRAP/TLR2/TLR4/TNF/TNFRSF11A/TNFSF11/TRAF6/TRIB1/WDR61/ZFP36
WP_SIGNAL_TRANSDUCTION_THROUGH_IL1R	CHUK/ECSIT/IKBKB/IL1B/IRAK1/IRAK2/IRAK3/JUN/MAP2K3/MAP2K6/MAP3K1/MAP3K14/MAP3K7/MAPK14/MAPK8/MYD88/NFKB1/NFKBIA/RELA/TAB1/TGFB1/TNF/TOLLIP/TRAF6
GOBP_REGULATION_OF_INFLAMMATORY_RESPONSE	BTK/C3/CASP1/CASP4/CD47/CEBPA/CEBPB/CYLD/EGFR/FCGR2B/FOXF1/GPSM3/HLA-DRB1/HLA-E/IL10/IL12B/IL1B/IL2RA/IL6ST/IRF3/JAK2/LACC1/LPL/MAPK7/MYD88/NFKB1/NFKBIA/NFKBIZ/NLRP3/NLRX1/NOD2/NR1H3/OTULIN/PPARA/PTGER4/PTPN2/RELA/RIPK1/S100A8/S100A9/SAA1/SBNO2/SHARPIN/STAT5B/TLR10/TLR2/TLR4/TLR7/TLR9/TNF/TNFAIP3/TNFRSF11A/TNFRSF1A/TNFSF11/TRADD
GOBP_POSITIVE_REGULATION_OF_CELL_CELL_ADHESION	AKT1/AP3B1/BCL10/CBFB/CCDC88B/CCL2/CD47/CR1/DOCK8/FADD/FLOT1/HLA-A/HLA-DMB/HLA-DRA/HLA-DRB1/HLA-E/HLA-G/HMGB1/HSPD1/ICAM1/IL10/IL12B/IL1B/IL23R/IL2RA/IL6ST/IRAK1/ITGB2/KLRK1/LEF1/LGALS9/MALT1/MAP3K8/NFKBIZ/NLRP3/NOD2/PDPK1/PIK3CA/PIK3R1/PRKCQ/RAC1/RELA/RHOA/RIPK2/SMAD7/SOCS1/STAT5B/TNF/TNFRSF14/TNFSF11/TRAF6/ZMIZ1
BIOCARTA_STRESS_PATHWAY	ATF1/CHUK/IKBKB/IKBKG/JUN/MAP2K3/MAP2K4/MAP2K6/MAP3K1/MAP3K14/MAPK14/MAPK8/NFKB1/NFKBIA/RELA/RIPK1/TANK/TNF/TNFRSF1A/TRADD/TRAF2
GOBP_REGULATION_OF_INNATE_IMMUNE_RESPONSE	AKIRIN2/BCL10/CARD9/CHUK/CR1/CRK/FADD/FCGR2B/HLA-A/HLA-B/HLA-E/HLA-F/HLA-G/HMGB1/IFNGR2/IKBKB/IKBKE/IKBKG/IL12B/IL18RAP/IRAK3/IRF1/IRF3/IRF7/JAK2/KLRK1/KRAS/LGALS9/MALT1/MAP3K7/MICA/MUC21/NFKB1/NLRC5/NLRX1/NOD2/NR1H3/PDPK1/PSMB8/PSMB9/PTPN2/RELA/RELB/SFPQ/SOCS1/STAT1/STAT5B/TAB1/TAB2/TAB3/TBK1/TIRAP/TLR4/TLR8/TNFAIP3/TRAF6
WP_CARDIAC_HYPERTROPHIC_RESPONSE	AKT1/CHUK/GSK3B/IKBKB/IKBKE/IKBKG/MAP2K1/MAP2K2/MAP2K3/MAP2K4/MAP2K6/MAP2K7/MAP3K1/MAP3K14/MAP3K7/MAPK1/MAPK14/MAPK3/MAPK7/MAPK8/MEF2A/NFATC2/NFKB1/PDPK1/RAC1/TGFB1/TNF/TNFRSF1A
GOBP_REGULATION_OF_RESPONSE_TO_CYTOKINE_STIMULUS	AGPAT1/CASP1/CASP4/CASP8/CBFB/CHUK/CXCR4/CYLD/FADD/HIF1A/HSPA1B/IFNGR2/IKBKB/IKBKE/IKBKG/IRAK1/IRAK2/IRAK3/IRF3/IRF7/JAK2/MAPK7/NLRC5/NR1H3/OTULIN/PRKN/PTPN2/RBCK1/RIPK1/RIPK2/RNF31/SHARPIN/SOCS1/STAT1/TBK1/TICAM2/TLR2/TLR4/TNF/TNFAIP3/TNFRSF1A/TRADD/TRAF2
KEGG_RIG_I_LIKE_RECEPTOR_SIGNALING_PATHWAY	CASP10/CASP8/CHUK/CXCL10/CYLD/FADD/IKBKB/IKBKE/IKBKG/IL12B/IRF3/IRF7/MAP3K1/MAP3K7/MAPK14/MAPK8/NFKB1/NFKBIA/NFKBIB/NLRX1/RELA/RIPK1/TANK/TBK1/TNF/TRADD/TRAF2/TRAF3/TRAF6
GOBP_REGULATION_OF_ADAPTIVE_IMMUNE_RESPONSE	BTK/C3/CD40/CR1/FADD/FCGR2B/HLA-A/HLA-B/HLA-DRA/HLA-DRB1/HLA-E/HLA-F/HLA-G/HLA-H/HMGB1/HSPD1/IL10/IL12B/IL18R1/IL1B/IL23R/IL6ST/IRF1/IRF7/MALT1/MAP3K7/MEF2C/NFKBIZ/NLRP3/NOD2/PRKCQ/RC3H1/RIPK2/SIRT1/SMAD7/TGFB1/TNF/TNFAIP3/TNFRSF14/TRAF2/TRAF6/WAS
WP_MAPK_SIGNALING_PATHWAY	AKT1/BRAF/CD14/CHUK/CRK/DUSP1/ECSIT/EGFR/ELK1/FASLG/FGF12/FOS/HSPA1B/IKBKB/IKBKG/IL1B/JUN/KRAS/MAP2K1/MAP2K2/MAP2K3/MAP2K4/MAP2K6/MAP2K7/MAP3K1/MAP3K14/MAP3K7/MAP3K8/MAPK1/MAPK14/MAPK3/MAPK7/MAPK8/MAPKAPK2/MAX/MEF2C/MYC/NFATC1/NFKB1/NFKB2/PDGFB/PTPRR/RAC1/RELA/RELB/STK4/TAB1/TAB2/TGFB1/TNF/TNFRSF1A/TRAF2/TRAF6
GOBP_INTERLEUKIN_6_PRODUCTION	AKIRIN2/BCL10/CARD9/CD36/CD47/CEBPB/CYBA/HLA-B/HMGB1/HSPD1/IL10/IL17RA/IL1B/INPP5D/IRAK3/LGALS9/LPL/MAPKAPK2/MYD88/NLRX1/NOD1/NOD2/POU2F2/RIPK2/STAT3/TICAM1/TIRAP/TLR1/TLR2/TLR4/TLR6/TLR7/TLR8/TLR9/TNF/TNFAIP3/TRAF6
BIOCARTA_MAPK_PATHWAY	CEBPA/CHUK/CREB1/ELK1/FOS/IKBKB/JUN/MAP2K1/MAP2K2/MAP2K3/MAP2K4/MAP2K6/MAP2K7/MAP3K1/MAP3K14/MAP3K7/MAP3K8/MAPK1/MAPK14/MAPK3/MAPK7/MAPK8/MAPKAPK2/MAX/MYC/NFKB1/NFKBIA/RAC1/RELA/RIPK1/STAT1/TGFB1/TRADD/TRAF2
WP_TNF_RELATED_WEAK_INDUCER_OF_APOPTOSIS_TWEAK_SIGNALING_PATHWAY	AKT1/CASP8/CCL2/CHUK/FADD/GSK3B/IKBKB/JUN/MAP3K14/MAP3K7/MAPK1/MAPK14/MAPK3/MAPK8/NFKB1/NFKB2/NFKBIA/NFKBIB/RAC1/RELA/RELB/RIPK1/TNF/TRAF2/TRAF3
WP_FIBRIN_COMPLEMENT_RECEPTOR_3_SIGNALING_PATHWAY	AKT1/CCL2/CD14/CHUK/CXCL10/IKBKB/IKBKG/IL12B/IRAK1/IRAK2/IRAK4/IRF3/ITGB2/LY96/MYD88/NFKB1/PIK3CA/RHOA/TICAM1/TICAM2/TIRAP/TLR4/TNF/TRAF6
PID_BCR_5PATHWAY	AKT1/BCL10/BTK/CD19/CHUK/ELK1/FCGR2B/FOS/IKBKB/IKBKG/JUN/MALT1/MAP2K1/MAP3K1/MAP3K7/MAPK1/MAPK14/MAPK3/MAPK8/NFATC1/NFKB1/NFKBIA/NFKBIB/PDPK1/PIK3CA/PIK3R1/POU2F2/RAC1/RELA/TRAF6
GOBP_POSITIVE_REGULATION_OF_CELL_ADHESION	AKT1/AP3B1/BCL10/CBFB/CCDC88B/CCL2/CD36/CD47/CR1/CRK/DOCK8/ERBB2/FADD/FLOT1/FOXF1/GSK3B/HLA-A/HLA-DMB/HLA-DRA/HLA-DRB1/HLA-E/HLA-G/HMGB1/HSPD1/ICAM1/IL10/IL12B/IL1B/IL23R/IL2RA/IL6ST/IRAK1/ITGB2/JAK2/KLRK1/LEF1/LGALS9/MALT1/MAP3K8/NFKBIZ/NLRP3/NOD2/PDGFB/PDPK1/PIK3CA/PIK3R1/PRKCE/PRKCQ/RAC1/RELA/RHOA/RIPK2/SAA1/SMAD7/SOCS1/STAT5B/STK4/TNF/TNFRSF14/TNFSF11/TRAF6/ZMIZ1
GOBP_POSITIVE_REGULATION_OF_PROTEIN_KINASE_ACTIVITY	ADCY4/AKT1/ATP2B4/BRAF/C5/CARD10/CD40/CDK1/CRK/CXCR4/DBF4/EGFR/EGR1/EIF2AK2/ERBB2/ERCC6/HMGB1/IKBKG/IL12B/IL1B/IL23R/IRAK1/IRAK2/JAK2/KIDINS220/KRAS/KSR1/MALT1/MAP2K1/MAP2K2/MAP2K3/MAP2K4/MAP2K6/MAP2K7/MAP3K1/MAP3K14/MAP3K7/MAP3K8/MAPK1/MAPK14/MAPK3/MAPKAPK2/NOD1/NOD2/PDCD10/PDGFB/PDPK1/PIK3CA/PRKAA1/RHOA/RIPK1/RIPK2/SAA1/SIRT1/SOCS1/STK11/STK4/TAB1/TAB2/TAB3/TGFB1/TIRAP/TLR4/TLR6/TLR9/TNF/TNFRSF…
GOBP_MONONUCLEAR_CELL_DIFFERENTIATION	AICDA/AP3B1/BCL3/BTK/CBFB/CCR6/CD19/CEBPB/CEBPG/CR1/EGR1/ERBB2/FADD/FCGR2B/GPR183/HLA-B/HLA-DOA/HLA-DRA/HLA-DRB1/HLA-G/HMGB1/IKZF1/IL10/IL12B/IL18R1/IL1B/IL23R/IL2RA/INPP5D/IRF1/IRF4/IRF7/IRF8/JUN/KAT2A/LEF1/LGALS9/MALT1/MYC/NFATC2/NFKBIZ/NLRP3/PIK3CD/PIK3R1/PRDM1/PTGER4/PTPN2/RC3H1/RELB/RIPK2/SMAD7/SOCS1/STAT3/STAT5B/STK11/TLR9/TMEM176A/TMEM176B/TRAF6/YY1/ZMIZ1
KEGG_NOD_LIKE_RECEPTOR_SIGNALING_PATHWAY	CARD6/CARD9/CASP1/CASP8/CCL2/CHUK/HSP90B1/IKBKB/IKBKG/IL1B/MAP3K7/MAPK1/MAPK14/MAPK3/MAPK8/NFKB1/NFKBIA/NFKBIB/NLRP3/NOD1/NOD2/RELA/RIPK2/TAB1/TAB2/TAB3/TNF/TNFAIP3/TRAF6
KEGG_MAPK_SIGNALING_PATHWAY	AKT1/BRAF/CD14/CHUK/CRK/DUSP1/ECSIT/EGFR/ELK1/FASLG/FGF12/FOS/HSPA1B/IKBKB/IKBKG/IL1B/JUN/KRAS/MAP2K1/MAP2K2/MAP2K3/MAP2K4/MAP2K6/MAP2K7/MAP3K1/MAP3K14/MAP3K7/MAP3K8/MAPK1/MAPK14/MAPK3/MAPK7/MAPK8/MAPKAPK2/MAX/MEF2C/MYC/NFATC2/NFKB1/NFKB2/PDGFB/PTPRR/RAC1/RELA/RELB/STK4/TAB1/TAB2/TGFB1/TNF/TNFRSF1A/TRAF2/TRAF6
BIOCARTA_IL1R_PATHWAY	CHUK/IKBKB/IL1B/IRAK1/IRAK2/IRAK3/JUN/MAP2K3/MAP2K6/MAP3K1/MAP3K14/MAP3K7/MAPK14/MAPK8/MYD88/NFKB1/NFKBIA/RELA/TAB1/TGFB1/TNF/TRAF6
GOBP_REGULATION_OF_LEUKOCYTE_PROLIFERATION	AHR/BTK/CCDC88B/CD40/CEBPB/CR1/DLG5/ERBB2/FADD/FCGR2B/GNRH1/GPR183/HLA-A/HLA-DMB/HLA-DRB1/HLA-E/HLA-G/HMGB1/IL10/IL12B/IL1B/IL23R/IL2RA/IL6ST/INPP5D/IRF1/LGALS9/LRRC32/LST1/MAPK1/MAPK3/MEF2C/MYD88/NFATC2/PELI1/PRKCQ/RC3H1/RIPK2/STAT5B/TICAM1/TIRAP/TLR4/TLR9/TNFAIP3/TNFRSF14/TRAF6
KEGG_T_CELL_RECEPTOR_SIGNALING_PATHWAY	AKT1/BCL10/CHUK/FOS/GSK3B/IKBKB/IKBKG/IL10/JUN/KRAS/MALT1/MAP2K1/MAP2K2/MAP2K7/MAP3K14/MAP3K7/MAP3K8/MAPK1/MAPK14/MAPK3/NFATC1/NFATC2/NFKB1/NFKBIA/NFKBIB/NFKBIE/PDPK1/PIK3CA/PIK3CD/PIK3R1/PRKCQ/RELA/RHOA/TNF
GOBP_INTERFERON_GAMMA_MEDIATED_SIGNALING_PATHWAY	CIITA/HLA-A/HLA-B/HLA-C/HLA-DQB1/HLA-DRA/HLA-DRB1/HLA-DRB5/HLA-E/HLA-F/HLA-G/HLA-H/ICAM1/IFI30/IFNGR2/IRF1/IRF2/IRF3/IRF4/IRF5/IRF7/IRF8/JAK2/NLRC5/NR1H3/OAS2/OAS3/PTPN2/SOCS1/STAT1/TRIM26
WP_APOPTOSIS	AKT1/CASP1/CASP10/CASP4/CASP8/CHUK/FADD/FASLG/IKBKB/IKBKG/IRF1/IRF2/IRF3/IRF4/IRF5/IRF7/JUN/MAP2K4/MAP3K1/MYC/NFKB1/NFKBIA/NFKBIB/NFKBIE/PIK3R1/PRF1/RELA/RIPK1/TNF/TNFRSF1A/TRADD/TRAF2/TRAF3
WP_MICRORNAS_IN_CARDIOMYOCYTE_HYPERTROPHY	AKT1/CHUK/CISH/GSK3B/IKBKB/IKBKE/IKBKG/IL6ST/MAP2K1/MAP2K2/MAP2K3/MAP2K4/MAP2K6/MAP2K7/MAP3K14/MAPK1/MAPK14/MAPK3/MAPK7/MAPK8/NFKB1/PDPK1/PIK3CA/PIK3CD/PIK3R1/RAC1/RCAN1/RHOA/STAT3/TAB1/TGFB1/TNF
REACTOME_INTERLEUKIN_1_FAMILY_SIGNALING	CASP1/CHUK/HMGB1/IKBKB/IKBKG/IL18R1/IL18RAP/IL1B/IRAK1/IRAK2/IRAK3/IRAK4/MAP2K1/MAP2K4/MAP2K6/MAP3K7/MAP3K8/MAPK8/MYD88/NFKB1/NFKB2/NFKBIA/NFKBIB/NOD1/NOD2/PELI1/PSMB8/PSMB9/PTPN2/RBX1/RELA/RIPK2/SAA1/STAT3/TAB1/TAB2/TAB3/TBK1/TOLLIP/TRAF6/UBE2N
PID_IL1_PATHWAY	CASP1/CHUK/IKBKB/IKBKG/IL1B/IRAK1/IRAK3/IRAK4/JUN/MAP2K6/MAP3K7/MAPK8/MYD88/NFKB1/PIK3CA/PIK3R1/RELA/TAB1/TAB2/TICAM2/TOLLIP/TRAF6/UBE2N
GOBP_NIK_NF_KAPPAB_SIGNALING	AKT1/BCL3/CARD10/CD14/CHUK/CYLD/EGFR/EIF2AK2/HMGB1/IKBKE/IL12B/IL18R1/IL1B/IRAK1/LGALS9/MALT1/MAP3K14/MAP3K7/NFKB2/NFKBIA/NLRP3/NOD1/NOD2/PSMB8/PSMB9/RBCK1/RC3H1/REL/RELA/RELB/RHOA/TIRAP/TLR2/TLR4/TLR6/TLR7/TLR9/TNF/TNFSF15/TRADD/TRAF2/TRAF6
KEGG_ALLOGRAFT_REJECTION	CD40/FASLG/HLA-A/HLA-B/HLA-C/HLA-DMA/HLA-DMB/HLA-DOA/HLA-DOB/HLA-DQB1/HLA-DRA/HLA-DRB1/HLA-DRB5/HLA-E/HLA-F/HLA-G/IL10/IL12B/PRF1/TNF
WP_NOVEL_INTRACELLULAR_COMPONENTS_OF_RIGILIKE_RECEPTOR_RLR_PATHWAY	CASP10/CASP8/CHUK/CXCL10/CYLD/FADD/IKBKB/IKBKE/IKBKG/IRF3/IRF7/MAP3K1/MAP3K7/MAPK14/MAPK8/NFKB1/NFKBIA/NFKBIB/NLRX1/RELA/RIPK1/TANK/TBK1/TNF/TRADD/TRAF2/TRAF3/TRAF6
GOBP_TYPE_I_INTERFERON_PRODUCTION	CD14/CHUK/CYLD/FLOT1/HMGB1/HSPD1/IKBKE/IL10/IRAK1/IRF1/IRF3/IRF5/IRF7/IRF8/MYD88/NFKB1/NFKB2/NLRC5/NLRX1/POLR2E/POLR2L/REL/RELA/RELB/RIPK2/STAT1/TBK1/TICAM1/TIRAP/TLR2/TLR4/TLR7/TLR8/TLR9/TNFAIP3/TRAF3/YY1
GOBP_INTERLEUKIN_12_PRODUCTION	CD36/CD40/CD47/HLA-B/HLA-G/HMGB1/HSPD1/IL10/IL12B/IL23R/IRAK3/IRF1/IRF5/IRF8/LGALS9/MAPK14/NFKB1/NOD2/RELA/RIPK2/TIRAP/TLR2/TLR4/TLR8/TLR9/TRAF6
GOBP_LIPOPOLYSACCHARIDE_MEDIATED_SIGNALING_PATHWAY	AKT1/BCL10/CCL2/CD14/CD36/IL1B/IRAK1/IRAK2/IRF3/LY96/MALT1/MAPK1/MAPK14/MAPK3/MYD88/NFKBIA/PRKCE/RIPK2/TGFB1/TICAM1/TLR2/TLR4/TNF/TNFAIP3/TRAF6/TRIB1
GOBP_REGULATION_OF_LEUKOCYTE_MEDIATED_IMMUNITY	BTK/C3/CD40/CR1/CRK/FADD/FCGR2B/FOXF1/HLA-A/HLA-B/HLA-DRA/HLA-DRB1/HLA-E/HLA-F/HLA-G/HLA-H/HMGB1/HSPD1/ICAM1/IL10/IL12B/IL18R1/IL18RAP/IL1B/IL23R/ITGB2/KLRK1/LGALS9/MALT1/MAP3K7/MICA/NLRP3/NOD2/PDPK1/SMAD7/STAT5B/TGFB1/TICAM1/TLR4/TNF/TRAF2/TRAF6/WAS
WP_B_CELL_RECEPTOR_SIGNALING_PATHWAY	AKT1/BCL10/BRAF/BTK/CD19/CHUK/CREB1/CRK/ELK1/GSK3B/IKBKB/IKBKG/INPP5D/IRF4/JUN/MALT1/MAP2K1/MAP2K2/MAP2K6/MAP3K7/MAPK1/MAPK14/MAPK8/MAX/MEF2C/MYC/NFATC2/NFKB1/NFKBIA/PDPK1/PIK3R1/RAC1/REL/RELA
GOBP_REGULATION_OF_LYMPHOCYTE_MEDIATED_IMMUNITY	BTK/C3/CD40/CR1/CRK/FADD/FCGR2B/HLA-A/HLA-B/HLA-DRA/HLA-DRB1/HLA-E/HLA-F/HLA-G/HLA-H/HMGB1/HSPD1/IL10/IL12B/IL18R1/IL18RAP/IL1B/IL23R/KLRK1/LGALS9/MALT1/MAP3K7/MICA/NLRP3/NOD2/SMAD7/STAT5B/TGFB1/TNF/TRAF2/TRAF6/WAS
WP_ALLOGRAFT_REJECTION	C2/C3/C5/CASP8/CD40/FASLG/HLA-A/HLA-B/HLA-C/HLA-DMA/HLA-DMB/HLA-DOA/HLA-DOB/HLA-DQB1/HLA-DRA/HLA-DRB1/HLA-DRB5/HLA-E/HLA-F/HLA-G/IL10/IL12B/IL1B/IL2RA/MICA/PRF1/STAT1/TGFB1/TNF
GOBP_POSITIVE_REGULATION_OF_IMMUNE_EFFECTOR_PROCESS	BCL10/BTK/C3/CD36/CD40/CR1/FADD/FOXF1/HLA-A/HLA-B/HLA-DMB/HLA-DRA/HLA-DRB1/HLA-E/HLA-F/HLA-G/HLA-H/HSPD1/IL10/IL12B/IL18R1/IL18RAP/IL1B/IL23R/ITGB2/KLRK1/LGALS9/MALT1/MAP3K7/NFKBIZ/NLRP3/NOD2/PDPK1/RIPK2/STAT5B/TGFB1/TICAM1/TLR4/TLR9/TNF/TNFRSF14/TRAF2/TRAF6
GOBP_RESPONSE_TO_INTERFERON_GAMMA	CASP1/CCL2/CD40/CD47/CIITA/FASLG/HLA-A/HLA-B/HLA-C/HLA-DQB1/HLA-DRA/HLA-DRB1/HLA-DRB5/HLA-E/HLA-F/HLA-G/HLA-H/ICAM1/IFI30/IFNGR2/IL12B/IL23R/IRF1/IRF2/IRF3/IRF4/IRF5/IRF7/IRF8/JAK2/LGALS9/NLRC5/NR1H3/OAS2/OAS3/PTPN2/SOCS1/STAT1/TLR2/TLR4/TRIM26/WAS
GOBP_NEGATIVE_REGULATION_OF_IMMUNE_SYSTEM_PROCESS	AKT1/BTK/C5/CBFB/CCL2/CD47/CEBPB/CR1/CRK/DLG5/DUSP1/ERBB2/FADD/FCGR2B/FOXF1/GNRH1/HLA-A/HLA-B/HLA-DOA/HLA-DOB/HLA-DRB1/HLA-E/HLA-F/HLA-G/HMGB1/IL10/IL12B/IL2RA/INPP5D/IRAK3/IRF1/KLRK1/LGALS9/LRRC32/LST1/MICA/MICB/MYC/NLRC5/NLRX1/NOD2/NR1H3/PELI1/PIK3R1/PTGER4/PTPN2/RC3H1/SMAD7/SOCS1/TGFB1/TLR4/TMEM176A/TMEM176B/TNF/TNFAIP3/TNFRSF14/TRIB1
WP_EBOLA_VIRUS_PATHWAY_ON_HOST	AKT1/CTSB/EGFR/EIF2AK2/HLA-A/HLA-B/HLA-C/HLA-DMA/HLA-DMB/HLA-DOA/HLA-DOB/HLA-DQB1/HLA-DRA/HLA-DRB1/HLA-DRB5/HLA-E/HLA-F/HLA-G/IKBKE/IRF3/IRF7/MAPK1/MAPK3/MBL2/NFKB1/NFKB2/PIK3CA/PIK3CD/PIK3R1/PRKRA/RAC1/REL/RELA/RELB/RHOA/STAT1/TBK1/TLR4
GOBP_RESPONSE_TO_TUMOR_NECROSIS_FACTOR	AKT1/CASP1/CASP4/CASP8/CCL2/CD14/CD40/CEBPA/CHUK/COMMD7/CYLD/HSPA1B/ICAM1/IKBKB/IKBKG/JAK2/KAT2A/MAP2K7/MAP3K14/MAPK1/MAPK14/MAPK3/NFKB1/NFKBIA/OTULIN/PRKN/PSMB8/PSMB9/PTPN2/RBCK1/RELA/RIPK1/RNF31/SGMS1/SHARPIN/SIRT1/STAT1/TANK/TNF/TNFAIP3/TNFRSF11A/TNFRSF14/TNFRSF1A/TNFSF11/TNFSF15/TRADD/TRAF2/TRAF3/TRAF6/TXNDC17/ZFP36
GOBP_POSITIVE_REGULATION_OF_INTERLEUKIN_6_PRODUCTION	AKIRIN2/BCL10/CARD9/CD36/CYBA/HMGB1/HSPD1/IL17RA/IL1B/LGALS9/LPL/MYD88/NOD1/NOD2/POU2F2/RIPK2/STAT3/TICAM1/TIRAP/TLR1/TLR2/TLR4/TLR6/TLR7/TLR8/TLR9/TNF/TRAF6
KEGG_ANTIGEN_PROCESSING_AND_PRESENTATION	CIITA/CREB1/CTSB/HLA-A/HLA-B/HLA-C/HLA-DMA/HLA-DMB/HLA-DOA/HLA-DOB/HLA-DQB1/HLA-DRA/HLA-DRB1/HLA-DRB5/HLA-E/HLA-F/HLA-G/HSPA1B/IFI30/NFYC/RFX5/RFXANK/RFXAP/TAP1/TAP2/TAPBP
GOBP_POSITIVE_REGULATION_OF_MAP_KINASE_ACTIVITY	C5/CD40/CDK1/CXCR4/EGFR/ERBB2/ERCC6/IKBKG/IL1B/IRAK1/IRAK2/KRAS/KSR1/MAP2K1/MAP2K2/MAP2K3/MAP2K4/MAP2K6/MAP2K7/MAP3K7/MAPK1/MAPK14/MAPK3/MAPKAPK2/NOD1/NOD2/PDCD10/PDGFB/PRKAA1/RIPK1/RIPK2/SAA1/TAB1/TAB2/TAB3/TGFB1/TLR4/TLR6/TLR9/TNF/TNFRSF11A/TNFSF11/TRAF2/TRAF6/UBE2N
GOBP_NUCLEOTIDE_BINDING_DOMAIN_LEUCINE_RICH_REPEAT_CONTAINING_RECEPTOR_SIGNALING_PATHWAY	CASP8/CYLD/HSPA1B/IKBKG/IRAK1/IRAK2/LACC1/MAP2K6/MAP3K7/NFKBIA/NOD1/NOD2/OTULIN/RELA/RIPK2/TAB1/TAB2/TAB3/TLR4/TNFAIP3/TRAF6/UBE2N
REACTOME_TAK1_ACTIVATES_NFKB_BY_PHOSPHORYLATION_AND_ACTIVATION_OF_IKKS_COMPLEX	CHUK/HMGB1/IKBKB/IKBKG/IRAK1/IRAK2/MAP3K7/NFKB1/NFKB2/NFKBIA/NFKBIB/NOD1/NOD2/RELA/RIPK2/SAA1/TAB1/TAB2/TAB3/TRAF6/UBE2N
REACTOME_NOD1_2_SIGNALING_PATHWAY	CARD9/CASP1/CASP4/CASP8/CHUK/CYLD/IKBKB/IKBKG/IRAK1/IRAK2/MAP2K6/MAP3K7/MAPK14/NOD1/NOD2/RIPK2/TAB1/TAB2/TAB3/TNFAIP3/TRAF6/UBE2N
KEGG_B_CELL_RECEPTOR_SIGNALING_PATHWAY	AKT1/BCL10/BTK/CD19/CHUK/FCGR2B/FOS/GSK3B/IKBKB/IKBKG/INPP5D/JUN/KRAS/MALT1/MAP2K1/MAP2K2/MAPK1/MAPK3/NFATC1/NFATC2/NFKB1/NFKBIA/NFKBIB/NFKBIE/PIK3CA/PIK3CD/PIK3R1/RAC1/RELA
GOBP_POSITIVE_REGULATION_OF_PROTEIN_SERINE_THREONINE_KINASE_ACTIVITY	AKT1/ATP2B4/C5/CD40/CDK1/CXCR4/DBF4/EGFR/ERBB2/ERCC6/IKBKG/IL1B/IRAK1/IRAK2/KRAS/KSR1/MAP2K1/MAP2K2/MAP2K3/MAP2K4/MAP2K6/MAP2K7/MAP3K7/MAPK1/MAPK14/MAPK3/MAPKAPK2/NOD1/NOD2/PDCD10/PDGFB/PRKAA1/RHOA/RIPK1/RIPK2/SAA1/SIRT1/STK4/TAB1/TAB2/TAB3/TGFB1/TLR4/TLR6/TLR9/TNF/TNFRSF11A/TNFSF11/TRAF2/TRAF6/UBE2N
REACTOME_NUCLEOTIDE_BINDING_DOMAIN_LEUCINE_RICH_REPEAT_CONTAINING_RECEPTOR_NLR_SIGNALING_PATHWAYS	CARD9/CASP1/CASP4/CASP8/CHUK/CYLD/IKBKB/IKBKG/IRAK1/IRAK2/MAP2K6/MAP3K7/MAPK14/NFKB1/NFKB2/NLRP3/NOD1/NOD2/RELA/RIPK2/TAB1/TAB2/TAB3/TNFAIP3/TRAF6/UBE2N
REACTOME_INTERLEUKIN_1_SIGNALING	CHUK/HMGB1/IKBKB/IKBKG/IL1B/IRAK1/IRAK2/IRAK3/IRAK4/MAP2K1/MAP2K4/MAP2K6/MAP3K7/MAP3K8/MYD88/NFKB1/NFKB2/NFKBIA/NFKBIB/NOD1/NOD2/PELI1/PSMB8/PSMB9/RBX1/RELA/RIPK2/SAA1/TAB1/TAB2/TAB3/TOLLIP/TRAF6/UBE2N
KEGG_TYPE_I_DIABETES_MELLITUS	FASLG/HLA-A/HLA-B/HLA-C/HLA-DMA/HLA-DMB/HLA-DOA/HLA-DOB/HLA-DQB1/HLA-DRA/HLA-DRB1/HLA-DRB5/HLA-E/HLA-F/HLA-G/HSPD1/IL12B/IL1B/PRF1/TNF
GOBP_MYD88_INDEPENDENT_TOLL_LIKE_RECEPTOR_SIGNALING_PATHWAY	CASP8/CD14/CD40/CHUK/FADD/IKBKB/IKBKE/IKBKG/IRF3/IRF7/LY96/PRKCE/RIPK1/TANK/TBK1/TICAM1/TICAM2/TLR4/TLR6/TRAF3
GOBP_POSITIVE_REGULATION_OF_ADAPTIVE_IMMUNE_RESPONSE	BTK/C3/CD40/FADD/HLA-A/HLA-B/HLA-DRA/HLA-DRB1/HLA-E/HLA-F/HLA-G/HLA-H/HSPD1/IL12B/IL18R1/IL1B/IL23R/IL6ST/MALT1/MAP3K7/NFKBIZ/NLRP3/NOD2/PRKCQ/RIPK2/SIRT1/TGFB1/TNF/TRAF2/TRAF6
GOBP_REGULATION_OF_MYELOID_CELL_DIFFERENTIATION	ACVR1B/ASH2L/ATP6AP1/CASP8/CBFB/CEBPB/CREB1/CTR9/FADD/FOS/HAX1/HIF1A/HLA-DRB1/HMGB1/HSPA1B/IL12B/IL23R/INPP5D/IRF7/JUN/KMT2D/LEF1/LEO1/MAPK14/MEF2C/MITF/MYC/NFKBIA/PAF1/PIK3R1/PRKCQ/PTPN2/RIPK1/STAT1/STAT3/STAT5B/TGFB1/TLR4/TNF/TNFSF11/TRAF6/TRIB1/WDR61/ZFP36
GOBP_RESPONSE_TO_TYPE_I_INTERFERON	EGR1/FADD/HLA-A/HLA-B/HLA-C/HLA-E/HLA-F/HLA-G/HLA-H/IFNAR1/IKBKE/IRAK1/IRF1/IRF2/IRF3/IRF4/IRF5/IRF7/IRF8/MYD88/NLRC5/OAS2/OAS3/PSMB8/PTPN2/STAT1/STAT2/TBK1/TYK2
GOBP_REGULATION_OF_MAP_KINASE_ACTIVITY	C5/CD40/CDK1/CXCR4/DUSP1/EGFR/ERBB2/ERCC6/IKBKG/IL1B/IRAK1/IRAK2/IRAK3/KRAS/KSR1/MAP2K1/MAP2K2/MAP2K3/MAP2K4/MAP2K6/MAP2K7/MAP3K7/MAPK1/MAPK14/MAPK3/MAPKAPK2/NOD1/NOD2/PDCD10/PDGFB/PPP2R1A/PRKAA1/RIPK1/RIPK2/SAA1/SPRED2/TAB1/TAB2/TAB3/TGFB1/TLR4/TLR6/TLR9/TNF/TNFRSF11A/TNFSF11/TRAF2/TRAF6/TRIB1/UBE2N
SIG_CD40PATHWAYMAP	CD40/DUSP1/IKBKG/MAP2K4/MAP2K7/MAPK1/MAPK14/MAPK3/MAPK8/NFKB1/NFKB2/NFKBIA/NFKBIB/NFKBIE/PIK3CA/PIK3CD/PIK3R1/TRAF2/TRAF3/TRAF6
GOBP_POSITIVE_REGULATION_OF_MAPK_CASCADE	ATP6AP1/BRAF/C5/CARD9/CCL2/CD36/CD40/CDK1/CXCR4/EGFR/EIF2AK2/ERBB2/ERCC6/FCGR2B/GPR183/HLA-DRB1/HMGB1/ICAM1/IKBKG/IL1B/IRAK1/IRAK2/KRAS/KSR1/LGALS9/MAP2K1/MAP2K2/MAP2K3/MAP2K4/MAP2K6/MAP2K7/MAP3K7/MAPK1/MAPK14/MAPK3/MAPKAPK2/MYD88/NOD1/NOD2/PDCD10/PDGFB/PRKAA1/PRKCE/RIPK1/RIPK2/SAA1/TAB1/TAB2/TAB3/TBX1/TGFB1/TIRAP/TLR4/TLR6/TLR9/TNF/TNFRSF11A/TNFSF11/TRAF2/TRAF3/TRAF6/UBE2N
KEGG_NEUROTROPHIN_SIGNALING_PATHWAY	AKT1/BRAF/CRK/FASLG/GSK3B/IKBKB/IRAK1/IRAK2/IRAK3/IRAK4/JUN/KIDINS220/KRAS/MAP2K1/MAP2K2/MAP2K7/MAP3K1/MAPK1/MAPK14/MAPK3/MAPK7/MAPK8/MAPKAPK2/NFKB1/NFKBIA/NFKBIB/NFKBIE/PDPK1/PIK3CA/PIK3CD/PIK3R1/RAC1/RELA/RHOA/RIPK2/TRAF6
GOBP_RESPONSE_TO_INTERLEUKIN_1	CCL2/CD40/CD47/CEBPB/CHUK/EGR1/HIF1A/ICAM1/IKBKB/IKBKG/IL1B/IRAK1/IRAK2/IRAK3/IRAK4/LGALS9/MAP3K7/MAP3K8/MAPK3/MYD88/NFKB1/NFKBIA/NOD1/NOD2/PELI1/PSMB8/PSMB9/RBX1/RC3H1/RELA/RIPK2/TAB1/TAB2/TAB3/TANK/TNFRSF11A/TOLLIP/TRAF6/UBE2N/YY1
WP_NONGENOMIC_ACTIONS_OF_125_DIHYDROXYVITAMIN_D3	CCL2/CD40/IKBKB/JUN/KRAS/MAPK1/MAPK14/MAPK3/MAPK7/MAPK8/NFKB1/NFKB2/NOD2/OAS2/PRKCE/PRKCH/PRKCQ/RELB/RXRA/STAT1/STAT2/TLR2/TLR4/TLR8/TNF/TNFRSF1A/TYK2
WP_ONCOSTATIN_M_SIGNALING_PATHWAY	AKT1/CCL2/CEBPB/CREB1/EGR1/FOS/HIF1A/IL6ST/JAK2/JUNB/KRAS/MAP2K1/MAP2K2/MAPK1/MAPK14/MAPK3/MAPK8/NFKB1/NFKBIA/PIK3R1/PRKCE/PRKCH/RELA/STAT1/STAT3/STAT5B/TYK2
PID_CD8_TCR_DOWNSTREAM_PATHWAY	BRAF/EGR1/ELK1/FASLG/FOS/HLA-A/IFNAR1/IL2RA/IL2RG/JUN/JUNB/KRAS/MAP2K1/MAP2K2/MAPK1/MAPK3/MAPK8/NFATC1/NFATC2/PRF1/PRKCE/PRKCQ/TNF
GOBP_POSITIVE_REGULATION_OF_TUMOR_NECROSIS_FACTOR_SUPERFAMILY_CYTOKINE_PRODUCTION	BCL10/CARD9/CD14/CD36/CYBA/FADD/HLA-E/HMGB1/IL12B/JAK2/LGALS9/LPL/LY96/MAPKAPK2/MYD88/NOD1/NOD2/PIK3R1/RIPK1/RIPK2/STAT3/TICAM1/TIRAP/TLR1/TLR2/TLR4/TLR9
GOBP_INTERLEUKIN_8_PRODUCTION	BCL10/BCL3/CD14/FADD/HMGB1/HSPA1B/IL10/IL1B/LGALS9/MYD88/NOD1/NOD2/OTUD7B/RELA/RIPK1/STAT3/TIRAP/TLR1/TLR2/TLR4/TLR5/TLR6/TLR7/TLR8/TLR9/TNF
GOBP_POSITIVE_REGULATION_OF_INTERLEUKIN_12_PRODUCTION	CD36/CD40/HLA-G/HMGB1/HSPD1/IL12B/IL23R/IRF1/IRF5/IRF8/LGALS9/MAPK14/NOD2/RELA/RIPK2/TIRAP/TLR2/TLR4/TLR9/TRAF6
GOBP_POSITIVE_REGULATION_OF_HEMOPOIESIS	AP3B1/ATP6AP1/BTK/CASP8/CBFB/CR1/CREB1/FADD/FOS/HAX1/HLA-DRA/HLA-DRB1/HLA-G/HMGB1/IL10/IL12B/IL23R/IL2RA/INPP5D/JUN/LEF1/LGALS9/MALT1/NFKBIZ/NLRP3/RIPK1/RIPK2/SOCS1/STAT5B/TGFB1/TNF/TNFSF11/TRAF6/TRIB1/ZMIZ1
REACTOME_INTERFERON_GAMMA_SIGNALING	CIITA/HLA-A/HLA-B/HLA-C/HLA-DQB1/HLA-DRA/HLA-DRB1/HLA-DRB5/HLA-E/HLA-F/HLA-G/HLA-H/ICAM1/IFI30/IFNGR2/IRF1/IRF2/IRF3/IRF4/IRF5/IRF7/IRF8/JAK2/OAS2/OAS3/PTPN2/SOCS1/STAT1/TRIM26
GOBP_TUMOR_NECROSIS_FACTOR_SUPERFAMILY_CYTOKINE_PRODUCTION	BCL10/BCL3/CARD9/CD14/CD36/CD47/CYBA/FADD/HLA-E/HMGB1/IL10/IL12B/IRAK3/JAK2/LGALS9/LPL/LY96/MAPKAPK2/MYD88/NOD1/NOD2/PIK3R1/RIPK1/RIPK2/STAT3/TICAM1/TIRAP/TLR1/TLR2/TLR4/TLR9/TNFAIP3/ZFP36
GOBP_POSITIVE_REGULATION_OF_INTERLEUKIN_8_PRODUCTION	BCL10/CD14/FADD/HMGB1/HSPA1B/IL1B/LGALS9/MYD88/NOD1/NOD2/RELA/RIPK1/STAT3/TIRAP/TLR1/TLR2/TLR4/TLR5/TLR7/TLR8/TLR9/TNF
GOBP_TUMOR_NECROSIS_FACTOR_MEDIATED_SIGNALING_PATHWAY	CASP1/CASP4/CASP8/CD40/CHUK/COMMD7/CYLD/HSPA1B/IKBKB/IKBKG/JAK2/MAP3K14/NFKBIA/OTULIN/PRKN/PSMB8/PSMB9/PTPN2/RBCK1/RELA/RIPK1/RNF31/SHARPIN/STAT1/TNF/TNFAIP3/TNFRSF11A/TNFRSF14/TNFRSF1A/TNFSF11/TNFSF15/TRADD/TRAF2/TRAF3/TRAF6/TXNDC17
WP_BRAINDERIVED_NEUROTROPHIC_FACTOR_BDNF_SIGNALING_PATHWAY	AKT1/CHUK/CREB1/EGR1/EGR2/ELK1/FOS/GSK3B/IKBKB/IKBKG/JAK2/JUN/KIDINS220/KSR1/MAP2K1/MAP2K2/MAP3K1/MAPK1/MAPK14/MAPK3/MAPK7/MAPK8/MEF2A/MEF2C/NFKB1/NFKBIA/NSF/PDPK1/PIK3R1/PRKAA1/RAC1/RELA/SPP1/STAT1/STAT3/STAT5B/TRAF6
REACTOME_TNF_SIGNALING	CASP8/CHUK/CYLD/FADD/IKBKB/IKBKG/MAP3K7/OTUD7B/OTULIN/RBCK1/RIPK1/RNF31/SHARPIN/TAB1/TAB2/TAB3/TNF/TNFAIP3/TNFRSF1A/TRADD/TRAF2/USP21
WP_TCELL_ANTIGEN_RECEPTOR_TCR_PATHWAY_DURING_STAPHYLOCOCCUS_AUREUS_INFECTION	AKT1/BCL10/CHUK/FOS/GSK3B/IKBKB/IKBKG/IL10/JUN/MALT1/MAP2K1/MAP2K2/MAP2K7/MAP3K14/MAP3K7/MAP3K8/MAPK3/NFATC2/NFKB1/NFKBIA/PIK3CA/PRKCQ/TNF
WP_IL4_SIGNALING_PATHWAY	AKT1/CEBPA/CEBPB/CHUK/ELK1/FOS/IKBKB/IL2RG/INPP5D/JAK2/MAPK1/MAPK14/MAPK3/NFKB1/NFKBIA/PIK3CA/PIK3CD/PIK3R1/RELA/SOCS1/STAT1/STAT3/STAT5B/TYK2
REACTOME_DDX58_IFIH1_MEDIATED_INDUCTION_OF_INTERFERON_ALPHA_BETA	CASP10/CASP8/CHUK/CYLD/FADD/HMGB1/IKBKB/IKBKE/IKBKG/IRF3/IRF7/MAP3K1/NFKB1/NFKB2/NFKBIA/NFKBIB/NLRC5/NLRX1/RELA/RIPK1/SAA1/TANK/TBK1/TNFAIP3/TRAF2/TRAF3/TRAF6
GOBP_POSITIVE_REGULATION_OF_RESPONSE_TO_BIOTIC_STIMULUS	AKIRIN2/BCL10/CARD9/CHUK/CYBA/FADD/HLA-DRB1/HLA-E/HLA-F/HLA-G/HMGB1/HSPD1/IKBKB/IKBKE/IKBKG/IL12B/IL18RAP/IRF3/IRF7/KLRK1/KRAS/LY96/MALT1/MAP3K7/MUC21/NFKB1/NLRC5/NOD2/PDPK1/PSMB8/PSMB9/RELA/RELB/SFPQ/STAT5B/TAB1/TAB2/TAB3/TBK1/TLR4/TLR8/TRAF6
PID_CERAMIDE_PATHWAY	AKT1/CASP8/EIF2AK2/FADD/KSR1/MAP2K1/MAP2K2/MAP2K4/MAP3K1/MAPK1/MAPK3/MAPK8/MYC/NFKB1/NFKBIA/PRKRA/RELA/RIPK1/TNF/TNFRSF1A/TRADD/TRAF2
GOBP_POSITIVE_REGULATION_OF_INFLAMMATORY_RESPONSE	BTK/C3/CD47/CEBPA/CEBPB/EGFR/GPSM3/HLA-E/IL12B/IL1B/IL6ST/JAK2/LPL/NFKBIA/NFKBIZ/PTGER4/RIPK1/S100A8/S100A9/STAT5B/TLR10/TLR2/TLR4/TLR7/TLR9/TNF/TNFRSF11A/TNFRSF1A/TNFSF11/TRADD
GOBP_REGULATION_OF_TOLL_LIKE_RECEPTOR_SIGNALING_PATHWAY	CD14/CD36/CYBA/FLOT1/HMGB1/IRAK3/IRF1/IRF4/IRF7/LY96/NOD2/NR1H3/PDPK1/PELI1/TICAM1/TICAM2/TIRAP/TLR1/TLR2/TLR4/TLR5/TLR6/TLR9/TNFAIP3
WP_AGERAGE_PATHWAY	AKT1/CASP8/CHUK/DDOST/EGFR/HIF1A/IKBKB/IRAK4/JAK2/JUN/MAP2K1/MAPK1/MAPK14/MAPK3/MAPK8/MSN/MYD88/NFKB1/NFKBIA/RAC1/RELA/RHOA/STAT1/STAT3/STAT5B/TIRAP
GOBP_T_CELL_DIFFERENTIATION	AP3B1/BCL3/CBFB/CCR6/CR1/EGR1/ERBB2/FADD/GPR183/HLA-DOA/HLA-DRA/HLA-DRB1/HLA-G/HMGB1/IL12B/IL18R1/IL1B/IL23R/IL2RA/IRF1/IRF4/KAT2A/LEF1/LGALS9/MALT1/NFATC2/NFKBIZ/NLRP3/PIK3CD/PRDM1/PTGER4/PTPN2/RC3H1/RELB/RIPK2/SMAD7/SOCS1/STAT3/STAT5B/STK11/ZMIZ1
GOBP_CYTOPLASMIC_PATTERN_RECOGNITION_RECEPTOR_SIGNALING_PATHWAY	CASP8/CYLD/HSPA1B/IKBKG/IRAK1/IRAK2/IRF3/IRF7/LACC1/MAP2K6/MAP3K7/NFKBIA/NLRX1/NOD1/NOD2/OTULIN/RELA/RIPK2/TAB1/TAB2/TAB3/TLR4/TNFAIP3/TRAF6/UBE2N
GOBP_MYELOID_LEUKOCYTE_DIFFERENTIATION	AP3B1/ATP6AP1/CASP8/CEBPA/CEBPB/CREB1/FADD/FOS/GPR183/HAX1/HLA-DRB1/IL12B/IL23R/INPP5D/IRF4/IRF7/JAGN1/JUN/JUNB/L3MBTL3/LEF1/MAPK14/MITF/MYC/PIK3CD/PIK3R1/PTPN2/RELB/RIPK1/SBNO2/SIRT1/TGFB1/TLR2/TLR4/TNF/TNFRSF11A/TNFSF11/TRAF6/TRIB1
GOBP_POSITIVE_REGULATION_OF_LEUKOCYTE_MEDIATED_IMMUNITY	BTK/C3/CD40/FADD/HLA-A/HLA-B/HLA-DRA/HLA-DRB1/HLA-E/HLA-F/HLA-G/HLA-H/HSPD1/IL12B/IL18R1/IL18RAP/IL1B/IL23R/ITGB2/KLRK1/MALT1/MAP3K7/NLRP3/NOD2/STAT5B/TGFB1/TICAM1/TNF/TRAF2/TRAF6
WP_GASTRIN_SIGNALING_PATHWAY	AKT1/CHUK/CREB1/CRK/EGFR/EGR1/ELK1/FOS/GSK3B/IKBKB/JAK2/JUN/KAT5/KRAS/MAP2K1/MAPK1/MAPK14/MAPK3/MAPK8/MEF2C/MYC/NFKB1/NFKBIA/PIK3CA/PIK3R1/PRKCE/PRKCH/PRKCQ/RAC1/RELA/RHOA/STAT3
PID_IL12_2PATHWAY	FASLG/FOS/HLA-A/HLA-DRA/IL12B/IL18R1/IL18RAP/IL1B/IL2RA/IL2RG/JAK2/MAP2K3/MAP2K6/MAPK14/NFKB1/NFKB2/RELA/RELB/RIPK2/SOCS1/STAT1/STAT3/TYK2
WP_IL18_SIGNALING_PATHWAY	ABCF1/CASP8/CCL2/CD36/CEBPB/CHUK/FADD/FASLG/FOS/GSK3B/HDAC3/ICAM1/IER3/IKBKB/IL10/IL12B/IL18R1/IL18RAP/IL1B/IL2RA/IRAK1/IRF1/JUN/MAP2K7/MAP3K7/MAPK1/MAPK3/MEF2A/MYD88/NFKB1/NFKB2/NFKBIA/NFKBIE/NFKBIZ/NR1H3/PIGT/PIK3R1/PRKAA1/REL/RELA/RFX5/SPP1/TICAM2/TNF/TNFAIP3/TNFRSF1A/TNFSF11/TRAF6
GOBP_JNK_CASCADE	AKT1/CARD9/CYLD/EGFR/ERCC6/FCGR2B/HDAC3/HMGB1/IKBKG/IL1B/IRAK1/IRAK2/IRAK4/MAP2K4/MAP2K7/MAP3K7/MAPK8/MYD88/NOD1/NOD2/PRKN/PTGER4/RIPK1/RIPK2/TAB1/TAB2/TAB3/TIRAP/TLR4/TLR9/TNF/TNFSF11/TRAF2/TRAF3/TRAF6/TRIB1/UBE2N
GOBP_PRODUCTION_OF_MOLECULAR_MEDIATOR_OF_IMMUNE_RESPONSE	AICDA/BCL10/BTK/CCR6/CD36/CD40/CR1/FCGR2B/HLA-A/HLA-DQB1/HLA-DRB1/HLA-E/HLA-F/HLA-G/HSPD1/IL10/IL18R1/IL1B/IRAK3/LACC1/MALT1/MAP3K7/NLRP3/NOD2/SIRT1/SMAD7/TGFB1/TICAM1/TLR4/TLR9/TNF/TNFRSF14/TRAF2/TRAF6/UNG/YY1
KEGG_PATHWAYS_IN_CANCER	AKT1/BRAF/CASP8/CEBPA/CHUK/CRK/CTBP1/E2F1/EGFR/ERBB2/FADD/FASLG/FGF12/FOS/GSK3B/HIF1A/HSP90B1/IKBKB/IKBKG/JUN/KRAS/LEF1/MAP2K1/MAP2K2/MAPK1/MAPK3/MAPK8/MAX/MITF/MYC/NFKB1/NFKB2/NFKBIA/PDGFB/PIK3CA/PIK3CD/PIK3R1/RAC1/RALBP1/RASSF1/RBX1/RELA/RHOA/RXRA/STAT1/STAT3/STAT5B/STK4/TGFB1/TRAF2/TRAF3/TRAF6/VHL
WP_LEPTIN_SIGNALING_PATHWAY	AKT1/CHUK/CISH/CREB1/ELK1/ERBB2/GSK3B/IKBKB/IKBKG/IL1B/JAK2/MAP2K1/MAP2K2/MAPK1/MAPK14/MAPK3/MAPK8/NFKB1/PIK3R1/PRKAA1/RAC1/REL/RELA/RHOA/STAT1/STAT3/STAT5B
GOBP_FC_EPSILON_RECEPTOR_SIGNALING_PATHWAY	BCL10/BTK/CHUK/FOS/IKBKB/IKBKG/JUN/MALT1/MAP2K4/MAP2K7/MAP3K1/MAP3K7/MAPK1/MAPK3/MAPK8/NFATC1/NFATC2/NFKB1/PDPK1/PIK3CA/PIK3R1/PRKCQ/PSMB8/PSMB9/RAC1/RELA/TAB1/TAB2/TAB3/TRAF6
GOBP_INTERLEUKIN_1_MEDIATED_SIGNALING_PATHWAY	CHUK/EGR1/IKBKB/IKBKG/IL1B/IRAK1/IRAK2/IRAK3/IRAK4/MAP3K7/MAP3K8/MAPK3/MYD88/NFKB1/NFKBIA/NOD1/NOD2/PELI1/PSMB8/PSMB9/RBX1/RELA/RIPK2/TAB1/TAB2/TAB3/TOLLIP/TRAF6/UBE2N
REACTOME_ANTIGEN_PROCESSING_CROSS_PRESENTATION	BTK/CD14/CD36/CHUK/CYBA/CYBB/HLA-A/HLA-B/HLA-C/HLA-E/HLA-F/HLA-G/HMGB1/IKBKB/IKBKG/LY96/MYD88/NCF4/PSMB8/PSMB9/S100A8/S100A9/SEC61A1/TAP1/TAP2/TAPBP/TIRAP/TLR1/TLR2/TLR4/TLR6
GOBP_REGULATION_OF_PROTEIN_SERINE_THREONINE_KINASE_ACTIVITY	AKT1/ATP2B4/C5/CCNG1/CD40/CDK1/CEBPA/CXCL10/CXCR4/DBF4/DUSP1/EGFR/ERBB2/ERCC6/IKBKG/IL1B/IRAK1/IRAK2/IRAK3/KRAS/KSR1/MAP2K1/MAP2K2/MAP2K3/MAP2K4/MAP2K6/MAP2K7/MAP3K7/MAPK1/MAPK14/MAPK3/MAPKAPK2/NOD1/NOD2/PDCD10/PDGFB/PPP2R1A/PRKAA1/RHOA/RIPK1/RIPK2/SAA1/SIRT1/SPRED2/STK4/TAB1/TAB2/TAB3/TGFB1/TLR4/TLR6/TLR9/TNF/TNFAIP3/TNFRSF11A/TNFSF11/TRAF2/TRAF6/TRIB1/UBE2N
GOBP_T_CELL_MEDIATED_IMMUNITY	FADD/FCGR2B/HLA-A/HLA-B/HLA-DRA/HLA-DRB1/HLA-E/HLA-F/HLA-G/HLA-H/HMGB1/HSPD1/ICAM1/IL12B/IL18R1/IL1B/IL23R/MALT1/MAP3K7/MICA/NLRP3/NOD2/PRF1/SMAD7/TRAF2/TRAF6/WAS
WP_PROLACTIN_SIGNALING_PATHWAY	AKT1/CISH/ELK1/ERBB2/FOS/GSK3B/IRF1/JAK2/JUN/MAP2K1/MAP2K2/MAPK1/MAPK14/MAPK3/MAPK8/MYC/NFKB1/NFKBIA/NFKBIB/PIK3CA/PIK3R1/RAC1/RELA/SOCS1/STAT1/STAT3/STAT5B
GOBP_FC_RECEPTOR_SIGNALING_PATHWAY	ARPC4/BCL10/BTK/CD47/CHUK/CRK/FCGR2A/FCGR2B/FOS/IKBKB/IKBKG/JUN/MALT1/MAP2K4/MAP2K7/MAP3K1/MAP3K7/MAPK1/MAPK3/MAPK8/NFATC1/NFATC2/NFKB1/PDPK1/PIK3CA/PIK3R1/PRKCE/PRKCQ/PSMB8/PSMB9/RAC1/RELA/TAB1/TAB2/TAB3/TRAF6/WAS
GOBP_ACTIVATION_OF_MAPK_ACTIVITY	C5/CDK1/CXCR4/ERCC6/IKBKG/IL1B/IRAK1/IRAK2/MAP2K1/MAP2K2/MAP2K3/MAP2K4/MAP2K6/MAP2K7/MAP3K7/MAPK1/MAPK14/MAPK3/MAPKAPK2/NOD1/NOD2/PRKAA1/RIPK1/RIPK2/SAA1/TAB1/TAB2/TAB3/TLR4/TNF/TNFSF11/TRAF6/UBE2N
REACTOME_DEATH_RECEPTOR_SIGNALLING	CASP10/CASP8/CHUK/CYLD/FADD/FASLG/HDAC3/IKBKB/IKBKG/IRAK1/MAP3K7/MAPK8/MYD88/NFKB1/NFKBIA/OTUD7B/OTULIN/RAC1/RBCK1/RELA/RHOA/RIPK1/RIPK2/RNF31/SHARPIN/TAB1/TAB2/TAB3/TNF/TNFAIP3/TNFRSF1A/TRADD/TRAF2/TRAF6/USP21
GOBP_REGULATION_OF_T_CELL_MEDIATED_IMMUNITY	FADD/FCGR2B/HLA-A/HLA-B/HLA-DRA/HLA-DRB1/HLA-E/HLA-F/HLA-G/HLA-H/HMGB1/HSPD1/IL12B/IL18R1/IL1B/IL23R/MALT1/MAP3K7/NLRP3/NOD2/SMAD7/TRAF2/TRAF6/WAS
GOBP_ANTIGEN_RECEPTOR_MEDIATED_SIGNALING_PATHWAY	BCL10/BTK/CBFB/CD19/CHUK/FCGR2B/HLA-A/HLA-DQB1/HLA-DRA/HLA-DRB1/HLA-DRB5/IKBKB/IKBKG/INPP5D/MALT1/MAP3K7/MAPK1/MEF2C/NFATC2/NFKB1/NFKBIZ/PDPK1/PIK3CA/PIK3CD/PIK3R1/PRKCH/PRKCQ/PSMB8/PSMB9/PTPN2/RBCK1/RC3H1/RELA/RIPK2/RNF31/STK11/TAB2/TRAF6/UBE2N/WAS
GOBP_RESPONSE_TO_VIRUS	AICDA/BCL3/CARD9/CD40/CHUK/CXCL10/CXCR4/EIF2AK2/FADD/HIF1A/IFNAR1/IFNGR2/IKBKB/IKBKE/IKBKG/IL12B/IL23R/IL2RA/IRAK3/IRF1/IRF2/IRF3/IRF5/IRF7/LGALS9/MAP3K14/MAPK14/MICA/MICB/MYD88/NLRC5/NLRX1/OAS2/OAS3/POU2F2/PRF1/PRKRA/RELA/STAT1/STAT2/TBK1/TICAM1/TLR7/TLR8/TLR9/TNF/TNFAIP3/TRAF3/XPR1
PID_ERBB1_DOWNSTREAM_PATHWAY	AKT1/ARPC4/ATF1/BRAF/CREB1/DUSP1/EGFR/EGR1/ELK1/FOS/JUN/KRAS/KSR1/MAP2K1/MAP2K2/MAP2K4/MAP3K1/MAPK1/MAPK3/MAPK7/MAPK8/MEF2C/PDPK1/PIK3CA/PIK3CD/PIK3R1/PPP2R1A/RAC1/STAT1/STAT3/ZFP36
GOCC_PLASMA_MEMBRANE_PROTEIN_COMPLEX	ACVR1B/ATP6AP1/C5/CASP10/CASP8/CD40/CDHR3/CHUK/CSF2RB/CTNND1/CYBA/CYBB/DLG2/DMD/DPP10/EGFR/ERBB2/FADD/FLOT1/HLA-A/HLA-B/HLA-C/HLA-DMA/HLA-DMB/HLA-DOA/HLA-DOB/HLA-DQB1/HLA-DRA/HLA-DRB1/HLA-DRB5/HLA-E/HLA-F/HLA-G/HLA-H/HMGB1/IKBKB/IL18R1/IL18RAP/IL23R/IL2RA/IL6ST/ITGAL/ITGB2/NCF4/PICALM/RIPK1/RNF31/SMAD7/TLR1/TLR2/TLR6/TRADD/TRAF2/TRAF3/TRAF6
PID_IL6_7_PATHWAY	AKT1/CEBPB/FOS/HSP90B1/IL6ST/IRF1/JAK2/JUN/JUNB/MAP2K4/MAP2K6/MAPK14/MITF/MYC/PIK3CA/PIK3R1/RAC1/STAT1/STAT3/TNFSF11/TYK2
GOBP_CELLULAR_RESPONSE_TO_MECHANICAL_STIMULUS	AKT1/BCL10/CASP1/CASP8/CD40/EGFR/FADD/GOT1/IL1B/IRF1/MAP2K4/MAP3K1/MAP3K14/MAPK3/MAPK8/MYD88/NFKB1/PTGER4/RAC1/TLR4/TLR5/TLR7/TLR8/TNFRSF1A
WP_VIRAL_ACUTE_MYOCARDITIS	AKT1/CASP1/CASP8/CREB1/CXCR4/DMD/GSK3B/HLA-DMA/IL10/IL12B/ITGAL/ITGB2/MAPK1/MAPK3/MICA/NFKB2/NOD2/PABPC1/PIK3R1/SOCS1/STAT1/STAT3/TGFB1/TICAM1/TLR4/TLR5/TNF
PID_TNF_PATHWAY	CASP8/CHUK/CYLD/FADD/IKBKB/IKBKG/MAP2K3/MAP2K7/MAP3K1/MAP3K7/NFKB1/RELA/RIPK1/STAT1/TAB1/TAB2/TNF/TNFAIP3/TNFRSF1A/TRADD/TRAF2
WP_THYMIC_STROMAL_LYMPHOPOIETIN_TSLP_SIGNALING_PATHWAY	AKT1/BTK/CISH/IL2RA/JAK2/MAP2K1/MAP2K2/MAPK1/MAPK14/MAPK3/MAPK8/MYC/NFKB1/NFKB2/NFKBIA/PIK3CA/RELA/RELB/STAT1/STAT3/STAT5B
GOBP_POSITIVE_REGULATION_OF_TYPE_I_INTERFERON_PRODUCTION	CD14/CHUK/FLOT1/HMGB1/HSPD1/IRAK1/IRF1/IRF3/IRF5/IRF7/MYD88/NFKB1/NFKB2/POLR2E/POLR2L/RELA/RIPK2/STAT1/TBK1/TICAM1/TLR2/TLR4/TLR7/TLR8/TLR9
GOBP_REGULATION_OF_NIK_NF_KAPPAB_SIGNALING	BCL3/CD14/CYLD/EGFR/EIF2AK2/HMGB1/IL12B/IL18R1/IL1B/IRAK1/LGALS9/NFKBIA/NLRP3/NOD1/NOD2/RBCK1/RC3H1/RELA/RHOA/TLR2/TLR4/TLR7/TLR9/TNF/TRADD/TRAF6
GOCC_SIDE_OF_MEMBRANE	AKT1/B4GALT1/CCR6/CD14/CD19/CD36/CD40/CHUK/CXCL10/CXCR4/CYLD/DSG1/FASLG/FCGR2B/FLOT1/G6PD/GNRH1/HLA-A/HLA-B/HLA-C/HLA-DQB1/HLA-DRA/HLA-DRB1/HLA-DRB5/HLA-E/HLA-F/HLA-G/HLA-H/ICAM1/IKBKB/IL12B/IL23R/IL2RA/IL2RG/IL6ST/ITGB2/KLRK1/KRAS/MAP2K2/MICA/MICB/RAC1/RHOA/RNF31/RPS26/SLC4A1/TAPBP/TLR4/TLR8/TNF/TNFRSF11A/TNFRSF14/TRAF2/TRAF3/TRAF6
WP_CYTOSOLIC_DNASENSING_PATHWAY	CASP1/CASP10/CASP8/CHUK/CXCL10/CYLD/FADD/IKBKB/IKBKE/IKBKG/IL1B/IRF3/IRF7/NFKB1/NFKBIA/NFKBIB/NLRX1/POLR2E/POLR2L/RELA/RIPK1/TBK1/TRADD
GOBP_LYMPHOCYTE_ACTIVATION_INVOLVED_IN_IMMUNE_RESPONSE	BCL3/CCR6/CD19/CD40/CR1/FCGR2B/GPR183/HLA-DMB/HLA-DRA/HLA-DRB1/HLA-F/HMGB1/HSPD1/ICAM1/IL10/IL12B/IL18R1/IL23R/IRF4/ITGAL/LEF1/LGALS9/MALT1/NFKBIZ/NLRP3/PTGER4/RC3H1/RELB/RIPK2/SMAD7/STAT3/TGFB1/TLR4/UNG
KEGG_APOPTOSIS	AKT1/CASP10/CASP8/CHUK/CSF2RB/FADD/FASLG/IKBKB/IKBKG/IL1B/IRAK1/IRAK2/IRAK3/IRAK4/MAP3K14/MYD88/NFKB1/NFKBIA/PIK3CA/PIK3CD/PIK3R1/RELA/RIPK1/TNF/TNFRSF1A/TRADD/TRAF2
GOBP_REGULATION_OF_PATTERN_RECOGNITION_RECEPTOR_SIGNALING_PATHWAY	CD14/CD36/CYBA/FLOT1/HMGB1/HSPA1B/IRAK3/IRF1/IRF4/IRF7/LY96/NLRX1/NOD2/NR1H3/PDPK1/PELI1/TICAM1/TICAM2/TIRAP/TLR1/TLR2/TLR4/TLR5/TLR6/TLR9/TNFAIP3
KEGG_VIRAL_MYOCARDITIS	CASP8/CD40/DMD/HLA-A/HLA-B/HLA-C/HLA-DMA/HLA-DMB/HLA-DOA/HLA-DOB/HLA-DQB1/HLA-DRA/HLA-DRB1/HLA-DRB5/HLA-E/HLA-F/HLA-G/ICAM1/ITGAL/ITGB2/PRF1/RAC1
PID_IL2_1PATHWAY	CISH/FOS/IL2RA/IL2RG/JUN/KRAS/MAP2K1/MAP2K2/MAPK1/MAPK14/MAPK3/MAPK8/MAPKAPK2/MYC/PIK3CA/PIK3R1/PRKCE/RHOA/SOCS1/STAT1/STAT3/STAT5B
REACTOME_FC_EPSILON_RECEPTOR_FCERI_SIGNALING	BCL10/BTK/CHUK/FOS/IKBKB/IKBKG/JUN/KRAS/MALT1/MAP2K4/MAP2K7/MAP3K1/MAP3K7/MAPK1/MAPK3/MAPK8/NFATC1/NFATC2/NFKB1/NFKBIA/PDPK1/PIK3CA/PIK3R1/PRKCQ/PSMB8/PSMB9/RAC1/RELA/TAB1/TAB2/TAB3/TRAF6/UBE2N
GOBP_REGULATION_OF_LYMPHOCYTE_DIFFERENTIATION	AP3B1/BTK/CBFB/CR1/ERBB2/HLA-DOA/HLA-DRA/HLA-DRB1/HLA-G/HMGB1/IL10/IL12B/IL23R/IL2RA/INPP5D/IRF1/IRF4/KAT2A/LEF1/LGALS9/MALT1/NFATC2/NFKBIZ/NLRP3/PRDM1/PTPN2/RC3H1/RIPK2/SMAD7/SOCS1/STAT5B/TLR9/ZMIZ1
REACTOME_INTERFERON_ALPHA_BETA_SIGNALING	EGR1/HLA-A/HLA-B/HLA-C/HLA-E/HLA-F/HLA-G/HLA-H/IFNAR1/IRF1/IRF2/IRF3/IRF4/IRF5/IRF7/IRF8/OAS2/OAS3/PSMB8/SOCS1/STAT1/STAT2/TYK2
GOBP_POSITIVE_REGULATION_OF_MYELOID_CELL_DIFFERENTIATION	ACVR1B/ATP6AP1/CASP8/CREB1/FADD/FOS/HAX1/HIF1A/HLA-DRB1/HMGB1/HSPA1B/IL12B/IL23R/INPP5D/JUN/LEF1/MAPK14/RIPK1/STAT1/STAT3/STAT5B/TGFB1/TNF/TNFSF11/TRAF6/TRIB1
GOBP_CYTOKINE_PRODUCTION_INVOLVED_IN_IMMUNE_RESPONSE	BCL10/BTK/CD36/HLA-A/HLA-E/HLA-F/HLA-G/IL10/IL18R1/IL1B/IRAK3/LACC1/MALT1/MAP3K7/NLRP3/NOD2/SIRT1/SMAD7/TGFB1/TICAM1/TLR4/TNF/TNFRSF14/TRAF2/TRAF6
KEGG_ADIPOCYTOKINE_SIGNALING_PATHWAY	AKT1/CD36/CHUK/IKBKB/IKBKG/JAK2/MAPK8/NFKB1/NFKBIA/NFKBIB/NFKBIE/PPARA/PRKAA1/PRKCQ/RELA/RXRA/STAT3/STK11/TNF/TNFRSF1A/TRADD/TRAF2
GOBP_RESPONSE_TO_MECHANICAL_STIMULUS	AKT1/BCL10/CASP1/CASP8/CD40/CXCL10/CXCR4/DMD/EGFR/FADD/FOS/GOT1/IL1B/IRF1/JUN/MAP2K4/MAP3K1/MAP3K14/MAPK14/MAPK3/MAPK8/MYD88/NFKB1/NFKBIA/PIK3CA/PTGER4/RAC1/RELA/TIFAB/TLR4/TLR5/TLR7/TLR8/TNFRSF1A
GOBP_T_CELL_PROLIFERATION	CCDC88B/CD151/CEBPB/CR1/CTPS1/DLG5/DOCK8/ERBB2/FADD/GNRH1/HLA-A/HLA-DMB/HLA-DRB1/HLA-E/HLA-G/HMGB1/IL10/IL12B/IL1B/IL23R/IL2RA/IL6ST/IRF1/LGALS9/LRRC32/MALT1/MSN/PELI1/PRKCQ/RC3H1/RIPK2/STAT5B/TNFRSF14/TRAF6
GOBP_POSITIVE_REGULATION_OF_NIK_NF_KAPPAB_SIGNALING	CD14/EGFR/EIF2AK2/HMGB1/IL12B/IL18R1/IL1B/IRAK1/LGALS9/NOD1/NOD2/RBCK1/RC3H1/RELA/RHOA/TLR2/TLR4/TLR7/TLR9/TNF/TRADD/TRAF6
GOBP_INTERFERON_BETA_PRODUCTION	FLOT1/HMGB1/IRF1/IRF3/IRF5/IRF7/NLRX1/REL/RELB/RIPK2/TBK1/TICAM1/TIRAP/TLR2/TLR4/TLR7/TLR8/TLR9/TRAF3/YY1
PID_FCER1_PATHWAY	AKT1/BTK/CHUK/DUSP1/FCGR2B/FOS/IKBKB/IKBKG/JUN/MAP2K1/MAP2K2/MAP2K4/MAP2K7/MAP3K1/MAPK1/MAPK3/MAPK8/NFATC2/NFKB1/PIK3CA/PIK3R1/RELA
KEGG_NATURAL_KILLER_CELL_MEDIATED_CYTOTOXICITY	BRAF/FASLG/HLA-A/HLA-B/HLA-C/HLA-E/HLA-G/ICAM1/IFNAR1/IFNGR2/ITGAL/ITGB2/KLRK1/KRAS/MAP2K1/MAP2K2/MAPK1/MAPK3/MICA/MICB/NFATC1/NFATC2/PIK3CA/PIK3CD/PIK3R1/PRF1/RAC1/TNF
GOBP_NEGATIVE_REGULATION_OF_CYTOKINE_PRODUCTION	BCL3/BTK/CR1/CYLD/FCGR2B/HLA-DRB1/HLA-F/HMGB1/IKBKE/IL10/IL12B/IL23R/INPP5D/IRAK3/IRF3/KAT5/LEF1/LGALS9/LRRC32/NFKB1/NLRC5/NLRP3/NLRX1/NOD2/OTUD7B/PPARA/PTGER4/RAC1/REL/RELB/SMAD7/TBK1/TGFB1/TLR4/TLR6/TLR8/TLR9/TNF/TNFAIP3/YY1/ZFP36
GOBP_DEFENSE_RESPONSE_TO_BACTERIUM	BCL3/CARD9/CD36/CEBPB/CYBA/GSDMC/HLA-A/HLA-E/IL10/IL12B/IL23R/IRF8/LYZ/MBL2/MICA/MYD88/NOD1/NOD2/RIPK2/S100A8/S100A9/TBK1/TIRAP/TLR2/TLR4/TLR5/TLR6/TLR9/TNF/TNFRSF14/TNFRSF1A
GOBP_NEGATIVE_REGULATION_OF_NF_KAPPAB_TRANSCRIPTION_FACTOR_ACTIVITY	CCDC22/CHUK/COMMD1/COMMD6/COMMD7/CYLD/IL10/IRAK1/IRAK2/IRAK3/NFKBIA/NFKBIB/NLRC5/NLRP3/NOD2/OTULIN/PELI1/RBCK1/RWDD3/SIRT1/TLR9/TNFAIP3/TRAF3
GOBP_ANTIGEN_PROCESSING_AND_PRESENTATION	AP3B1/CD36/CHUK/CYBA/CYBB/FCGR2B/HLA-A/HLA-B/HLA-C/HLA-DMA/HLA-DMB/HLA-DOA/HLA-DOB/HLA-DQB1/HLA-DRA/HLA-DRB1/HLA-DRB5/HLA-E/HLA-F/HLA-G/HLA-H/ICAM1/IFI30/IKBKB/IKBKG/KIF15/KIF23/NCF4/NOD1/NOD2/PSMB8/PSMB9/RAB32/RELB/TAP1/TAP2/TAPBP/TRAF6/WAS
GOBP_REGULATION_OF_TUMOR_NECROSIS_FACTOR_MEDIATED_SIGNALING_PATHWAY	CASP1/CASP4/CASP8/CHUK/CYLD/HSPA1B/IKBKB/IKBKG/OTULIN/PRKN/PTPN2/RBCK1/RIPK1/RNF31/SHARPIN/TNF/TNFAIP3/TNFRSF1A/TRADD/TRAF2
GOBP_B_CELL_MEDIATED_IMMUNITY	BCL10/BCL3/BTK/C2/C3/C5/CCR6/CD19/CD40/CR1/FCGR2B/HLA-DQB1/HLA-DRB1/HLA-E/HLA-G/HSPD1/IL10/INPP5D/IRF7/MBL2/MYD88/NOD2/TGFB1/TLR8/TNF/UNG
GOBP_REGULATION_OF_T_CELL_DIFFERENTIATION	AP3B1/CBFB/CR1/ERBB2/HLA-DOA/HLA-DRA/HLA-DRB1/HLA-G/HMGB1/IL12B/IL23R/IL2RA/IRF1/IRF4/KAT2A/LEF1/LGALS9/MALT1/NFATC2/NFKBIZ/NLRP3/PRDM1/PTPN2/RC3H1/RIPK2/SMAD7/SOCS1/STAT5B/ZMIZ1
GOBP_ALPHA_BETA_T_CELL_ACTIVATION	AP3B1/BCL3/CBFB/GPR183/HLA-A/HLA-DRA/HLA-DRB1/HLA-E/HMGB1/IL12B/IL18R1/IL23R/IRF1/IRF4/LEF1/LGALS9/MALT1/NFKBIZ/NLRP3/PRDM1/PRKCQ/PTGER4/RC3H1/RELB/RIPK2/SMAD7/SOCS1/STAT3/TNFRSF14
GOBP_ALPHA_BETA_T_CELL_DIFFERENTIATION	AP3B1/BCL3/CBFB/GPR183/HLA-DRA/HLA-DRB1/HMGB1/IL12B/IL18R1/IL23R/IRF1/IRF4/LEF1/LGALS9/MALT1/NFKBIZ/NLRP3/PRDM1/PTGER4/RC3H1/RELB/RIPK2/SMAD7/SOCS1/STAT3
GOBP_NEGATIVE_REGULATION_OF_DEFENSE_RESPONSE	CR1/CRK/FCGR2B/FOXF1/HLA-A/HLA-B/HLA-DRB1/HLA-E/HLA-F/HLA-G/IL10/IL12B/IL2RA/IRAK3/LGALS9/MAPK7/MICA/MICB/NFKB1/NLRC5/NLRP3/NLRX1/NOD2/NR1H3/OTULIN/PPARA/PTGER4/PTPN2/SAA1/SHARPIN/TNFAIP3/TNFRSF1A
REACTOME_INTERFERON_SIGNALING	CIITA/EGR1/EIF2AK2/HLA-A/HLA-B/HLA-C/HLA-DQB1/HLA-DRA/HLA-DRB1/HLA-DRB5/HLA-E/HLA-F/HLA-G/HLA-H/ICAM1/IFI30/IFNAR1/IFNGR2/IRF1/IRF2/IRF3/IRF4/IRF5/IRF7/IRF8/JAK2/MAPK3/OAS2/OAS3/PSMB8/PTPN2/SOCS1/STAT1/STAT2/TRIM26/TYK2/UBE2N
GOBP_CD4_POSITIVE_ALPHA_BETA_T_CELL_DIFFERENTIATION	BCL3/CBFB/GPR183/HLA-DRA/HLA-DRB1/HMGB1/IL12B/IL18R1/IL23R/IRF4/LEF1/LGALS9/MALT1/NFKBIZ/NLRP3/PTGER4/RC3H1/RELB/RIPK2/SMAD7/SOCS1/STAT3
GOBP_POSITIVE_REGULATION_OF_LEUKOCYTE_PROLIFERATION	CCDC88B/CD40/FADD/GPR183/HLA-A/HLA-DMB/HLA-E/HMGB1/IL12B/IL1B/IL23R/IL2RA/IL6ST/LGALS9/MAPK1/MAPK3/MEF2C/MYD88/NFATC2/PELI1/PRKCQ/RIPK2/STAT5B/TICAM1/TIRAP/TLR4/TLR9/TRAF6
GOBP_T_CELL_RECEPTOR_SIGNALING_PATHWAY	BCL10/CHUK/HLA-A/HLA-DQB1/HLA-DRA/HLA-DRB1/HLA-DRB5/IKBKB/IKBKG/INPP5D/MALT1/MAP3K7/MAPK1/NFKB1/NFKBIZ/PDPK1/PIK3CA/PIK3CD/PIK3R1/PRKCQ/PSMB8/PSMB9/PTPN2/RBCK1/RC3H1/RELA/RIPK2/RNF31/STK11/TAB2/TRAF6/UBE2N/WAS
GOBP_T_CELL_ACTIVATION_INVOLVED_IN_IMMUNE_RESPONSE	BCL3/FCGR2B/GPR183/HLA-DMB/HLA-DRA/HLA-DRB1/HMGB1/ICAM1/IL12B/IL18R1/IL23R/IRF4/ITGAL/LEF1/LGALS9/MALT1/NFKBIZ/NLRP3/PTGER4/RC3H1/RELB/RIPK2/SMAD7/STAT3
KEGG_PANCREATIC_CANCER	AKT1/BRAF/CHUK/E2F1/EGFR/ERBB2/IKBKB/IKBKG/KRAS/MAP2K1/MAPK1/MAPK3/MAPK8/NFKB1/PIK3CA/PIK3CD/PIK3R1/RAC1/RALBP1/RELA/STAT1/STAT3/TGFB1
KEGG_PROSTATE_CANCER	AKT1/BRAF/CHUK/CREB1/E2F1/EGFR/ERBB2/GSK3B/HSP90B1/IKBKB/IKBKG/KRAS/LEF1/MAP2K1/MAP2K2/MAPK1/MAPK3/NFKB1/NFKBIA/PDGFB/PDPK1/PIK3CA/PIK3CD/PIK3R1/RELA
REACTOME_INTERLEUKIN_4_AND_INTERLEUKIN_13_SIGNALING	AKT1/CCL2/CD36/FASLG/FOS/HIF1A/HSP90B1/ICAM1/IL10/IL12B/IL1B/IL23R/IL2RG/IRF4/ITGB2/JAK2/JUNB/MYC/PIK3R1/SAA1/SOCS1/STAT1/STAT3/TGFB1/TNF/TYK2
GOBP_REGULATION_OF_STRESS_ACTIVATED_PROTEIN_KINASE_SIGNALING_CASCADE	AKT1/CARD9/CYLD/DUSP1/EGFR/EIF2AK2/FCGR2B/FOXM1/HDAC3/HMGB1/IL1B/MAP2K1/MAP2K2/MAPK1/MAPK3/MYC/MYD88/NOD1/NOD2/PDCD10/PRKN/RIPK1/RIPK2/TIRAP/TLR4/TLR9/TNF/TNFSF11/TRAF2/TRAF3/TRAF6
WP_PANCREATIC_ADENOCARCINOMA_PATHWAY	AKT1/BRAF/CHUK/E2F1/EGFR/ERBB2/IKBKB/IKBKG/KRAS/MAP2K1/MAP2K2/MAPK1/MAPK3/MAPK8/NFKB1/PIK3CA/PIK3CD/PIK3R1/RAC1/RALBP1/RELA/RHOA/STAT1/STAT3/TGFB1
GOBP_LEUKOCYTE_MIGRATION	AKT1/B4GALT1/C5/CCL2/CCR6/CD47/CRK/CXCL10/CXCR4/DOCK8/DUSP1/FADD/GPR183/GPSM3/GYPC/HMGB1/ICAM1/IL10/INPP5D/IRAK4/ITGAL/ITGB2/JAGN1/KLRK1/LGALS9/MAPK1/MAPK3/MSN/MYD88/NLRP3/NOD2/PDGFB/PIK3CA/PIK3CD/PIK3R1/PTGER4/RAC1/RHOA/S100A8/S100A9/SAA1/SBDS/STAT5B/TGFB1/TIRAP/TNF/TNFRSF11A/TNFRSF14/TNFSF11
GOBP_INTRACELLULAR_RECEPTOR_SIGNALING_PATHWAY	AHR/CASP8/CBFB/CYLD/DAB2/HSPA1B/IKBKG/IRAK1/IRAK2/IRF3/IRF7/JAK2/KMT2D/LACC1/MAP2K6/MAP3K7/NFKBIA/NLRX1/NOD1/NOD2/NR1H3/NR3C1/OTULIN/PPARA/RELA/RIPK2/RXRA/SIRT1/STAT3/TAB1/TAB2/TAB3/TADA3/TBX1/TLR4/TNFAIP3/TRAF6/UBE2N/ZMIZ1
WP_INSULIN_SIGNALING	AKT1/CRK/EGR1/ELK1/FLOT1/FOS/GSK3B/IKBKB/JUN/MAP2K1/MAP2K2/MAP2K3/MAP2K4/MAP2K6/MAP2K7/MAP3K1/MAP3K14/MAP3K7/MAP3K8/MAPK1/MAPK14/MAPK3/MAPK7/MAPK8/PDPK1/PIK3CA/PIK3CD/PIK3R1/PRKAA1/PRKCH/PRKCQ/RAC1/SOCS1
GOBP_CHEMOKINE_PRODUCTION	C5/EGR1/EIF2AK2/HIF1A/HMGB1/IL10/IL17RA/IL1B/LGALS9/LPL/MYD88/NOD2/RIPK2/S100A8/S100A9/TICAM1/TIRAP/TLR2/TLR4/TLR7/TLR9/TNF
GOBP_CD4_POSITIVE_ALPHA_BETA_T_CELL_ACTIVATION	BCL3/CBFB/GPR183/HLA-DRA/HLA-DRB1/HMGB1/IL12B/IL18R1/IL23R/IRF4/LEF1/LGALS9/MALT1/NFKBIZ/NLRP3/PRKCQ/PTGER4/RC3H1/RELB/RIPK2/SMAD7/SOCS1/STAT3
PID_PDGFRB_PATHWAY	ARPC4/BRAF/CRK/EIF2AK2/ELK1/FOS/JAK2/JUN/KRAS/KSR1/MAP2K1/MAP2K2/MAP2K4/MAP2K7/MAPK1/MAPK3/MAPK8/MYC/PDGFB/PIK3CA/PIK3CD/PIK3R1/PPP2R1A/PRKCE/PTPN2/RAC1/RHOA/STAT1/STAT3/STAT5B
GOBP_REGULATION_OF_PRODUCTION_OF_MOLECULAR_MEDIATOR_OF_IMMUNE_RESPONSE	BCL10/BTK/CD36/CD40/CR1/FCGR2B/HLA-A/HLA-E/HLA-F/HLA-G/IL10/IL18R1/IL1B/IRAK3/MALT1/MAP3K7/NLRP3/NOD2/SMAD7/TGFB1/TICAM1/TLR4/TLR9/TNF/TNFRSF14/TRAF2/TRAF6
GOBP_RESPONSE_TO_PEPTIDE	ADCY4/AKT1/ATP6AP1/ATP6V1B2/CARD9/CASP4/CD36/CD40/CHUK/CREB1/CRK/CYBB/EGR1/EGR2/FCGR2B/GNRH1/GOT1/GSK3B/ICAM1/IL10/IL1B/IRF5/JAK2/LPL/MAPK14/MAX/NCOA5/NFKB1/NFKBIA/NOD1/NOD2/PDPK1/PIK3CA/PIK3R1/PIP4K2A/PPARA/PRKAA1/PRKCQ/PTPN2/RELA/RIPK2/RNF40/SIRT1/SLC2A8/SOCS1/STAT1/STAT2/STAT3/STAT5B/TLR2/TLR4/TLR6/TNFAIP3
GOBP_INTERFERON_GAMMA_PRODUCTION	BCL3/CD14/CD47/CEBPG/CR1/FADD/HLA-A/HLA-DRB1/HMGB1/HSPD1/IL10/IL12B/IL18R1/IL1B/IL23R/IRF8/LGALS9/NOD2/RIPK2/TLR4/TLR7/TLR8/TLR9/TNF
GOBP_REGULATION_OF_CELL_KILLING	CASP8/CFH/CRK/FADD/FCGR2B/HLA-A/HLA-B/HLA-DRA/HLA-DRB1/HLA-E/HLA-F/HLA-G/HLA-H/ICAM1/IL12B/IL18RAP/IL23R/KLRK1/LGALS9/MICA/PRF1/STAT5B
GOBP_REGULATION_OF_MYELOID_LEUKOCYTE_DIFFERENTIATION	ATP6AP1/CASP8/CEBPB/CREB1/FADD/FOS/HAX1/HLA-DRB1/IL12B/IL23R/INPP5D/IRF7/JUN/LEF1/MITF/MYC/PIK3R1/PTPN2/RIPK1/TGFB1/TLR4/TNF/TNFSF11/TRAF6/TRIB1
KEGG_FC_EPSILON_RI_SIGNALING_PATHWAY	AKT1/BTK/INPP5D/KRAS/MAP2K1/MAP2K2/MAP2K3/MAP2K4/MAP2K6/MAP2K7/MAPK1/MAPK14/MAPK3/MAPK8/PDPK1/PIK3CA/PIK3CD/PIK3R1/PRKCE/RAC1/TNF
WP_RAC1PAK1P38MMP2_PATHWAY	AKT1/CHUK/CRK/EGFR/ERBB2/IKBKB/IKBKG/KRAS/MAPK1/MAPK14/MAPK3/MAPK8/MYC/NFKB1/NFKBIA/PIK3CA/PIK3R1/RAC1/RELA/STAT3/STAT5B
WP_SARSCOV2_INNATE_IMMUNITY_EVASION_AND_CELLSPECIFIC_IMMUNE_RESPONSE	CASP8/CCL2/CXCL10/FADD/IFNAR1/IL10/IRF3/IRF7/NFKB1/RIPK1/STAT1/STAT2/TANK/TBK1/TGFB1/TLR7/TNF/TRADD/TRAF2/TRAF3/TRAF6
GOBP_T_CELL_DIFFERENTIATION_INVOLVED_IN_IMMUNE_RESPONSE	BCL3/GPR183/HLA-DRA/HLA-DRB1/HMGB1/IL12B/IL18R1/IL23R/IRF4/LEF1/LGALS9/MALT1/NFKBIZ/NLRP3/PTGER4/RC3H1/RELB/RIPK2/SMAD7/STAT3
GOBP_NEGATIVE_REGULATION_OF_IMMUNE_RESPONSE	CR1/CRK/FCGR2B/FOXF1/HLA-A/HLA-B/HLA-DRB1/HLA-E/HLA-F/HLA-G/IL10/IL12B/IL2RA/INPP5D/IRAK3/LGALS9/MICA/NLRC5/NLRX1/NOD2/NR1H3/PTPN2/RC3H1/SMAD7/TNFAIP3/TNFRSF14
KEGG_ACUTE_MYELOID_LEUKEMIA	AKT1/BRAF/CEBPA/CHUK/IKBKB/IKBKG/KRAS/LEF1/MAP2K1/MAP2K2/MAPK1/MAPK3/MYC/NFKB1/PIK3CA/PIK3CD/PIK3R1/RELA/STAT3/STAT5B
KEGG_CHRONIC_MYELOID_LEUKEMIA	AKT1/BRAF/CHUK/CRK/CTBP1/E2F1/IKBKB/IKBKG/KRAS/MAP2K1/MAP2K2/MAPK1/MAPK3/MYC/NFKB1/NFKBIA/PIK3CA/PIK3CD/PIK3R1/RELA/STAT5B/TGFB1
GOBP_NEGATIVE_REGULATION_OF_LYMPHOCYTE_ACTIVATION	BTK/CBFB/CEBPB/CR1/DLG5/ERBB2/FCGR2B/GNRH1/HLA-DRB1/HLA-F/HLA-G/HMGB1/IL10/IL2RA/INPP5D/IRF1/LGALS9/LRRC32/LST1/MICA/PELI1/PTPN2/RC3H1/SMAD7/SOCS1/TNFAIP3/TNFRSF14
GOBP_NEGATIVE_REGULATION_OF_CELL_CELL_ADHESION	AKT1/CBFB/CEBPB/CR1/DLG5/ERBB2/FCGR2B/GNRH1/HLA-DRB1/HLA-G/HMGB1/IL10/IL2RA/IRF1/JAK2/LGALS9/LRRC32/MAPK7/MUC21/NOTCH4/PELI1/PPARA/PTPN2/RC3H1/SMAD7/SOCS1/TGFB1/TNFRSF14/ZNF703
GOBP_B_CELL_ACTIVATION	AHR/AICDA/BCL3/BTK/CASP8/CCR6/CD19/CD40/CEBPG/CR1/CTPS1/FCGR2B/GPR183/HSPD1/IL10/INPP5D/LEF1/MALT1/MEF2C/NFATC2/NOD2/PELI1/PIK3CD/PIK3R1/PTPN2/RC3H1/STAT5B/TGFB1/TICAM1/TIRAP/TLR4/TLR9/TNFAIP3/UNG/YY1
GOBP_NEGATIVE_REGULATION_OF_RESPONSE_TO_EXTERNAL_STIMULUS	C5/CCL2/CR1/CRK/DUSP1/FCGR2B/FOXF1/HLA-A/HLA-B/HLA-DRB1/HLA-E/HLA-F/HLA-G/IL10/IL12B/IL2RA/IRAK3/KLRK1/LGALS9/MAPK7/MICA/MICB/NFKB1/NLRC5/NLRP3/NLRX1/NOD2/NR1H3/OTULIN/PDGFB/PPARA/PTGER4/PTPN2/SAA1/SHARPIN/SPP1/TNF/TNFAIP3/TNFRSF1A/TRIB1
GOBP_NEGATIVE_REGULATION_OF_CELL_ACTIVATION	BTK/CBFB/CEBPB/CR1/DLG5/ERBB2/FCGR2B/FOXF1/GNRH1/HLA-DRB1/HLA-F/HLA-G/HMGB1/IL10/IL2RA/INPP5D/IRF1/LGALS9/LRRC32/LST1/MICA/NR1H3/PDGFB/PELI1/PTPN2/RC3H1/SMAD7/SOCS1/TNFAIP3/TNFRSF14
WP_TGFBETA_SIGNALING_PATHWAY	AKT1/CDK1/DAB2/FOS/JUN/JUNB/MAP2K1/MAP2K2/MAP2K3/MAP2K4/MAP2K6/MAP3K7/MAPK1/MAPK14/MAPK8/MEF2A/MEF2C/MYC/PIK3R1/RAC1/RBX1/RHOA/SMAD7/TAB1/TFDP1/TGFB1/TGIF1/TRAF6/ZEB2
GOBP_ANTIGEN_PROCESSING_AND_PRESENTATION_OF_PEPTIDE_ANTIGEN	CD36/CHUK/CYBA/CYBB/FCGR2B/HLA-A/HLA-B/HLA-C/HLA-DMA/HLA-DMB/HLA-DOA/HLA-DOB/HLA-DQB1/HLA-DRA/HLA-DRB1/HLA-DRB5/HLA-E/HLA-F/HLA-G/HLA-H/IFI30/IKBKB/IKBKG/KIF15/KIF23/NCF4/PSMB8/PSMB9/TAP1/TAP2/TAPBP/TRAF6
REACTOME_SIGNALING_BY_NTRKS	ATF1/BRAF/CREB1/CRK/EGR1/EGR2/ELK1/FOS/JUNB/KIDINS220/KRAS/MAP2K1/MAP2K2/MAPK1/MAPK14/MAPK3/MAPK7/MAPKAPK2/MEF2A/MEF2C/PIK3CA/PIK3R1/PPP2R1A/PPP2R1B/RAC1/RHOA/STAT3/TRIB1
REACTOME_CLEC7A_DECTIN_1_SIGNALING	BCL10/CARD9/CASP8/CHUK/IKBKB/IKBKG/IL1B/MALT1/MAP3K14/MAP3K7/NFATC1/NFATC2/NFKB1/NFKB2/NFKBIA/PDPK1/PSMB8/PSMB9/RELA/RELB/TAB1/TAB2/TAB3/TRAF6/UBE2N
WP_HUMAN_THYROID_STIMULATING_HORMONE_TSH_SIGNALING_PATHWAY	AKT1/BRAF/CREB1/E2F1/EGR1/FOS/JAK2/JUN/MAP2K1/MAP2K3/MAP2K6/MAPK1/MAPK14/MAPK3/MYC/PDPK1/PIK3CA/PIK3R1/STAT1/STAT3
GOBP_CELLULAR_RESPONSE_TO_EXTERNAL_STIMULUS	AKT1/BCL10/CASP1/CASP8/CD40/CLEC16A/DEPDC5/EGFR/EHMT2/EIF2AK2/FADD/FOS/GOT1/ICAM1/IL1B/IRF1/JUN/LPL/MAP2K4/MAP3K1/MAP3K14/MAPK1/MAPK3/MAPK8/MAX/MYD88/NFKB1/PPARA/PPM1D/PRKAA1/PTGER4/RAC1/SIRT1/TLR4/TLR5/TLR7/TLR8/TNFRSF1A/XPR1
GOMF_DNA_BINDING_TRANSCRIPTION_ACTIVATOR_ACTIVITY	ATF1/ATF6B/CEBPA/CEBPB/CEBPG/CREB1/E2F1/EGR1/EGR2/ELK1/ERG/FLI1/FOS/FOXF1/HIF1A/IRF1/IRF2/IRF3/IRF4/IRF5/JUN/JUNB/LEF1/MEF2A/MEF2C/MITF/MYC/NFATC1/NFATC2/NFIC/NFKB1/NFKB2/NFYC/NR3C1/PPARA/REL/RELA/RFX5/RFXANK/RFXAP/STAT3/STAT5B/TFDP1/ZNF384
WP_ANGIOPOIETIN_LIKE_PROTEIN_8_REGULATORY_PATHWAY	AKT1/CRK/FLOT1/GSK3B/LPL/MAP2K1/MAP2K2/MAP2K3/MAP2K4/MAP2K6/MAP2K7/MAP3K1/MAP3K14/MAP3K7/MAP3K8/MAPK1/MAPK14/MAPK3/MAPK7/MAPK8/NR1H3/PDPK1/PIK3CA/PIK3CD/PIK3R1/PRKAA1/RXRA
GOBP_REGULATION_OF_ALPHA_BETA_T_CELL_ACTIVATION	AP3B1/CBFB/HLA-A/HLA-DRA/HLA-DRB1/HLA-E/HMGB1/IL12B/IL23R/IRF1/IRF4/LGALS9/MALT1/NFKBIZ/NLRP3/PRDM1/PRKCQ/RC3H1/RIPK2/SMAD7/SOCS1/TNFRSF14
WP_EGFEGFR_SIGNALING_PATHWAY	AKT1/ATF1/BRAF/CREB1/CRK/E2F1/EGFR/ELK1/ERBB2/FOS/INPP5D/JAK2/JUN/KRAS/MAP2K1/MAP2K2/MAP3K1/MAPK1/MAPK14/MAPK7/MAPK8/MEF2A/MEF2C/NEDD8/PDPK1/PIK3R1/PTPRR/RAC1/RALBP1/STAT1/STAT3/STAT5B
GOBP_HUMORAL_IMMUNE_RESPONSE	BCL3/C2/C3/C5/CCL2/CCR6/CD19/CFB/CFD/CFH/CR1/CXCL10/FCGR2B/GPR183/HLA-A/HLA-DQB1/HLA-DRB1/HLA-E/IL1B/LYZ/MBL2/MEF2C/NOD2/POU2F2/S100A8/S100A9/TNF
GOBP_CELL_KILLING	C3/CASP8/CEBPG/CFH/CRK/FADD/FCGR2B/HLA-A/HLA-B/HLA-DRA/HLA-DRB1/HLA-E/HLA-F/HLA-G/HLA-H/ICAM1/IL12B/IL18RAP/IL23R/KLRK1/LGALS9/LYZ/MICA/PRF1/STAT5B
GOBP_POSITIVE_REGULATION_OF_PROTEOLYSIS	AKIRIN2/AKT1/ARIH2/BCL10/CARD9/CASP1/CASP10/CASP8/CCDC22/CEBPA/CR1/CSNK1A1/DAB2/FADD/FASLG/GSK3B/HMGB1/HSPA1B/HSPD1/IL1B/JAK2/LGALS9/MALT1/MYC/NLRP3/NOD1/PICALM/PRKN/RBX1/RIPK1/RIPK2/RNF40/S100A8/S100A9/SIRT1/SMAD7/STAT3/TANK/TNF/TNFSF15/TRADD/TRAF2/TRIB1
WP_SPINAL_CORD_INJURY	C5/CCL2/CCNG1/CD47/CDK1/CXCL10/E2F1/EGFR/EGR1/FCGR2A/FOS/ICAM1/IL1B/MAPK1/MAPK3/MYC/RAC1/RHOA/TGFB1/TLR4/TNF/VCAN/ZFP36
GOBP_POSITIVE_REGULATION_OF_PRODUCTION_OF_MOLECULAR_MEDIATOR_OF_IMMUNE_RESPONSE	BCL10/CD36/CD40/HLA-A/HLA-E/HLA-F/HLA-G/IL10/IL18R1/IL1B/MALT1/MAP3K7/NLRP3/NOD2/TGFB1/TICAM1/TLR4/TLR9/TNFRSF14/TRAF2/TRAF6
REACTOME_TCR_SIGNALING	BCL10/CHUK/HLA-DQB1/HLA-DRA/HLA-DRB1/HLA-DRB5/IKBKB/IKBKG/INPP5D/MALT1/MAP3K7/NFKB1/NFKBIA/PDPK1/PIK3CA/PIK3R1/PRKCQ/PSMB8/PSMB9/RELA/RIPK2/TAB2/TRAF6/UBE2N/WAS
GOCC_TRANSCRIPTION_REGULATOR_COMPLEX	AHR/AKIRIN2/ASCC1/ATF1/ATF6B/BCL9L/CBFB/CEBPA/CEBPB/CREB1/CTBP1/DRAP1/E2F1/E2F7/FOS/FOXF1/HAX1/HDAC3/HIF1A/HMGB1/JAZF1/JUN/JUNB/KAT2A/KAT5/LEF1/MAX/MEF2A/NFATC1/NFATC2/NFYC/NR1H3/REL/RELA/RELB/RFX5/RFXANK/RFXAP/RXRA/SFPQ/SMAD7/STAT3/TADA3/TFDP1/YY1
[truncated: 261 more rows]

## Sheet: Supplementary Table 3b
Supplementary Table 3b. Intra-modular interaction effects from the guide-pooled knock-down screen.
[truncated: 1,961 more rows]

[truncated: 7 more sheets: Supplementary Table 3c, Supplementary Table 3d, Supplementary Table 3e, Supplementary Table 4a, Supplementary Table 4b, Supplementary Table 5a, Supplementary Table 5b]
